# Supplementary material for: Transposase mapping identifies the genomic targets of BAP1 in uveal melanoma
Source: BMC Med Genomics. 2018 Nov 6;11:97. doi: 10.1186/s12920-018-0424-0 (PMC6219186; doi:10.1186/s12920-018-0424-0)
Supplement: Supplementary file 2 — PBase-BAP1 genomic peaks. List of genomic regions of transposon insertion from the PBase-BAP1 construct giving location, number of insertion events (hops), significance, and nearest gene (Feature). (XLSX 619 kb) [file 12920_2018_424_MOESM2_ESM.xlsx]

## Sheet: OCM1A_BapC_hc_5000.sig
Chr	Start	End	Center	Experiment Hops	Background Hops	Poisson pvalue	Nearest Feature sName	Nearest Feature Name	Nearest Feature Distance
chr17	49784963	49791207	49788305	21	0	0	NM_001346706	KAT7	0
chr3	49410887	49412270	49412228	36	0	0	NM_001313941	RHOA	0
chr16	30658768	30660459	30659119	29	1	0	NM_001105079	FBRS	0
chr17	57329852	57332015	57331423	26	0	0	NM_001322250	MSI2	0
chr11	12637135	12642643	12639034	19	0	0	NM_021961	TEAD1	31779
chr7	80210063	80211914	80210904	18	0	0	NM_002069	GNAI1	0
chr2	175805649	175807287	175806357	17	0	0	NM_001305011	LNPK	116605
chr19	7799477	7804924	7801129	20	0	0	NR_002931	CLEC4GP1	-8465
chr14	68789428	68794749	68793143	24	0	0	NM_001244698	ZFP36L1	0
chr21	29022553	29024889	29023991	23	0	0	NM_001001992	USP16	0
chr5	138176196	138179497	138177976	19	0	0	NM_139199	BRD8	0
chrX	41521965	41524171	41523159	18	0	0	NM_001126055	CASK	0
chr5	65624575	65627317	65624575	17	0	0	NM_024941	TRAPPC13	0
chr7	149027205	149029428	149028000	26	0	0	NM_004911	PDIA4	0
chr15	90664928	90666154	90665975	20	0	0	NR_120372	CRTC3-AS1	0
chr17	48097680	48102971	48100333	18	0	0	NM_001127228	CBX1	0
chr19	17510574	17510841	17510838	17	0	0	NR_147835	LOC100507551	0
chr4	56977755	56982346	56977755	22	0	0	NM_000938	POLR2B	0
chr12	49843050	49843053	49843050	17	0	0	NM_181708	BCDIN3D	0
chr16	75647554	75651242	75649644	21	0	0	NM_001130089	KARS	0
chr5	134551542	134554904	134554901	17	0	0	NM_001308143	JADE2	0
chr10	125720454	125723681	125720454	20	0	0	NM_001202438	EDRF1	0
chr14	31024018	31027372	31026340	20	0	0	NM_014574	STRN3	0
chr3	71049352	71056008	71051691	25	0	0	NM_001349340	FOXP1	0
chr5	178202895	178206604	178203503	17	0	0	NM_004499	HNRNPAB	0
chr11	14518602	14521276	14520472	22	0	0	NM_148976	PSMA1	0
chr17	60599323	60606052	60601433	26	0	0	NM_003620	PPM1D	0
chr5	149343944	149346278	149344808	23	0	0	NM_152407	GRPEL2	0
chr17	76259433	76264767	76264094	40	1	0	NM_182565	UBALD2	438
chr5	149550450	149552486	149552483	19	0	0	NM_001892	CSNK1A1	0
chr2	239274424	239278742	239278327	27	0	0	NM_006037	HDAC4	0
chr11	90218299	90224361	90222601	20	0	0	NM_001144073	CHORDC1	0
chr18	24013565	24017587	24017584	17	0	0	NM_153211	TTC39C	0
chr3	9458907	9458945	9458907	17	0	0	NM_001080517	SETD5	0
chr4	159248822	159249275	159249171	28	0	0	NM_001351724	RAPGEF2	0
chr1	50967967	50971783	50968710	21	0	0	NM_001262	CDKN2C	0
chr2	27426531	27430861	27427721	21	0	0	NM_001321357	NRBP1	0
chr2	190835576	190838606	190837300	17	0	0	NM_001256310	GLS	42215
chr15	66503655	66512275	66505199	18	0	0	NM_000968	RPL4	0
chr4	140935851	140939303	140937589	17	0	0	NM_020724	RNF150	0
chr7	134641236	134647581	134645067	19	0	0	NM_001293085	BPGM	0
chr5	41902736	41908653	41904780	17	0	0	NM_175921	C5orf51	0
chr8	130356285	130359435	130359178	22	0	0	NM_001247996	ASAP1	0
chr2	237486775	237493197	237491047	22	0	0	NM_001281474	MLPH	0
chr3	44033654	44036919	44035705	18	0	0	NR_029700	MIR138-1	77293
chr18	74597189	74598813	74597676	31	0	0	NR_024484	LINC00909	0
chr6	149815891	149816312	149816307	20	0	0	NM_032832	LRP11	2446
chr1	62435577	62441086	62436729	29	0	0	NM_001017416	USP1	0
chr2	10118455	10124439	10121119	22	0	0	NM_001165931	RRM2	0
chr2	200887761	200889798	200889705	21	0	0	NM_032472	PPIL3	0
chr12	56588177	56592269	56590766	22	0	0	NM_002898	RBMS2	0
chr17	77141564	77145540	77141718	19	0	0	NM_001204408	SEC14L1	0
chr2	135984489	135985054	135984955	18	0	0	NM_001293312	DARS	0
chr20	8115112	8117544	8116902	19	0	0	NM_015192	PLCB1	14721
chr19	49093397	49098937	49093397	17	0	0	NM_003089	SNRNP70	0
chr17	7615436	7615471	7615436	18	0	0	NM_001289114	SHBG	0
chr17	4966292	4969504	4968011	20	0	0	NM_004890	SPAG7	0
chr4	6670314	6673803	6671044	17	0	0	NR_134665	LINC02482	0
chr10	102641779	102646639	102642122	17	0	0	NR_144321	TRIM8	0
chr7	50739978	50740866	50740529	23	0	0	NM_001001555	GRB10	0
chr12	89524495	89526383	89526309	21	0	0	NR_037660	POC1B	0
chr1	155933091	155934698	155934178	35	1	0	NM_014949	KIAA0907	0
chr1	155308382	155309468	155308390	21	0	0	NM_001135822	FDPS	0
chr3	113693159	113697158	113697034	19	0	0	NM_001009899	USF3	0
chr1	151908147	151910143	151908972	58	3	0	NM_053055	THEM4	0
chr20	34243756	34243766	34243757	18	0	0	NM_001672	ASIP	16599
chr12	104625694	104626688	104626200	23	0	0	NM_001173982	CHST11	0
chr19	55174336	55176385	55174336	17	0	0	NM_001297774	SYT5	0
chr9	129412872	129414675	129412890	18	0	0	NR_120685	LINC01503	-65395
chr1	174998704	175001173	174998704	17	0	0	NM_001007214	CACYBP	0
chr13	108987442	108989640	108987729	24	0	0	NM_015011	MYO16	0
chr20	20015561	20016980	20016957	17	0	0	NM_016100	NAA20	310
chr2	151261131	151262648	151262113	24	0	0	NM_198557	RBM43	0
chr12	71664155	71664319	71664312	19	0	0	NM_031435	THAP2	0
chr17	30830840	30831738	30830857	20	0	0	NM_024857	ATAD5	232
chr3	120163084	120163266	120163263	20	0	0	NM_001168271	GPR156	2215
chr4	25159139	25161670	25159806	32	1	0	NM_016955	SEPSECS	0
chr4	22514510	22515014	22514903	17	0	0	NM_145290	ADGRA3	0
chr17	18314563	18315232	18314563	18	0	0	NM_004618	TOP3A	0
chr19	12723566	12725751	12723603	20	0	1.11022e-16	NM_001136195	TNPO2	0
chr2	239210453	239212030	239210453	15	0	4.44089e-16	NM_006037	HDAC4	0
chr15	43327846	43331696	43330192	15	0	4.44089e-16	NM_014793	LCMT2	0
chr17	19650294	19652502	19650987	15	0	4.44089e-16	NM_001031806	ALDH3A2	0
chr20	11906928	11908525	11907904	16	0	4.44089e-16	NM_001282552	BTBD3	0
chr22	12284891	12285936	12285412	16	0	4.44089e-16	NR_110761	LOC102723769	-328357
chr5	124905321	124908953	124908950	15	0	4.44089e-16	NR_109882	LOC101927421	127878
chr17	5486625	5489863	5486625	15	0	4.44089e-16	NM_001258218	MIS12	0
chr2	199866603	199869883	199868685	15	0	4.44089e-16	NM_001350855	FTCDNL1	-15430
chr12	111684993	111686169	111685230	15	0	4.44089e-16	NM_006768	BRAP	0
chr1	6783741	6784627	6784624	15	0	4.44089e-16	NM_001349609	CAMTA1	697
chr4	168847641	168852189	168848572	16	0	4.44089e-16	NM_001166108	PALLD	0
chr5	140647589	140647592	140647589	15	0	4.44089e-16	NM_001185012	NDUFA2	0
chr10	30346259	30352592	30348734	16	0	4.44089e-16	NM_018109	MTPAP	0
chr18	3281350	3283933	3282733	16	0	4.44089e-16	NM_033546	MYL12B	-3066
chr15	58913700	58913782	58913700	15	0	4.44089e-16	NM_001013843	SLTM	0
chr6	163585842	163586403	163586400	15	0	4.44089e-16	NM_001301085	QKI	-7246
chr3	19945963	19950199	19945963	16	0	4.44089e-16	NM_001330688	EFHB	0
chr7	37028321	37032340	37028322	15	0	4.44089e-16	NM_001206482	ELMO1	0
chr6	91701469	91704657	91701469	16	0	4.44089e-16	NR_104154	CASC6	-11041
chr15	74460899	74460946	74460942	16	0	4.44089e-16	NM_001286739	UBL7	0
chr1	32232399	32236473	32235947	15	0	4.44089e-16	NR_026850	MTMR9LP	0
chr2	97662896	97664741	97664738	16	0	4.44089e-16	NM_005735	ACTR1B	0
chr2	55690166	55694267	55694140	16	0	4.44089e-16	NM_033109	PNPT1	0
chr13	23573591	23580279	23575436	16	0	4.44089e-16	NM_148957	TNFRSF19	0
chr4	39526485	39528587	39527466	16	0	4.44089e-16	NM_001184700	UGDH	0
chr18	74627244	74632002	74627244	15	0	4.44089e-16	NM_001146190	ZNF407	0
chr13	93217646	93217700	93217697	16	0	4.44089e-16	NM_005708	GPC6	9108
chr3	129485764	129490545	129485764	16	0	4.44089e-16	NM_001280541	IFT122	0
chr16	690190	692303	690190	15	0	4.44089e-16	NM_032259	WDR24	0
chr3	77321360	77322054	77321360	15	0	4.44089e-16	NM_001290039	ROBO2	0
chr11	3683532	3687748	3686093	16	0	4.44089e-16	NM_139132	NUP98	0
chr12	68742115	68747211	68746714	16	0	4.44089e-16	NM_001330192	NUP107	0
chr2	216411733	216412171	216412049	16	0	4.44089e-16	NM_014140	SMARCAL1	243
chr6	1761195	1762177	1761228	16	0	4.44089e-16	NM_001253846	GMDS	0
chr1	92298194	92300112	92299878	15	0	4.44089e-16	NM_001319683	GLMN	0
chr19	41438805	41440033	41440030	15	0	4.44089e-16	NM_001167870	DMAC2	0
chr19	41396524	41398547	41398544	16	0	4.44089e-16	NM_020158	EXOSC5	0
chr12	50396824	50401810	50399129	15	0	4.44089e-16	NM_001352311	LARP4	0
chrX	75156340	75156343	75156340	15	0	4.44089e-16	NM_001271696	ABCB7	0
chr7	149882782	149886134	149886131	15	0	4.44089e-16	NM_001351027	ACTR3C	0
chr5	176536622	176538135	176537039	15	0	4.44089e-16	NM_014901	RNF44	0
chr6	37375595	37380346	37380343	16	0	4.44089e-16	NM_003958	RNF8	0
chr4	8368621	8371257	8371254	15	0	4.44089e-16	NM_003501	ACOX3	0
chr12	31645389	31647545	31647541	16	0	4.44089e-16	NM_001135864	ETFBKMT	0
chr10	22321012	22326335	22325773	16	0	4.44089e-16	NM_001204062	COMMD3-BMI1	0
chr7	98131709	98133562	98133076	15	0	4.44089e-16	NM_014916	LMTK2	0
chr8	26382548	26385197	26385194	15	0	4.44089e-16	NR_144550	SDAD1P1	0
chr2	61887982	61892147	61892144	15	0	4.44089e-16	NM_001256721	CCT4	0
chr20	38960939	38962874	38961951	15	0	4.44089e-16	NM_021931	DHX35	0
chr21	42975804	42976411	42976049	15	0	4.44089e-16	NM_001320694	PKNOX1	0
chr20	38982525	38985549	38983581	16	0	4.44089e-16	NM_021931	DHX35	0
chr18	6546570	6550469	6548016	15	0	4.44089e-16	NR_120518	LINC01387	0
chrX	45055843	45059927	45055843	16	0	4.44089e-16	NM_001291416	KDM6A	0
chr1	185849293	185854910	185850202	29	1	4.44089e-16	NM_031935	HMCN1	0
chr8	115606981	115608565	115607472	16	0	4.44089e-16	NM_001282902	TRPS1	0
chr21	37264856	37268166	37265802	16	0	4.44089e-16	NM_001331021	DSCR3	0
chr2	42166831	42173214	42170491	15	0	4.44089e-16	NR_110584	LOC102723824	0
chr3	57866270	57868305	57867286	16	0	4.44089e-16	NM_001304420	SLMAP	0
chr2	85353745	85354631	85354628	15	0	4.44089e-16	NM_017750	RETSAT	0
chr8	130254858	130262604	130259059	16	0	4.44089e-16	NM_001247996	ASAP1	0
chr7	135929817	135933228	135933224	15	0	4.44089e-16	NM_145808	MTPN	0
chr11	9285460	9286253	9285460	17	0	7.77156e-16	NR_028491	TMEM41B	0
chr6	36025447	36029209	36027595	26	1	1.33227e-15	NM_139013	MAPK14	0
chr14	88822011	88828838	88827833	28	1	1.88738e-15	NM_001288781	TTC8	0
chr6	155542584	155543260	155543242	18	0	1.88738e-15	NR_134597	LOC105378068	-16566
chr4	139079540	139084963	139082880	22	0	2.66454e-15	NM_001331036	ELF2	0
chr4	183503360	183509121	183506672	21	0	2.88658e-15	NR_033995	LOC389247	0
chr11	65960876	65962224	65961473	20	0	2.88658e-15	NM_005146	SART1	0
chr12	12609313	12615460	12611403	26	1	7.88258e-15	NM_001310	CREBL2	0
chr2	96635692	96638691	96636786	21	0	9.21485e-15	NM_001115016	KANSL3	0
chr9	128127780	128127783	128127780	15	0	9.54792e-15	NM_001256335	PTGES2	0
chr5	58935124	58935418	58935415	15	0	1.04361e-14	NM_001349243	PDE4D	33623
chr1	226181889	226187202	226185525	20	0	1.15463e-14	NM_022735	ACBD3	0
chr2	149587015	149588439	149587937	19	0	1.33227e-14	NM_015702	MMADHC	0
chr12	56360939	56363463	56361153	19	0	1.42109e-14	NM_001638	APOF	0
chr15	69160373	69160376	69160373	16	0	1.64313e-14	NM_001324091	GLCE	221
chr3	4491623	4497309	4491931	24	1	2.0095e-14	NR_108075	ITPR1-AS1	0
chr1	235127798	235130050	235129736	14	0	2.35367e-14	NM_014765	TOMM20	0
chr11	76564494	76567296	76565893	14	0	2.35367e-14	NM_001300942	EMSY	-11595
chr19	14527728	14536049	14532227	14	0	2.35367e-14	NM_001313964	DNAJB1	0
chr14	69397183	69402782	69398289	14	0	2.35367e-14	NM_004450	ERH	0
chr14	76151561	76153024	76151595	14	0	2.35367e-14	NM_001322031	GPATCH2L	0
chr5	59240013	59246243	59241966	14	0	2.35367e-14	NM_001349243	PDE4D	0
chr10	16403388	16404936	16403388	14	0	2.35367e-14	NM_001001484	PTER	32007
chr14	92793234	92795732	92793731	14	0	2.35367e-14	NM_005113	GOLGA5	0
chr3	49092966	49097325	49094571	14	0	2.35367e-14	NM_001320584	QRICH1	0
chr22	40852623	40859359	40856821	14	0	2.35367e-14	NM_003932	ST13	0
chr11	16296259	16296799	16296683	14	0	2.35367e-14	NM_001145811	SOX6	0
chr15	38254046	38261138	38255499	14	0	2.35367e-14	NM_152594	SPRED1	0
chr16	19521364	19525440	19521395	14	0	2.35367e-14	NM_016641	GDE1	0
chr2	20049294	20052735	20051940	14	0	2.35367e-14	NM_014713	LAPTM4A	0
chr11	44574879	44575043	44574879	14	0	2.35367e-14	NM_001024844	CD82	0
chr2	205698106	205698956	205698953	14	0	2.35367e-14	NM_201279	NRP2	0
chr3	50235755	50239338	50235755	14	0	2.35367e-14	NM_001282620	GNAI2	0
chr1	42949464	42954221	42949732	14	0	2.35367e-14	NM_006516	SLC2A1	0
chr11	65453452	65456257	65453454	14	0	2.35367e-14	NR_131012	NEAT1	-7914
chr1	185246276	185251125	185250301	14	0	2.35367e-14	NM_001105518	SWT1	0
chr17	27351854	27353466	27352651	14	0	2.35367e-14	NM_001348350	WSB1	-38233
chr3	186820613	186821683	186821574	14	0	2.35367e-14	NR_125409	LINC02043	0
chr2	221539723	221543182	221542237	14	0	2.35367e-14	NM_001304537	EPHA4	0
chr20	2469014	2470970	2470967	14	0	2.35367e-14	NM_003091	SNRPB	0
chr20	34955840	34955843	34955840	14	0	2.35367e-14	NM_001322494	GSS	0
chr3	196106451	196111186	196111183	14	0	2.35367e-14	NM_001128148	TFRC	-24290
chr2	85742392	85745375	85745372	14	0	2.35367e-14	NM_032827	ATOH8	8411
chr22	40034659	40037077	40037074	14	0	2.35367e-14	NR_039988	LOC100130899	0
chr20	47389393	47394599	47393425	14	0	2.35367e-14	NR_146495	LINC01754	0
chr5	68290261	68291846	68290972	14	0	2.35367e-14	NM_181523	PIK3R1	0
chr5	93807659	93808513	93807659	14	0	2.35367e-14	NM_032042	FAM172A	0
chr9	97691339	97696508	97691339	14	0	2.35367e-14	NR_027302	XPA	0
chr19	39436249	39440484	39436587	14	0	2.35367e-14	NM_001020	RPS16	-229
chr3	105916197	105919126	105916197	14	0	2.35367e-14	NM_001321790	CBLB	-46775
chr5	75336129	75336492	75336335	14	0	2.35367e-14	NM_001130996	HMGCR	676
chr5	10524927	10528354	10528351	14	0	2.35367e-14	NR_134289	LINC02213	-2843
chr15	64356250	64356886	64356250	17	0	3.43059e-14	NM_001329605	CSNK1G1	0
chr13	36997174	37001948	36997864	31	2	3.74145e-14	NM_001142364	ALG5	0
chr8	100139992	100145155	100144308	26	1	4.42979e-14	NM_001029860	FBXO43	0
chr19	17309247	17309251	17309247	15	0	4.9849e-14	NM_024050	DDA1	277
chr11	10750010	10751254	10750714	22	0	5.27356e-14	NM_014633	CTR9	0
chr14	57269227	57269663	57269309	25	0	6.39488e-14	NM_018229	AP5M1	0
chr7	56105816	56106022	56106019	14	0	1.14797e-13	NM_001320327	CHCHD2	0
chr5	123422470	123423619	123423616	15	0	1.28786e-13	NM_153223	CEP120	0
chr2	70082274	70087774	70087087	25	1	1.81744e-13	NR_033872	PCBP1-AS1	0
chr2	37229042	37232011	37230989	23	1	2.86327e-13	NM_005760	CEBPZ	0
chr1	35078727	35083119	35079643	23	1	2.86327e-13	NM_001289088	ZMYM1	0
chr3	115145854	115148369	115148366	15	0	3.35287e-13	NM_015642	ZBTB20	0
chr1	84478857	84481075	84479474	26	1	4.40536e-13	NM_025065	RPF1	0
chr3	171771452	171771628	171771452	14	0	4.46865e-13	NM_001130081	PLD1	0
chr17	64982685	64985855	64985851	25	1	5.41345e-13	NR_026903	AMZ2P1	-7100
chr2	215529973	215530775	215530493	16	0	5.44342e-13	NR_110607	LOC102724849	-66105
chr12	24467319	24468293	24468290	14	0	5.51781e-13	NM_152989	SOX5	0
chr16	18983267	18983811	18983808	16	0	5.63771e-13	NR_136733	TMC7	123
chr2	85537520	85538511	85538410	17	0	6.76348e-13	NR_038942	PARTICL	0
chr11	104967962	104968026	104968022	14	0	8.39551e-13	NM_001225	CASP4	0
chr5	78289351	78295162	78295159	13	0	1.17872e-12	NM_001271769	AP3B1	0
chr4	40897587	40900155	40897587	12	0	1.17872e-12	NM_001166050	APBB2	0
chr1	101567741	101567747	101567742	12	0	1.17872e-12	NR_126402	LINC01307	-190428
chr5	177362840	177363607	177363604	12	0	1.17872e-12	NM_006480	RGS14	0
chr2	226068274	226068790	226068274	12	0	1.17872e-12	NR_046102	LOC646736	74004
chr12	55927209	55933124	55929489	12	0	1.17872e-12	NM_032345	PYM1	0
chr9	2558447	2561710	2558447	12	0	1.17872e-12	NR_015375	VLDLR-AS1	0
chr14	20780479	20783861	20781072	12	0	1.17872e-12	NM_005615	RNASE6	0
chr14	22713507	22716875	22713507	13	0	1.17872e-12	NM_005015	OXA1L	49647
chr1	100350483	100352953	100350713	12	0	1.17872e-12	NM_001319211	CDC14A	0
chr8	121636599	121645144	121641003	12	0	1.17872e-12	NM_005328	HAS2	0
chr13	110695799	110705061	110697794	13	0	1.17872e-12	NM_024537	CARS2	0
chr17	42607067	42609582	42608763	13	0	1.17872e-12	NR_026697	RETREG3	0
chr1	40723626	40723992	40723989	13	0	1.17872e-12	NM_001142587	NFYC	0
chr8	33534896	33536355	33536352	12	0	1.17872e-12	NM_024787	RNF122	11399
chr10	119131843	119136025	119136022	13	0	1.17872e-12	NM_001303112	FAM45A	0
chr2	150890534	150893477	150892277	13	0	1.17872e-12	NR_110244	LOC101929282	-255177
chr7	99849831	99850679	99850676	12	0	1.17872e-12	NM_001278921	CYP3A43	0
chr7	22560125	22565551	22561513	12	0	1.17872e-12	NR_038393	LOC100506178	0
chr3	101399101	101399106	101399101	12	0	1.17872e-12	NM_001077203	SENP7	0
chr14	32507431	32513722	32510023	13	0	1.17872e-12	NM_004274	AKAP6	0
chr14	67595649	67600895	67599849	13	0	1.17872e-12	NM_004569	PIGH	0
chr22	42805319	42805323	42805319	12	0	1.17872e-12	NM_014570	ARFGAP3	0
chr7	120950187	120955933	120951737	13	0	1.17872e-12	NM_198267	ING3	0
chr2	68971573	68975634	68975499	12	0	1.17872e-12	NM_019617	GKN1	0
chr12	45731295	45733516	45733513	13	0	1.17872e-12	NM_001347839	ARID2	0
chr7	149125306	149130481	149127409	13	0	1.17872e-12	NM_001001661	ZNF425	0
chr15	85633852	85633856	85633852	12	0	1.17872e-12	NM_006738	AKAP13	0
chr14	58353551	58354282	58354279	13	0	1.17872e-12	NM_002892	ARID4A	0
chr2	39435260	39438871	39438330	13	0	1.17872e-12	NM_001270425	MAP4K3	0
chr8	47272852	47279806	47272852	12	0	1.17872e-12	NM_001352948	SPIDR	0
chr11	62596889	62600917	62596889	12	0	1.17872e-12	NM_004739	MTA2	0
chr8	98293322	98298601	98293563	13	0	1.17872e-12	NM_001321635	NIPAL2	0
chr6	116571422	116572981	116571422	13	0	1.17872e-12	NM_001007464	RWDD1	0
chr1	225423912	225429084	225428707	12	0	1.17872e-12	NM_002296	LBR	0
chr20	63197172	63202723	63198521	13	0	1.17872e-12	NM_017798	YTHDF1	0
chr3	99840958	99843384	99840958	12	0	1.17872e-12	NM_032359	CMSS1	0
chr7	149460621	149460624	149460621	12	0	1.17872e-12	NM_015694	ZNF777	0
chr6	28121866	28125001	28124363	12	0	1.17872e-12	NR_103455	ZSCAN16-AS1	0
chr16	81006122	81008178	81006150	13	0	1.17872e-12	NR_147843	CMC2	0
chr1	97723632	97723636	97723633	12	0	1.17872e-12	NM_000110	DPYD	0
chr19	43753301	43755574	43753822	13	0	1.17872e-12	NM_019108	SMG9	0
chr8	38999341	39003413	38999453	12	0	1.17872e-12	NM_003816	ADAM9	0
chr14	54523611	54526744	54526678	12	0	1.17872e-12	NM_006568	CGRRF1	0
chr5	82275798	82279246	82277944	12	0	1.17872e-12	NM_001025	RPS23	0
chr13	97221917	97223785	97221918	13	0	1.17872e-12	NM_001306070	MBNL2	0
chr2	150231019	150234459	150233622	12	0	1.17872e-12	NR_146972	LINC01817	433
chr9	112753329	112754763	112754760	13	0	1.17872e-12	NM_001012994	SNX30	0
chr12	103893147	103893432	103893147	12	0	1.17872e-12	NR_027249	TTC41P	0
chr19	57997496	58002177	58002174	12	0	1.17872e-12	NM_001348022	ZNF606	0
chr17	5365287	5370059	5367765	13	0	1.17872e-12	NM_001083585	RABEP1	0
chr2	43753380	43758645	43754221	13	0	1.17872e-12	NM_172069	PLEKHH2	0
chr11	68030273	68032463	68032460	12	0	1.17872e-12	NM_002496	NDUFS8	0
chr20	34028284	34030801	34028285	12	0	1.17872e-12	NM_007367	RALY	0
chr9	114486238	114491015	114491012	13	0	1.17872e-12	NM_015404	WHRN	0
chr12	108644105	108646994	108644105	12	0	1.17872e-12	NM_001105237	CORO1C	0
chr12	109379698	109381439	109380038	12	0	1.17872e-12	NM_001101421	MYO1H	7280
chr10	96585373	96587863	96585432	12	0	1.17872e-12	NM_020123	TM9SF3	0
chr8	81027385	81029411	81027385	12	0	1.17872e-12	NM_018440	PAG1	0
chr20	31544364	31547580	31547568	12	0	1.17872e-12	NM_030789	HM13	0
chr1	156501100	156505511	156501739	12	0	1.17872e-12	NM_005920	MEF2D	-258
chr6	136821843	136824557	136821843	12	0	1.17872e-12	NM_000288	PEX7	0
chr3	172067826	172069554	172069301	12	0	1.17872e-12	NM_022763	FNDC3B	0
chr8	17026606	17028613	17028610	12	0	1.17872e-12	NM_001349810	MICU3	0
chr12	112077111	112080818	112080815	12	0	1.17872e-12	NM_024953	NAA25	0
chr17	82519085	82521613	82519107	13	0	1.17872e-12	NM_004514	FOXK2	0
chr3	177633070	177633894	177633070	13	0	1.17872e-12	NR_047568	LINC00578	0
chr8	20265520	20268812	20268571	13	0	1.17872e-12	NR_047509	LZTS1-AS1	6961
chr19	55599462	55600821	55599462	12	0	1.17872e-12	NM_032836	FIZ1	0
chr19	55476002	55478309	55477182	12	0	1.17872e-12	NM_033113	ZNF628	0
chr22	45603529	45609293	45604473	13	0	1.17872e-12	NR_131244	LINC01589	0
chr12	98058736	98065006	98063242	12	0	1.17872e-12	NR_036189	MIR4303	-63288
chr1	114581080	114582501	114582020	13	0	1.17872e-12	NM_005872	BCAS2	0
chr19	47742586	47748463	47745238	13	0	1.17872e-12	NM_014601	EHD2	0
chr7	129045018	129048873	129047803	13	0	1.17872e-12	NM_001191028	TNPO3	0
chr15	100580373	100581021	100580373	12	0	1.17872e-12	NM_001040616	LINS1	0
chr20	47120422	47125620	47125456	12	0	1.17872e-12	NM_005244	EYA2	0
chr9	104479228	104483202	104479228	13	0	1.17872e-12	NM_001004485	OR13F1	21061
chr19	48954004	48955995	48954004	12	0	1.17872e-12	NM_001291429	BAX	0
chr13	63278980	63279861	63279315	13	0	1.17872e-12	NR_126409	LINC00376	0
chr4	10031269	10031575	10031420	12	0	1.17872e-12	NM_001001290	SLC2A9	0
chr2	148180382	148180403	148180400	12	0	1.17872e-12	NM_018328	MBD5	0
chr11	72482184	72486477	72486474	13	0	1.17872e-12	NM_001258392	CLPB	-47500
chr10	102501824	102503258	102502843	13	0	1.17872e-12	NM_005736	ACTR1A	0
chr12	85279617	85285270	85281854	13	0	1.17872e-12	NM_006982	ALX1	0
chr17	409683	409893	409683	12	0	1.17872e-12	NR_136407	LOC105371430	0
chr11	70400070	70401041	70401038	12	0	1.17872e-12	NM_005231	CTTN	0
chr13	51583944	51583947	51583944	12	0	1.17872e-12	NM_052950	WDFY2	401
chr12	93415548	93419016	93416402	13	0	1.17872e-12	NM_003348	UBE2N	0
chr1	150473254	150475667	150475664	13	0	1.17872e-12	NM_001297673	RPRD2	0
chr1	150514683	150516636	150515524	13	0	1.17872e-12	NR_051960	FALEC	0
chr1	183940447	183944872	183943592	13	0	1.17872e-12	NM_001303420	COLGALT2	0
chrX	118702478	118705015	118702976	13	0	1.17872e-12	NM_144658	DOCK11	-16318
chr2	222919938	222919942	222919939	12	0	1.17872e-12	NM_203372	ACSL3	0
chr4	3954729	3955039	3954882	12	0	1.17872e-12	NR_130740	FAM86EP	0
chr15	83021453	83026076	83025692	13	0	1.17872e-12	NM_001011885	BTBD1	0
chr3	100169641	100173646	100173643	12	0	1.17872e-12	NM_032359	CMSS1	0
chr9	34186326	34186546	34186400	12	0	1.17872e-12	NM_001171203	UBAP1	0
chr16	22191831	22192259	22191831	13	0	1.17872e-12	NM_013302	EEF2K	14012
chr2	15590069	15595867	15592492	12	0	1.17872e-12	NM_004939	DDX1	0
chr3	51496477	51500512	51499170	12	0	1.17872e-12	NM_001171904	DCAF1	0
chr10	17614034	17616680	17616677	13	0	1.17872e-12	NM_014241	HACD1	0
chr6	111111637	111114979	111114201	13	0	1.17872e-12	NM_018593	SLC16A10	0
chr2	199738896	199743250	199739817	12	0	1.17872e-12	NM_001350855	FTCDNL1	17286
chr4	129430547	129430822	129430547	13	0	1.17872e-12	NR_110753	LINC02466	293349
chr14	105008614	105012348	105012345	12	0	1.17872e-12	NM_017955	CDCA4	0
chr12	120200459	120201844	120201840	12	0	1.17872e-12	NM_001002	RPLP0	0
chr5	57180120	57185225	57181037	13	0	1.17872e-12	NM_022913	GPBP1	0
chr3	43286177	43288815	43287891	13	0	1.17872e-12	NM_017719	SNRK	0
chr3	43621320	43622465	43621320	13	0	1.17872e-12	NM_001346464	ANO10	0
chr2	238639643	238643480	238639643	13	0	1.17872e-12	NR_037809	LINC01107	-84144
chr10	27705854	27705859	27705855	13	0	1.17872e-12	NM_001242702	MKX	0
chr7	96706885	96709236	96709233	12	0	1.17872e-12	NM_001349700	SEM1	0
chr15	40324992	40324995	40324992	13	0	1.17872e-12	NM_001301268	INAFM2	0
chr9	36259230	36260286	36259230	12	0	1.17872e-12	NM_001190388	GNE	0
chr4	123734368	123735299	123735296	12	0	1.17872e-12	NR_027105	LINC01091	0
chr4	122150030	122153214	122152050	13	0	1.17872e-12	NM_015312	KIAA1109	17389
chr17	75855723	75856337	75855723	13	0	1.17872e-12	NM_001330499	WBP2	0
chr11	16751891	16756589	16756586	13	0	1.17872e-12	NM_014267	C11orf58	0
chr16	27640055	27642758	27640056	13	0	1.17872e-12	NM_015202	KIAA0556	0
chr7	1742238	1747497	1742765	13	0	1.17872e-12	NM_001128636	ELFN1	0
chr2	55616233	55618953	55618813	12	0	1.17872e-12	NM_001122964	PPP4R3B	0
chr8	63039730	63039978	63039874	12	0	1.17872e-12	NM_003878	GGH	-679
chr11	125622078	125625780	125625777	13	0	1.17872e-12	NM_001278503	STT3A	0
chr11	13464018	13467662	13466177	12	0	1.17872e-12	NM_001297741	BTBD10	-721
chr3	48925700	48929901	48929898	13	0	1.17872e-12	NM_001349210	ARIH2	0
chr15	40098711	40099293	40098711	13	0	1.17872e-12	NM_001003943	BMF	0
chr1	58754772	58759159	58759156	13	0	1.17872e-12	NM_002228	JUN	21632
chr1	24186507	24190591	24186903	13	0	1.17872e-12	NM_173064	IFNLR1	0
chr12	4605285	4605339	4605336	12	0	1.17872e-12	NM_003845	DYRK4	0
chr17	68035271	68036682	68035310	13	0	1.17872e-12	NM_002266	KPNA2	0
chr2	37154544	37157786	37155451	12	0	1.17872e-12	NM_001135651	EIF2AK2	0
chr7	131123203	131128284	131128281	12	0	1.17872e-12	NM_001145354	MKLN1	0
chr2	54149139	54154559	54151082	13	0	1.17872e-12	NM_001320586	ACYP2	0
chr16	55748825	55753492	55753489	12	0	1.17872e-12	NR_033740	CES1P2	0
chr8	74890094	74892731	74892727	12	0	1.17872e-12	NM_001324403	PI15	-35050
chr15	69721517	69721656	69721653	12	0	1.17872e-12	NR_126438	PCAT29	-25766
chr7	7181572	7184272	7182496	12	0	1.17872e-12	NM_020156	C1GALT1	0
chr15	78436902	78441627	78437664	12	0	1.17872e-12	NM_001320941	IREB2	0
chr3	11270451	11273109	11272156	12	0	1.17872e-12	NM_001349235	ATG7	0
chr6	42744877	42748341	42744877	12	0	1.17872e-12	NM_003192	TBCC	0
chr11	93197434	93197572	93197434	12	0	1.17872e-12	NM_001286139	SLC36A4	0
chr17	72512240	72515017	72514732	12	0	1.17872e-12	NR_036488	LINC00673	0
chr2	202032272	202033015	202032436	13	0	1.17872e-12	NM_003507	FZD7	1572
chr7	123702234	123705570	123705567	12	0	1.17872e-12	NM_003941	WASL	0
chr7	143391282	143395430	143395427	12	0	1.17872e-12	NM_005232	EPHA1	0
chr11	16547521	16552306	16549911	12	0	1.17872e-12	NM_033326	SOX6	-71133
chr9	27572806	27573950	27573947	13	0	1.17872e-12	NM_001256054	C9orf72	0
chr22	32411645	32412339	32411646	13	0	1.17872e-12	NM_014306	RTCB	0
chr2	18985492	18991075	18990631	13	0	1.17872e-12	NR_135287	LINC01376	0
chr19	6336630	6339601	6339598	12	0	1.17872e-12	NM_133492	ACER1	-3001
chr10	32311008	32317262	32314738	13	0	1.17872e-12	NM_001272019	EPC1	0
chr11	85626979	85629015	85628787	12	0	1.17872e-12	NM_001142699	DLG2	0
chr12	24934217	24938301	24934217	13	0	1.17872e-12	NM_005504	BCAT1	0
chr19	6601866	6603441	6601866	13	0	1.17872e-12	NM_001330332	CD70	-10714
chr8	69662682	69667191	69662682	12	0	1.17872e-12	NM_001128204	SULF1	-1770
chr1	246726172	246728217	246728214	13	0	1.17872e-12	NM_016002	SCCPDH	0
chr9	85963686	85965307	85963686	15	0	1.21669e-12	NM_001321881	NAA35	0
chr5	31531055	31535152	31532584	25	0	1.33138e-12	NM_001100412	DROSHA	0
chr14	39114027	39114960	39114571	16	0	1.41542e-12	NM_001009183	GEMIN2	0
chr4	41144826	41146045	41144826	15	0	2.12419e-12	NM_001166050	APBB2	0
chr1	149888184	149888442	149888184	14	0	2.69718e-12	NM_175065	HIST2H2AB	-268
chr5	112860918	112862138	112860918	14	0	2.94065e-12	NM_001204193	SRP19	0
chr2	23923767	23927674	23926005	27	2	3.27938e-12	NM_001242338	ATAD2B	0
chr3	12663268	12664740	12664116	27	1	3.27938e-12	NM_002880	RAF1	0
chr16	85010033	85012479	85011542	22	1	3.83493e-12	NM_001145548	ZDHHC7	0
chr1	244968932	244973673	244971240	22	1	3.83493e-12	NR_111907	LOC101928068	0
chr5	132950921	132952874	132952871	17	0	3.87856e-12	NM_014423	AFF4	0
chr7	127753460	127753467	127753463	13	0	4.01335e-12	NM_014390	SND1	0
chr15	74924876	74928954	74927519	20	0	4.18432e-12	NM_004255	COX5A	0
chr1	20780091	20788096	20785744	26	1	5.31686e-12	NM_016287	HP1BP3	0
chr7	149144172	149146934	149146480	19	0	7.24876e-12	NM_020781	ZNF398	0
chr15	46878468	46879876	46878608	15	0	8.05445e-12	NM_001198999	SEMA6D	304330
chr2	8677544	8683655	8681137	47	7	9.85101e-12	NR_110154	ID2-AS1	0
chr10	84140310	84140354	84140351	12	0	1.01821e-11	NM_014394	GHITM	0
chr14	96762665	96762838	96762665	12	0	1.37734e-11	NR_146552	LINC02299	0
chr4	108058186	108059319	108058747	14	0	1.41526e-11	NM_001166119	LEF1	0
chr1	214601848	214604261	214602847	23	1	1.70693e-11	NM_016343	CENPF	0
chr2	55026696	55033033	55028475	29	0	1.71775e-11	NM_001321861	RTN4	0
chr1	6859947	6860616	6860096	14	0	1.7182e-11	NM_001349609	CAMTA1	0
chr5	114391561	114391629	114391626	12	0	1.76271e-11	NM_001278204	KCNN2	0
chr4	103020008	103020011	103020008	12	0	1.84712e-11	NM_001100874	SLC9B1	-269
chr4	143184006	143186391	143184459	12	0	2.17278e-11	NR_136203	LOC105377623	0
chr15	49040891	49046738	49044664	23	0	2.40821e-11	NM_014701	SECISBP2L	0
chr18	3985831	3986566	3986563	14	0	2.5812e-11	NM_004746	DLGAP1	0
chr6	90586074	90587910	90587549	26	2	2.85036e-11	NM_003188	MAP3K7	0
chr13	110615378	110617671	110615378	17	0	3.2344e-11	NM_001242882	NAXD	0
chr3	100709013	100710833	100709174	29	1	3.79931e-11	NM_001007565	TFG	0
chr10	101060217	101063278	101060724	20	1	4.81933e-11	NM_030929	KAZALD1	0
chr1	184752969	184755774	184754071	20	1	4.81933e-11	NM_001319960	EDEM3	0
chr1	174412767	174413330	174413326	16	0	4.91442e-11	NM_014857	RABGAP1L	0
chr12	108561510	108562978	108561510	16	0	5.24948e-11	NM_001301140	ISCU	0
chr3	93720700	93720704	93720701	11	0	5.31616e-11	NM_000313	PROS1	152333
chr1	222711459	222717076	222713926	11	0	5.31616e-11	NM_022831	AIDA	0
chr2	158998723	159001493	158999501	11	0	5.31616e-11	NM_001350062	TANC1	0
chr2	164871738	164880316	164875983	11	0	5.31616e-11	NM_001199148	SLC38A11	17883
chr9	81704630	81705851	81704630	11	0	5.31616e-11	NR_109772	LOC101927502	0
chr15	63403929	63405141	63405138	11	0	5.31616e-11	NR_120375	LOC102723344	0
chr6	134310120	134312346	134312343	11	0	5.31616e-11	NM_001143676	SGK1	0
chr18	54818353	54823768	54823151	11	0	5.31616e-11	NM_004163	RAB27B	4709
chr2	226650094	226653637	226650094	11	0	5.31616e-11	NR_049887	MIR5702	5073
chr6	133916812	133918957	133918954	11	0	5.31616e-11	NM_198392	TCF21	-21275
chr2	133627720	133628481	133627721	11	0	5.31616e-11	NM_207363	NCKAP5	-59260
chr1	175971191	175976229	175974497	11	0	5.31616e-11	NM_001001740	RFWD2	0
chr2	43994887	43996783	43995309	11	0	5.31616e-11	NM_133259	LRPPRC	0
chr16	3150778	3152279	3152240	11	0	5.31616e-11	NR_132322	CASP16P	-832
chr9	34282499	34286797	34285323	11	0	5.31616e-11	NM_194313	KIF24	0
chr19	7680377	7680382	7680378	11	0	5.31616e-11	NM_174894	TRAPPC5	439
chr6	70101931	70105473	70105470	11	0	5.31616e-11	NM_001858	COL19A1	0
chr1	235048278	235048422	235048278	11	0	5.31616e-11	NR_027454	LINC01348	17052
chr3	69316251	69318783	69316251	11	0	5.31616e-11	NM_015123	FRMD4B	0
chr17	50718006	50722077	50718006	11	0	5.31616e-11	NM_001330330	LUC7L3	0
chr12	123234473	123238230	123234473	11	0	5.31616e-11	NM_152269	C12orf65	0
chr16	57243539	57245855	57245852	11	0	5.31616e-11	NM_012106	ARL2BP	0
chr17	13539784	13543883	13539784	11	0	5.31616e-11	NM_006042	HS3ST3A1	0
chr2	97846104	97847923	97846104	11	0	5.31616e-11	NM_015348	TMEM131	0
chr6	88963951	88964783	88964270	11	0	5.31616e-11	NM_003800	RNGTT	-322
chr9	125461107	125462801	125462798	11	0	5.31616e-11	NM_024117	MAPKAP1	0
chr2	219155266	219157314	219155266	11	0	5.31616e-11	NM_024782	NHEJ1	0
chr3	172048512	172051502	172048512	11	0	5.31616e-11	NM_022763	FNDC3B	0
chr17	72614126	72618677	72615023	11	0	5.31616e-11	NR_033876	LINC00511	0
chr8	55798772	55799951	55799948	11	0	5.31616e-11	NM_001317902	TGS1	0
chr12	128376233	128376237	128376233	11	0	5.31616e-11	NM_001136103	TMEM132C	0
chr20	3160052	3161103	3160052	11	0	5.31616e-11	NM_001267584	UBOX5	-142
chr6	136534398	136540388	136534398	11	0	5.31616e-11	NM_001198617	MAP7	0
chr3	15063189	15064534	15063189	11	0	5.31616e-11	NR_135247	MRPS25	0
chr15	92881375	92884042	92881684	11	0	5.31616e-11	NR_037601	LINC01578	0
chr2	64537690	64538022	64538019	11	0	5.31616e-11	NM_017657	AFTPH	0
chr3	79003380	79006877	79006874	11	0	5.31616e-11	NM_002941	ROBO1	0
chr15	74696112	74696423	74696112	11	0	5.31616e-11	NM_025083	EDC3	-59
chr19	7428053	7429854	7429851	11	0	5.31616e-11	NM_015318	ARHGEF18	0
chr6	18002921	18006297	18002921	11	0	5.31616e-11	NM_001105568	KIF13A	-15298
chr3	148888918	148891180	148891177	11	0	5.31616e-11	NM_001870	CPA3	0
chr9	92114652	92115660	92114652	11	0	5.31616e-11	NM_001281303	SPTLC1	0
chr3	133856943	133858360	133858357	11	0	5.31616e-11	NM_016577	RAB6B	0
chr6	151033680	151036635	151036267	11	0	5.31616e-11	NM_001242767	MTHFD1L	0
chr2	149565504	149571282	149566397	11	0	5.31616e-11	NM_015702	MMADHC	0
chr14	20452510	20455004	20454548	11	0	5.31616e-11	NM_017807	OSGEP	0
chr6	131723413	131728671	131723413	11	0	5.31616e-11	NR_133007	ENPP3	0
chr19	48255027	48256246	48255027	11	0	5.31616e-11	NM_001351787	CARD8	0
chr1	199747822	199747826	199747823	11	0	5.31616e-11	NM_003822	NR5A2	279776
chr17	42578205	42578208	42578205	11	0	5.31616e-11	NM_001256015	PSMC3IP	-374
chr13	97110222	97114997	97114994	11	0	5.31616e-11	NR_125725	LINC00456	57385
chr16	56487193	56488030	56487193	11	0	5.31616e-11	NM_031885	BBS2	0
chr3	127727252	127731379	127731375	11	0	5.31616e-11	NM_001256585	MGLL	0
chr3	126267567	126267570	126267567	11	0	5.31616e-11	NR_046383	ALDH1L1-AS2	-57399
chr1	203244180	203247433	203247430	11	0	5.31616e-11	NM_001256125	CHIT1	-14448
chr3	47698083	47701826	47698083	11	0	5.31616e-11	NM_003074	SMARCC1	0
chr3	126084509	126084513	126084509	11	0	5.31616e-11	NM_001164475	SLC41A3	0
chr13	105343045	105345264	105344594	11	0	5.31616e-11	NR_040247	DAOA-AS1	113792
chr2	193635932	193635936	193635933	11	0	5.31616e-11	NR_110222	LINC01821	708333
chr3	123144470	123148220	123148216	11	0	5.31616e-11	NM_006810	PDIA5	0
chr6	152301674	152302404	152302044	11	0	5.31616e-11	NM_033071	SYNE1	0
chr16	53752958	53757065	53757062	11	0	5.31616e-11	NM_001080432	FTO	0
chr19	2498588	2503521	2503518	11	0	5.31616e-11	NM_052847	GNG7	7699
chr19	49115485	49118719	49115485	11	0	5.31616e-11	NM_022165	LIN7B	0
chr13	46748073	46748078	46748074	11	0	5.31616e-11	NM_001164213	LRCH1	0
chr3	122386031	122388598	122388595	11	0	5.31616e-11	NM_014367	FAM162A	0
chr19	5196580	5196663	5196580	11	0	5.31616e-11	NM_130854	PTPRS	8845
chr2	202911763	202913149	202911763	11	0	5.31616e-11	NM_018256	WDR12	0
chr19	53521092	53523026	53521092	11	0	5.31616e-11	NM_001317120	ZNF331	0
chr18	63366178	63367945	63367942	11	0	5.31616e-11	NM_002035	KDSR	0
chr8	80199456	80202827	80199456	11	0	5.31616e-11	NR_105034	TPD52	-27797
chr3	147215832	147224030	147219698	11	0	5.31616e-11	NR_033118	ZIC4	162018
chr6	124963575	124966093	124963575	11	0	5.31616e-11	NM_001286398	RNF217	0
chr18	67226798	67230029	67226798	11	0	5.31616e-11	NR_049809	MIR5011	-145112
chr1	185314920	185321134	185318837	11	0	5.31616e-11	NM_006469	IVNS1ABP	0
chr19	52269775	52272486	52269775	11	0	5.31616e-11	NM_001010851	ZNF766	0
chr15	42436422	42441916	42440501	11	0	5.31616e-11	NM_001284307	ZNF106	0
chr3	42033373	42037814	42036723	11	0	5.31616e-11	NM_001349245	TRAK1	49386
chr19	51795834	51799451	51799448	11	0	5.31616e-11	NM_002030	FPR3	0
chr1	212291494	212291685	212291682	11	0	5.31616e-11	NM_006243	PPP2R5A	0
chr19	38619463	38619716	38619463	11	0	5.31616e-11	NM_001308393	EIF3K	0
chr19	39404411	39408957	39405963	11	0	5.31616e-11	NM_003407	ZFP36	0
chr6	21076505	21076528	21076505	11	0	5.31616e-11	NM_017774	CDKAL1	0
chr6	131860590	131860594	131860591	11	0	5.31616e-11	NM_006208	ENPP1	0
chr2	38876155	38876650	38876485	11	0	5.31616e-11	NM_001145450	MORN2	0
chr6	16215643	16220435	16216229	11	0	5.31616e-11	NM_006877	GMPR	18145
chr3	181020490	181020860	181020857	11	0	5.31616e-11	NM_145261	DNAJC19	-30716
chr22	42566598	42566858	42566598	11	0	5.31616e-11	NR_104301	SERHL2	0
chr1	44730797	44732328	44732321	11	0	5.31616e-11	NR_002755	RNU5D-1	0
chr4	169619590	169622163	169622160	11	0	5.31616e-11	NM_001243372	CLCN3	0
chr1	51838245	51839136	51838245	11	0	5.31616e-11	NM_001242361	NRDC	0
chr1	51896983	51898630	51897630	11	0	5.31616e-11	NM_002867	RAB3B	9326
chr1	51903365	51904831	51904561	11	0	5.31616e-11	NM_002867	RAB3B	3125
chr22	31661046	31665830	31661046	11	0	5.31616e-11	NM_001326420	PISD	0
chr1	54487289	54488121	54488118	11	0	5.31616e-11	NM_015547	ACOT11	60013
chr22	24377147	24381504	24380876	11	0	5.31616e-11	NM_001254732	SPECC1L	0
chr10	17782266	17786272	17786269	11	0	5.31616e-11	NM_001098844	TMEM236	0
chr12	27228626	27228630	27228627	11	0	5.31616e-11	NM_015000	STK38L	15515
chr4	87866518	87870457	87868177	11	0	5.31616e-11	NM_001184694	MEPE	-19702
chr4	85701343	85705252	85701343	11	0	5.31616e-11	NM_001025616	ARHGAP24	0
chr4	59815323	59818641	59815323	11	0	5.31616e-11	NR_133941	LINC02429	-768364
chr20	63236824	63236827	63236824	11	0	5.31616e-11	NM_022161	BIRC7	0
chr4	56005767	56010027	56010024	11	0	5.31616e-11	NM_025009	CEP135	0
chr10	4451119	4453945	4451119	11	0	5.31616e-11	NR_108054	LINC00703	-40507
chr1	99718837	99721988	99721985	11	0	5.31616e-11	NM_001013660	FRRS1	0
chr12	53654256	53658862	53654256	11	0	5.31616e-11	NM_001002031	ATP5G2	6298
chr20	56359778	56364305	56359778	11	0	5.31616e-11	NM_080821	FAM210B	0
chr20	51749805	51753683	51752445	11	0	5.31616e-11	NM_006045	ATP9A	0
chr20	50106446	50112776	50109258	11	0	5.31616e-11	NM_001282576	UBE2V1	0
chr20	48694226	48696160	48694226	11	0	5.31616e-11	NM_020820	PREX1	0
chr20	48538398	48538402	48538399	11	0	5.31616e-11	NM_020820	PREX1	85853
chr4	14875869	14881646	14877913	11	0	5.31616e-11	NR_126435	LINC00504	0
chr1	116874009	116877868	116874009	11	0	5.31616e-11	NM_020440	PTGFRN	32055
chr20	47328804	47334927	47334033	11	0	5.31616e-11	NM_001281777	ZMYND8	0
chr5	149149412	149151069	149151066	11	0	5.31616e-11	NM_014945	ABLIM3	0
chr4	10115516	10118286	10115516	11	0	5.31616e-11	NM_005112	WDR1	0
chr22	45379359	45380929	45380926	11	0	5.31616e-11	NM_001291501	SMC1B	0
chr1	37988909	37990465	37988909	11	0	5.31616e-11	NM_001320830	SF3A3	0
chr5	115839245	115841226	115841223	11	0	5.31616e-11	NM_001277783	ATG12	0
chr7	105515112	105517697	105515112	11	0	5.31616e-11	NM_001318164	PUS7	0
chr10	91294449	91295636	91295442	11	0	5.31616e-11	NM_001257101	PCGF5	-10118
chr10	91872319	91877290	91877287	11	0	5.31616e-11	NM_025235	TNKS2	-6844
chr5	112756660	112757886	112757749	11	0	5.31616e-11	NM_001127511	APC	0
chr7	106781319	106784280	106781320	11	0	5.31616e-11	NM_001282427	PIK3CG	80998
chr1	8977802	8982475	8977802	11	0	5.31616e-11	NM_001270502	CA6	-2713
chr7	100427696	100429653	100429650	11	0	5.31616e-11	NM_001258008	ZCWPW1	0
chrX	110280947	110286943	110286255	11	0	5.31616e-11	NM_001025580	AMMECR1	0
chr10	72354359	72354362	72354359	11	0	5.31616e-11	NM_001002762	DNAJB12	0
chr7	116512621	116514145	116514142	11	0	5.31616e-11	NM_001233	CAV2	-4080
chr10	71585300	71585835	71585832	11	0	5.31616e-11	NM_022124	CDH23	0
chr5	138542409	138544483	138543533	11	0	5.31616e-11	NM_001291975	ETF1	0
chr1	22428729	22429696	22429693	11	0	5.31616e-11	NM_001330398	ZBTB40	22155
chr5	54676700	54679921	54679918	11	0	5.31616e-11	NR_104658	LOC102467080	0
chr5	53985287	53987541	53987538	11	0	5.31616e-11	NM_019087	ARL15	0
chr1	26430720	26431906	26431903	11	0	5.31616e-11	NM_205861	DHDDS	376
chr5	139733838	139736253	139736250	11	0	5.31616e-11	NR_105052	PSD2-AS1	5094
chr5	141093277	141095256	141094941	11	0	5.31616e-11	NM_018936	PCDHB2	0
chr11	35820680	35824626	35824623	11	0	5.31616e-11	NM_017583	TRIM44	-9627
chr7	127650833	127655304	127653052	11	0	5.31616e-11	NM_014390	SND1	0
chr10	62067477	62071992	62071989	11	0	5.31616e-11	NM_032199	ARID5B	0
chr7	94434327	94437211	94436231	11	0	5.31616e-11	NM_000089	COL1A2	-3095
chr22	46761943	46762557	46762554	11	0	5.31616e-11	NM_001284303	TBC1D22A	60
chr10	50414433	50415794	50414433	11	0	5.31616e-11	NM_147156	SGMS1	0
chr22	46074671	46080931	46074671	11	0	5.31616e-11	NR_027033	MIRLET7BHG	5066
chr5	5221943	5221947	5221944	11	0	5.31616e-11	NM_139056	ADAMTS16	0
chr11	68292229	68296037	68296034	11	0	5.31616e-11	NM_002335	LRP5	16572
chr8	8679146	8684129	8684126	11	0	5.31616e-11	NM_194284	CLDN23	18027
chr6	140812281	140812286	140812281	11	0	5.31616e-11	NR_039675	MIR4465	-128398
chr6	7620513	7625081	7623216	11	0	5.31616e-11	NM_152551	SNRNP48	-8546
chr12	111774593	111776630	111776627	11	0	5.31616e-11	NM_000690	ALDH2	0
chr1	150922729	150927022	150926745	11	0	5.31616e-11	NM_001243491	SETDB1	0
chr1	157931841	157932247	157932244	11	0	5.31616e-11	NR_135760	LOC105371458	0
chr12	104734237	104737111	104737108	11	0	5.31616e-11	NM_001173982	CHST11	0
chr12	116172921	116176206	116176203	11	0	5.31616e-11	NM_015335	MED13L	0
chr7	38374554	38374558	38374555	11	0	5.31616e-11	NR_040085	TRG-AS1	0
chr12	102119784	102124804	102120832	11	0	5.31616e-11	NM_024057	NUP37	0
chr1	92881944	92882946	92881980	14	0	5.4721e-11	NM_001252273	FAM69A	0
chr1	90387912	90388207	90388204	12	0	6.8197e-11	NR_145742	SNORD3G	269543
chr1	235505796	235510654	235505796	15	0	7.78505e-11	NM_152490	B3GALNT2	-1315
chr8	145001665	145003585	145003347	14	0	7.84123e-11	NR_023392	ZNF252P	0
chr12	110540080	110540084	110540080	11	0	1.06202e-10	NM_139283	PPTC7	0
chr10	14878221	14879381	14879378	13	0	1.12266e-10	NR_034181	SUV39H2	0
chr2	207711654	207711657	207711654	11	0	1.17125e-10	NM_152523	CCNYL1	0
chr1	42321834	42322949	42322572	13	0	1.27029e-10	NM_014947	FOXJ3	0
chr12	50660104	50661411	50660992	15	0	1.33402e-10	NM_173602	DIP2B	0
chr19	39479272	39479729	39479670	16	0	1.45266e-10	NM_001001563	TIMM50	683
chr8	37629847	37632560	37629847	15	0	1.57406e-10	NM_025069	ZNF703	63191
chr1	109548290	109550318	109548535	20	0	1.63725e-10	NM_006496	GNAI3	0
chr1	150289443	150294572	150293607	16	0	1.64211e-10	NM_018997	MRPS21	0
chr11	129273373	129276116	129275979	17	0	1.86476e-10	NR_145484	LOC399975	0
chr12	29357563	29359513	29359510	14	0	2.09169e-10	NM_016570	ERGIC2	0
chr1	213015030	213016336	213015961	24	2	2.34884e-10	NM_001300755	ANGEL2	0
chrX	40152859	40153509	40152859	12	0	2.37468e-10	NM_001123383	BCOR	0
chr4	26334415	26334419	26334416	11	0	2.39567e-10	NM_005349	RBPJ	0
chr6	34941767	34943979	34943976	16	0	2.61152e-10	NM_015245	ANKS1A	0
chr1	169892930	169892933	169892930	11	0	2.62799e-10	NM_020423	SCYL3	0
chr13	41015609	41018363	41018360	14	0	2.65076e-10	NM_172373	ELF1	0
chr17	77460919	77462391	77461006	28	1	2.6713e-10	NM_001113491	SEPT9	0
chrX	48737456	48737459	48737456	11	0	2.81381e-10	NM_001080489	GLOD5	24291
chr1	67830628	67832232	67831974	16	0	3.123e-10	NM_018841	GNG12	0
chr5	103118472	103121290	103120093	37	5	3.52412e-10	NR_134299	GIN1	0
chr11	16569346	16569543	16569540	12	0	3.63895e-10	NM_033326	SOX6	-92958
chr4	112296726	112297047	112296726	11	0	4.1119e-10	NM_001102406	ALPK1	296
chr1	224356659	224356783	224356780	11	0	4.42923e-10	NM_001277197	CNIH4	28
chr5	150448861	150450117	150450110	30	3	4.96855e-10	NM_001025070	RPS14	0
chr9	108775886	108775977	108775974	12	0	5.04336e-10	NM_006686	ACTL7B	78612
chr11	19716406	19724530	19720015	18	1	5.65708e-10	NM_001111018	NAV2	0
chr13	110711693	110712124	110711798	18	1	5.65708e-10	NM_198217	ING1	499
chr21	36319751	36320078	36320075	18	1	5.65708e-10	NM_015358	MORC3	111
chr7	131070677	131076362	131075192	19	1	5.65708e-10	NR_109855	LINC-PINT	0
chr8	53843724	53843907	53843904	12	0	6.82838e-10	NM_213619	ATP6V1H	-413
chr14	54647472	54654569	54651375	40	4	7.36433e-10	NM_001161576	SAMD4A	0
chr7	10939025	10940858	10939433	16	0	8.46027e-10	NM_002489	NDUFA4	0
chr16	18802254	18808768	18803648	23	1	8.67026e-10	NM_015092	SMG1	0
chr10	32056731	32060744	32060741	14	0	9.15667e-10	NM_004521	KIF5B	-288
chr4	14918343	14918347	14918343	11	0	9.82697e-10	NR_038857	CPEB2-AS1	0
chr20	41315648	41321292	41318035	19	1	1.18182e-09	NM_015035	ZHX3	-15549
chr10	44966564	44966567	44966564	11	0	1.24691e-09	NM_032023	RASSF4	0
chr3	28248025	28249106	28249103	12	0	1.25093e-09	NM_001331185	CMC1	0
chr8	79827052	79831978	79829596	15	0	1.49278e-09	NR_110954	LOC101927040	0
chr6	26118723	26123480	26119131	27	3	1.57765e-09	NM_003526	HIST1H2BC	0
chr3	170867643	170870840	170870836	13	0	1.6215e-09	NM_001099645	RPL22L1	0
chr20	33519069	33519073	33519069	11	0	1.73956e-09	NM_001032999	CBFA2T2	0
chr12	387876	391880	387903	23	2	1.82964e-09	NM_001042603	KDM5A	0
chr15	67541984	67543329	67542422	24	2	1.89135e-09	NM_145160	MAP2K5	0
chr11	47764396	47766455	47765223	16	0	2.01866e-09	NM_001318339	FNBP4	0
chr19	45646672	45649211	45649206	20	0	2.0456e-09	NR_147899	EML2	-1043
chr2	113886735	113888485	113886735	12	0	2.06635e-09	NR_110174	LOC101060091	0
chr9	2115514	2115689	2115686	9	0	2.13248e-09	NM_001289397	SMARCA2	0
chr11	61733512	61734076	61734072	9	0	2.13248e-09	NM_006133	DAGLA	0
chr11	61949333	61953229	61953226	10	0	2.13248e-09	NM_001300787	BEST1	0
chr2	207682433	207683117	207683114	9	0	2.13248e-09	NR_135566	LINC01857	-3311
chr15	72514399	72516010	72514399	10	0	2.13248e-09	NM_005744	ARIH1	0
chr2	216004728	216010750	216006263	9	0	2.13248e-09	NM_018000	MREG	0
chr8	133277243	133283360	133279197	9	0	2.13248e-09	NM_001135242	NDRG1	0
chr15	73611459	73612914	73611459	10	0	2.13248e-09	NM_017455	NPTN	0
chr2	210517303	210517306	210517303	9	0	2.13248e-09	NM_001122633	CPS1	0
chr9	122944929	122948614	122945696	10	0	2.13248e-09	NM_012197	RABGAP1	0
chr6	73035181	73035184	73035181	9	0	2.13248e-09	NM_001160134	KCNQ5	0
chr9	120885218	120885221	120885218	10	0	2.13248e-09	NM_001286840	PHF19	0
chr6	89829410	89830285	89829556	9	0	2.13248e-09	NM_001137667	CASP8AP2	0
chr11	62317623	62317626	62317623	9	0	2.13248e-09	NM_206998	SCGB1D4	-18559
chr3	169778776	169783380	169781481	9	0	2.13248e-09	NM_018657	MYNN	0
chr2	209776292	209777231	209776292	9	0	2.13248e-09	NM_032504	UNC80	0
chr3	190627024	190627027	190627024	9	0	2.13248e-09	NM_001167930	IL1RAP	0
chr2	207167435	207170951	207168365	10	0	2.13248e-09	NM_001270943	KLF7	-189
chr3	186580368	186583685	186582434	9	0	2.13248e-09	NM_016306	DNAJB11	0
chr3	9946150	9946153	9946150	10	0	2.13248e-09	NM_207351	PRRT3	0
chr10	63063418	63063421	63063418	9	0	2.13248e-09	NM_001282405	NRBF2	69826
chr2	202037828	202040462	202038912	9	0	2.13248e-09	NM_003507	FZD7	0
chr5	33461374	33463859	33463856	9	0	2.13248e-09	NM_001258437	TARS	0
chr3	9774729	9774732	9774729	9	0	2.13248e-09	NM_003656	CAMK1	-4745
chr5	28328082	28328085	28328082	10	0	2.13248e-09	NR_134265	LINC02103	-40417
chr9	6042832	6042835	6042832	9	0	2.13248e-09	NM_001243202	RANBP6	-27192
chr9	5437004	5438120	5437531	10	0	2.13248e-09	NM_018465	PLGRKT	0
chr10	35507199	35510598	35510595	10	0	2.13248e-09	NM_181698	CCNY	0
chr11	97524441	97525343	97524441	9	0	2.13248e-09	NR_135097	LOC105369443	-1009691
chr5	27627235	27630319	27630315	10	0	2.13248e-09	NR_038848	LINC01021	-130834
chr16	9006019	9006022	9006019	10	0	2.13248e-09	NM_003470	USP7	-42535
chr6	13391916	13391919	13391916	10	0	2.13248e-09	NM_001242630	GFOD1	0
chr12	132710000	132710519	132710516	9	0	2.13248e-09	NM_138575	PGAM5	288
chr11	57301789	57301792	57301789	9	0	2.13248e-09	NM_033396	TNKS1BP1	0
chr15	71780209	71780997	71780315	10	0	2.13248e-09	NM_024817	THSD4	0
chr11	57874575	57875476	57874575	10	0	2.13248e-09	NR_037646	TMX2-CTNND1	-55395
chr11	62872224	62872228	62872224	9	0	2.13248e-09	NM_001012662	SLC3A2	0
chr10	55756836	55756839	55756836	9	0	2.13248e-09	NM_001190478	MTRNR2L5	-156109
chr15	72116654	72119086	72116654	9	0	2.13248e-09	NM_006901	MYO9A	0
chr4	162767945	162767948	162767945	10	0	2.13248e-09	NR_039659	MIR4454	325626
chr5	143553727	143553730	143553727	9	0	2.13248e-09	NM_001018075	NR3C1	-118215
chr15	99727383	99729113	99727383	10	0	2.13248e-09	NM_001284418	LYSMD4	0
chr13	31173842	31173845	31173842	9	0	2.13248e-09	NM_001286504	HSPH1	-11454
chr11	94493056	94494887	94493057	10	0	2.13248e-09	NM_005590	MRE11	0
chr2	226209522	226209525	226209522	10	0	2.13248e-09	NR_046102	LOC646736	-29460
chr11	75389543	75389546	75389543	9	0	2.13248e-09	NM_001005	RPS3	9945
chr4	185173059	185174922	185174919	9	0	2.13248e-09	NM_020827	CFAP97	0
chr6	75617938	75617941	75617938	9	0	2.13248e-09	NM_001100409	SENP6	0
chr11	85960581	85961135	85961132	9	0	2.13248e-09	NM_001008660	PICALM	0
chr4	177741683	177741686	177741683	9	0	2.13248e-09	NR_028342	LINC01098	0
chr4	184779117	184779120	184779117	9	0	2.13248e-09	NM_001286710	ACSL1	0
chr15	77657931	77659990	77659485	9	0	2.13248e-09	NM_001301197	LINGO1	0
chr11	85151359	85151637	85151634	10	0	2.13248e-09	NM_001142699	DLG2	0
chr2	226799204	226800339	226799204	10	0	2.13248e-09	NM_001349069	RHBDD1	0
chr4	187129013	187132968	187132965	9	0	2.13248e-09	NR_147159	LINC02374	69018
chr4	184648165	184652453	184648165	9	0	2.13248e-09	NM_004346	CASP3	0
chr2	228037821	228037824	228037821	9	0	2.13248e-09	NM_001142644	SPHKAP	0
chr11	75529631	75534249	75534246	9	0	2.13248e-09	NM_001351168	GDPD5	-4058
chr15	84886065	84886068	84886065	10	0	2.13248e-09	NM_001321721	SLC28A1	0
chr4	183238150	183241341	183241338	10	0	2.13248e-09	NM_024949	WWC2	0
chr4	182925582	182925585	182925582	9	0	2.13248e-09	NM_001012732	DCTD	-8105
chr8	144461479	144464670	144464667	10	0	2.13248e-09	NM_001330618	CYHR1	0
chr15	80066040	80069455	80066040	10	0	2.13248e-09	NM_001242917	ZFAND6	0
chr15	80059674	80061914	80059674	9	0	2.13248e-09	NM_001242917	ZFAND6	0
chr6	73079671	73082285	73079671	9	0	2.13248e-09	NM_001160134	KCNQ5	0
chr15	79310020	79310023	79310020	10	0	2.13248e-09	NM_007364	TMED3	1039
chr2	227365794	227367974	227367971	9	0	2.13248e-09	NM_024795	TM4SF20	0
chr15	99567064	99567067	99567064	10	0	2.13248e-09	NM_001352617	MEF2A	0
chr3	157589298	157589301	157589298	9	0	2.13248e-09	NM_001130001	PQLC2L	0
chr15	89613844	89617452	89617449	9	0	2.13248e-09	NM_001308025	TICRR	0
chr15	99362193	99364075	99364072	10	0	2.13248e-09	NM_001284400	LRRC28	0
chr15	98433373	98433376	98433373	9	0	2.13248e-09	NM_182562	FAM169B	3786
chr4	171879455	171879458	171879455	9	0	2.13248e-09	NM_001034845	GALNTL6	0
chr4	173834578	173836430	173835979	9	0	2.13248e-09	NR_146487	LINC02269	60843
chr11	63536758	63536761	63536758	10	0	2.13248e-09	NM_004585	RARRES3	40
chr5	145674985	145676822	145676819	9	0	2.13248e-09	NM_138492	PRELID2	79522
chr2	219177612	219177772	219177769	9	0	2.13248e-09	NM_001321389	CNPPD1	0
chr11	66068500	66071942	66068500	10	0	2.13248e-09	NM_006842	SF3B2	0
chr5	6615030	6615033	6615030	9	0	2.13248e-09	NM_001193455	NSUN2	0
chr11	87125713	87130128	87128741	10	0	2.13248e-09	NR_033149	TMEM135	0
chr4	188970274	188970277	188970274	10	0	2.13248e-09	NR_033869	LINC01060	-368366
chr15	75645383	75646804	75646801	10	0	2.13248e-09	NM_001318146	SNX33	2203
chr9	129834302	129838870	129834769	9	0	2.13248e-09	NM_016520	C9orf78	0
chr13	25116603	25116842	25116603	9	0	2.13248e-09	NM_030979	PABPC3	-18037
chr15	91056857	91056860	91056857	9	0	2.13248e-09	NR_110104	LOC101926911	-25718
chr11	70271432	70271435	70271432	9	0	2.13248e-09	NM_177423	PPFIA1	0
chr15	90955009	90955703	90955700	9	0	2.13248e-09	NM_001017919	RCCD1	0
chr13	27619495	27619728	27619495	9	0	2.13248e-09	NM_153371	LNX2	0
chr5	400477	400561	400557	9	0	2.13248e-09	NM_020731	AHRR	0
chr2	239239990	239242792	239239990	10	0	2.13248e-09	NM_006037	HDAC4	0
chr2	201946197	201946200	201946197	10	0	2.13248e-09	NM_139158	CDK15	-50647
chr15	90567201	90571546	90570729	9	0	2.13248e-09	NM_001042574	CRTC3	0
chr10	41577117	41577120	41577117	10	0	2.13248e-09	NR_024380	LOC441666	754746
chr15	98085256	98085259	98085256	10	0	2.13248e-09	NR_120325	LINC01582	0
chr13	51639604	51644170	51644167	10	0	2.13248e-09	NM_052950	WDFY2	0
chr10	63624912	63630081	63630078	10	0	2.13248e-09	NM_001001330	REEP3	0
chr5	106415844	106418802	106418799	9	0	2.13248e-09	NR_104671	LINC01950	396395
chr2	132348519	132348522	132348519	9	0	2.13248e-09	NR_135203	FAM201B	4145
chr2	133145969	133145972	133145969	10	0	2.13248e-09	NM_207363	NCKAP5	0
chr5	125111715	125112711	125112708	9	0	2.13248e-09	NR_109882	LOC101927421	0
chr10	100633359	100636875	100633359	9	0	2.13248e-09	NM_017902	HIF1AN	-79435
chr12	122524355	122528689	122524413	9	0	2.13248e-09	NM_023012	RSRC2	0
chr10	101432440	101432444	101432441	10	0	2.13248e-09	NM_001256856	BTRC	0
chr10	104231244	104231248	104231244	10	0	2.13248e-09	NM_025145	CFAP43	0
chr16	87854390	87860626	87854390	9	0	2.13248e-09	NM_003486	SLC7A5	0
chr8	116867593	116871852	116870736	9	0	2.13248e-09	NM_006265	RAD21	0
chr10	75401924	75409879	75405280	9	0	2.13248e-09	NR_024421	ZNF503-AS2	0
chr10	110407444	110407447	110407444	9	0	2.13248e-09	NM_004419	DUSP5	90420
chr2	130371626	130371629	130371626	9	0	2.13248e-09	NM_001142370	PTPN18	0
chr3	174636117	174636120	174636117	9	0	2.13248e-09	NM_207015	NAALADL2	223201
chr10	74176369	74178610	74178607	10	0	2.13248e-09	NM_001202450	ADK	0
chr10	113820934	113820938	113820934	10	0	2.13248e-09	NM_014881	DCLRE1A	13786
chr10	73507376	73507379	73507376	10	0	2.13248e-09	NR_135250	USP54	0
chr5	130154920	130154923	130154920	10	0	2.13248e-09	NM_175856	CHSY3	0
chr5	131592471	131596402	131596399	9	0	2.13248e-09	NM_001164387	RAPGEF6	0
chr10	73008775	73012280	73012277	9	0	2.13248e-09	NM_000917	P4HA1	0
chr10	121043558	121044048	121044045	10	0	2.13248e-09	NM_018117	WDR11	-134032
chr2	151231265	151231268	151231265	10	0	2.13248e-09	NM_198557	RBM43	16946
chr10	122331046	122331049	122331046	9	0	2.13248e-09	NM_001318189	BTBD16	0
chr10	123005445	123008734	123008209	9	0	2.13248e-09	NM_001271840	IKZF5	0
chr2	152028305	152032154	152032151	9	0	2.13248e-09	NM_001330113	CACNB4	0
chr5	134212442	134212968	134212965	10	0	2.13248e-09	NM_002715	PPP2CA	0
chr10	112404053	112404056	112404053	10	0	2.13248e-09	NM_203379	ACSL5	0
chr16	81095800	81097934	81097931	9	0	2.13248e-09	NM_004483	GCSH	0
chr17	3640602	3641931	3641928	9	0	2.13248e-09	NM_001031681	CTNS	0
chr17	4250019	4250407	4250404	9	0	2.13248e-09	NM_001257999	ANKFY1	0
chr10	86519437	86522677	86520865	9	0	2.13248e-09	NM_001318328	WAPL	0
chr5	121024978	121024981	121024978	10	0	2.13248e-09	NR_104999	LOC102467226	297569
chr2	105917067	105919841	105919145	9	0	2.13248e-09	NM_001004722	NCK2	-22793
chr2	108382012	108382016	108382013	10	0	2.13248e-09	NR_135779	SULT1C4	0
chr17	16322880	16322883	16322880	9	0	2.13248e-09	NM_004278	PIGL	0
chr10	91172009	91172012	91172009	10	0	2.13248e-09	NR_046435	PCGF5	0
chr6	138774517	138775247	138775244	10	0	2.13248e-09	NM_015439	CCDC28A	0
chr8	106271302	106271305	106271302	9	0	2.13248e-09	NM_001198533	OXR1	0
chr17	8745754	8745757	8745754	10	0	2.13248e-09	NM_001158261	CCDC42	-918
chr17	8383005	8384851	8383702	9	0	2.13248e-09	NM_000987	RPL26	0
chr2	121596411	121596414	121596411	10	0	2.13248e-09	NM_001142273	CLASP1	0
chr6	138426146	138431017	138431014	9	0	2.13248e-09	NM_001144060	NHSL1	0
chr17	4141882	4142392	4141990	10	0	2.13248e-09	NM_015113	ZZEF1	0
chr12	120559998	120561100	120559998	9	0	2.13248e-09	NM_014868	RNF10	0
chr9	128841027	128841030	128841027	10	0	2.13248e-09	NR_148224	KYAT1	0
chr12	112382731	112382734	112382731	10	0	2.13248e-09	NM_001109662	HECTD4	-639
chr10	95210172	95210175	95210172	9	0	2.13248e-09	NM_207321	ACSM6	0
chr10	95781134	95781137	95781134	10	0	2.13248e-09	NM_001098175	ENTPD1	0
chr5	122756270	122756273	122756270	10	0	2.13248e-09	NM_003100	SNX2	18723
chr17	6473590	6473593	6473590	10	0	2.13248e-09	NM_001165966	PITPNM3	0
chr6	134920637	134920640	134920637	10	0	2.13248e-09	NM_001193480	ALDH8A1	0
chr10	97401260	97401263	97401260	9	0	2.13248e-09	NM_001145114	RRP12	0
chr5	107562640	107562644	107562640	9	0	2.13248e-09	NM_001962	EFNA5	0
chr17	5112799	5117118	5112799	9	0	2.13248e-09	NM_001320954	ZNF232	0
chr3	177531580	177531583	177531580	10	0	2.13248e-09	NR_047568	LINC00578	0
chr2	127929327	127929330	127929327	9	0	2.13248e-09	NM_001330301	SAP130	11887
chr9	128157889	128161824	128157889	10	0	2.13248e-09	NM_024112	C9orf16	0
chr12	124905063	124905066	124905063	9	0	2.13248e-09	NM_021009	UBC	6579
chr10	126709621	126709625	126709622	9	0	2.13248e-09	NR_146939	C10orf90	-39111
chr2	157838616	157838619	157838616	9	0	2.13248e-09	NM_001111067	ACVR1	0
chr6	110466450	110466453	110466450	10	0	2.13248e-09	NM_033125	SLC22A16	0
chr2	178618359	178618596	178618359	9	0	2.13248e-09	NR_038271	TTN-AS1	0
chr2	179701330	179701333	179701330	10	0	2.13248e-09	NM_001352815	ZNF385B	0
chr16	31117011	31117077	31117011	9	0	2.13248e-09	NM_032188	KAT8	587
chr6	108301405	108301408	108301405	9	0	2.13248e-09	NM_001323005	AFG1L	0
chr5	56761418	56764953	56764950	9	0	2.13248e-09	NM_005921	MAP3K1	50120
chr11	13869400	13870161	13869713	9	0	2.13248e-09	NR_135052	LOC101928132	51286
chr8	129372608	129372611	129372608	10	0	2.13248e-09	NR_130918	CCDC26	0
chr16	29862591	29864216	29863225	9	0	2.13248e-09	NM_001286585	CDIPT	0
chr2	187371486	187372485	187371486	9	0	2.13248e-09	NM_001271751	CALCRL	0
chr2	190187239	190191927	190187239	9	0	2.13248e-09	NM_001042521	C2orf88	0
chr2	190352027	190352030	190352027	9	0	2.13248e-09	NM_001128928	INPP1	0
chr11	13447441	13449490	13447441	9	0	2.13248e-09	NM_001297741	BTBD10	0
chr16	27823064	27823067	27823064	9	0	2.13248e-09	NM_001109763	GSG1L	0
chr11	15959646	15959649	15959646	9	0	2.13248e-09	NM_001145811	SOX6	6800
chr16	27545392	27549384	27549381	10	0	2.13248e-09	NM_001286242	GTF3C1	0
chr6	13248177	13248393	13248390	10	0	2.13248e-09	NM_001242648	PHACTR1	0
chr16	23917698	23917701	23917698	10	0	2.13248e-09	NM_002738	PRKCB	0
chr15	70475611	70475681	70475611	10	0	2.13248e-09	NR_146562	LINC02205	28226
chr5	50360652	50360655	50360652	10	0	2.13248e-09	NM_198449	EMB	35542
chr5	44653223	44653226	44653223	9	0	2.13248e-09	NR_109865	BRCAT54	91102
chr5	42949098	42949101	42949098	10	0	2.13248e-09	NR_104643	FLJ32255	36298
chr11	25055436	25055440	25055437	9	0	2.13248e-09	NM_001252008	LUZP2	0
chr5	140533874	140536550	140533874	10	0	2.13248e-09	NM_020690	ANKHD1-EIF4EBP3	0
chr5	140864505	140868995	140868992	10	0	2.13248e-09	NM_031411	PCDHA1	0
chr11	31380178	31380181	31380178	10	0	2.13248e-09	NM_181706	DNAJC24	0
chr3	185795588	185797607	185795588	10	0	2.13248e-09	NM_001291872	IGF2BP2	0
chr10	68999744	68999747	68999744	9	0	2.13248e-09	NM_015634	KIF1BP	0
chr16	52109310	52109313	52109310	9	0	2.13248e-09	NR_104655	LINC02180	-10243
chr16	52813237	52817057	52817054	9	0	2.13248e-09	NR_033920	CASC16	-206262
chr10	71888737	71888752	71888737	9	0	2.13248e-09	NM_001042466	PSAP	-37362
chr8	123349873	123349876	123349873	10	0	2.13248e-09	NM_014109	ATAD2	0
chr2	159660520	159660523	159660520	9	0	2.13248e-09	NR_110586	BAZ2B	32673
chr5	72838867	72838870	72838867	9	0	2.13248e-09	NM_002270	TNPO1	0
chr16	70267754	70267757	70267754	9	0	2.13248e-09	NM_001605	AARS	0
chr2	168526673	168530640	168529163	10	0	2.13248e-09	NM_001256126	CERS6	0
chr10	131901857	131902004	131902001	9	0	2.13248e-09	NM_001291310	PPP2R2D	0
chr5	68377588	68382536	68377588	9	0	2.13248e-09	NM_181523	PIK3R1	-75767
chr2	169797462	169801504	169798971	9	0	2.13248e-09	NM_003142	SSB	0
chr16	67635341	67635346	67635342	10	0	2.13248e-09	NM_001191022	CTCF	0
chr16	66645683	66651198	66650310	10	0	2.13248e-09	NM_178818	CMTM4	0
chr2	171410098	171410101	171410098	10	0	2.13248e-09	NM_001321154	METTL8	0
chr5	135731805	135732140	135732137	9	0	2.13248e-09	NM_001349335	SLC25A48	0
chr6	113971718	113971847	113971844	9	0	2.13248e-09	NR_125845	HDAC2-AS2	0
chr16	57531204	57531207	57531204	9	0	2.13248e-09	NM_033212	CCDC102A	0
chr5	66075505	66079775	66076244	9	0	2.13248e-09	NM_001006600	ERBIN	0
chr2	171868269	171868272	171868269	9	0	2.13248e-09	NM_003705	SLC25A12	0
chr16	57378257	57378260	57378257	9	0	2.13248e-09	NM_001304392	CX3CL1	0
chr5	135777862	135779015	135777862	9	0	2.13248e-09	NM_001349335	SLC25A48	0
chr16	57326152	57326155	57326152	10	0	2.13248e-09	NM_002990	CCL22	32628
chr5	65937568	65937571	65937568	9	0	2.13248e-09	NM_001006600	ERBIN	0
chr5	59989959	59989962	59989959	9	0	2.13248e-09	NM_001349243	PDE4D	0
chr3	184892768	184894455	184894323	9	0	2.13248e-09	NM_001349293	VPS8	0
chr11	11985791	11992320	11988032	10	0	2.13248e-09	NM_001330220	DKK3	0
chr8	126497918	126504292	126501064	10	0	2.13248e-09	NM_174911	FAM84B	48146
chr5	57570624	57572612	57570624	9	0	2.13248e-09	NR_120607	LINCR-0003	0
chr3	185133442	185133445	185133442	9	0	2.13248e-09	NM_001025266	C3orf70	0
chr12	129694132	129694135	129694132	9	0	2.13248e-09	NM_133448	TMEM132D	0
chr12	110850446	110850449	110850446	10	0	2.13248e-09	NM_001286243	CCDC63	0
chr3	191376246	191378261	191378258	9	0	2.13248e-09	NM_174908	CCDC50	0
chr4	156794139	156796832	156796829	9	0	2.13248e-09	NM_016205	PDGFC	0
chr9	87644475	87644478	87644475	10	0	2.13248e-09	NM_001288731	DAPK1	0
chr4	56807579	56811464	56807579	10	0	2.13248e-09	NR_073417	SPINK2	0
chr4	56681320	56681323	56681320	10	0	2.13248e-09	NM_001145460	HOPX	0
chr14	41023697	41023700	41023697	9	0	2.13248e-09	NR_109757	LINC02315	0
chr12	50849724	50849730	50849725	10	0	2.13248e-09	NM_182559	TMPRSS12	0
chr13	44546156	44547249	44547246	10	0	2.13248e-09	NM_183422	TSC22D1	0
chr13	45464847	45465873	45465358	10	0	2.13248e-09	NM_031431	COG3	0
chr4	52711974	52716815	52711974	9	0	2.13248e-09	NR_024031	DANCR	0
chr14	37150846	37150849	37150846	10	0	2.13248e-09	NM_030631	SLC25A21	0
chr6	27632716	27633021	27633018	10	0	2.13248e-09	NR_038293	LINC01012	61014
chr14	33724655	33724658	33724655	10	0	2.13248e-09	NM_001164749	NPAS3	0
chr14	32984040	32988741	32984040	9	0	2.13248e-09	NM_001164749	NPAS3	0
chr12	52234670	52238032	52238029	9	0	2.13248e-09	NM_005556	KRT7	0
chr3	105715732	105717849	105715732	10	0	2.13248e-09	NM_001321807	CBLB	0
chr14	32430721	32430724	32430721	10	0	2.13248e-09	NM_004274	AKAP6	0
chr3	105837203	105841857	105837203	9	0	2.13248e-09	NM_001321807	CBLB	0
chr12	52993111	52993166	52993111	9	0	2.13248e-09	NM_001300821	EIF4B	13092
chr4	48830516	48833656	48830684	9	0	2.13248e-09	NM_001079840	OCIAD1	0
chr5	177352193	177352520	177352193	9	0	2.13248e-09	NM_006816	LMAN2	-309
chr14	26694661	26694796	26694793	9	0	2.13248e-09	NR_147061	NOVA1-AS1	0
chr3	194710322	194712097	194710322	9	0	2.13248e-09	NR_037891	LINC01968	0
chr12	54016497	54019718	54018815	9	0	2.13248e-09	NM_153693	HOXC6	0
chr4	45368405	45368408	45368405	9	0	2.13248e-09	NM_001270880	GNPDA2	-641771
chr9	91582044	91582047	91582044	9	0	2.13248e-09	NR_037472	MIR3910-1	54204
chr3	196433011	196433494	196433240	10	0	2.13248e-09	NR_046745	UBXN7-AS1	0
chr14	43791004	43791008	43791005	9	0	2.13248e-09	NM_032135	FSCB	713143
chr14	45187298	45187301	45187298	9	0	2.13248e-09	NM_001308133	FANCM	0
chr14	45276938	45276941	45276938	10	0	2.13248e-09	NM_018353	MIS18BP1	-23536
chr14	47437846	47442809	47442806	9	0	2.13248e-09	NM_001113498	MDGA2	0
chr3	68938212	68938215	68938212	10	0	2.13248e-09	NM_001005527	FAM19A4	-5602
chr12	32698854	32706788	32702587	9	0	2.13248e-09	NM_012063	DNM1L	0
chr4	76716120	76717732	76717729	9	0	2.13248e-09	NM_020859	SHROOM3	0
chr14	67240145	67242155	67242009	9	0	2.13248e-09	NM_001256550	MPP5	0
chr12	34282490	34283418	34282491	9	0	2.13248e-09	NM_032834	ALG10	-254189
chr14	64649051	64656882	64653221	9	0	2.13248e-09	NM_001308147	PLEKHG3	47526
chr10	8230685	8233270	8233267	9	0	2.13248e-09	NR_108058	LINC00708	26061
chr3	72288622	72293805	72288622	10	0	2.13248e-09	NM_012234	RYBP	80788
chr3	72579146	72583724	72583721	9	0	2.13248e-09	NR_135531	LOC105377162	79572
chr14	63659594	63660098	63659594	9	0	2.13248e-09	NM_001008726	WDR89	-17671
chr3	76204002	76204005	76204002	9	0	2.13248e-09	NM_001290210	ZNF717	-418419
chr3	77190967	77191364	77191361	10	0	2.13248e-09	NM_001290039	ROBO2	0
chr12	56090007	56091804	56091801	10	0	2.13248e-09	NM_001982	ERBB3	0
chr5	172943526	172943529	172943526	9	0	2.13248e-09	NM_001031711	ERGIC1	0
chr4	75175058	75175062	75175059	9	0	2.13248e-09	NM_015393	PARM1	-124943
chr4	73053762	73053765	73053762	10	0	2.13248e-09	NM_001297732	COX18	931
chr12	46382557	46386620	46386441	10	0	2.13248e-09	NR_125379	LOC100288798	0
chr12	47085411	47087275	47086118	9	0	2.13248e-09	NM_001281429	PCED1B	0
chr12	47219811	47219814	47219811	9	0	2.13248e-09	NM_001281429	PCED1B	0
chr9	81168810	81168813	81168810	9	0	2.13248e-09	NM_001303103	TLE1	414870
chr4	70665971	70667829	70667826	9	0	2.13248e-09	NM_144646	JCHAIN	0
chr14	54770595	54772342	54772339	10	0	2.13248e-09	NM_001161576	SAMD4A	0
chr12	49059408	49063849	49059408	9	0	2.13248e-09	NM_001303126	RHEBL1	827
chr6	16740569	16741884	16741630	10	0	2.13248e-09	NM_000332	ATXN1	0
chr10	4813266	4815061	4815058	9	0	2.13248e-09	NM_001271021	AKR1E2	11116
chr13	43619570	43624196	43622108	9	0	2.13248e-09	NM_001127615	ENOX1	0
chr4	75844731	75844734	75844731	9	0	2.13248e-09	NM_006239	PPEF2	15139
chr10	1075005	1076755	1076752	9	0	2.13248e-09	NM_014023	WDR37	0
chr3	110811534	110814805	110814755	10	0	2.13248e-09	NR_045114	NECTIN3-AS1	230511
chr12	62293867	62293875	62293872	9	0	2.13248e-09	NM_006313	USP15	0
chr4	13914822	13914825	13914822	10	0	2.13248e-09	NR_121681	LINC01182	0
chr13	89496285	89497580	89496286	9	0	2.13248e-09	NR_131228	LINC01040	0
chr13	88975648	88982689	88978611	9	0	2.13248e-09	NR_131229	LINC01047	232159
chr6	24404069	24404944	24404306	9	0	2.13248e-09	NM_001286265	MRS2	0
chr6	23631009	23631012	23631009	9	0	2.13248e-09	NM_080723	NRSN1	495174
chr12	77040860	77040863	77040860	9	0	2.13248e-09	NM_203394	E2F7	0
chr13	80180451	80180454	80180451	9	0	2.13248e-09	NR_104138	LINC01080	-153788
chr4	13702223	13707028	13702223	9	0	2.13248e-09	NR_121681	LINC01182	0
chr6	2912087	2912090	2912087	9	0	2.13248e-09	NM_004155	SERPINB9	-8775
chr4	10550813	10554048	10553394	9	0	2.13248e-09	NM_052964	CLNK	0
chr13	49776232	49776775	49776232	10	0	2.13248e-09	NM_002267	KPNA3	0
chr3	137912999	137913002	137912999	9	0	2.13248e-09	NM_001002026	CLDN18	85814
chr6	25431321	25437274	25434937	9	0	2.13248e-09	NM_001173977	CARMIL1	0
chr13	65688173	65688176	65688173	9	0	2.13248e-09	NR_132362	LINC01052	177871
chr3	141356756	141356759	141356756	10	0	2.13248e-09	NM_001080412	ZBTB38	0
chr4	1693632	1696580	1693632	10	0	2.13248e-09	NM_001306075	SLBP	0
chr9	109779731	109781283	109781280	10	0	2.13248e-09	NM_001037293	PALM2	0
chr4	6712708	6715961	6715957	10	0	2.13248e-09	NM_018366	BLOC1S4	154
chr3	142243837	142243840	142243837	9	0	2.13248e-09	NM_001039547	GK5	-18230
chr4	4414950	4414953	4414950	9	0	2.13248e-09	NM_001287763	NSG1	0
chr9	132288600	132293077	132288600	9	0	2.13248e-09	NM_015046	SETX	0
chr6	20030816	20030819	20030816	10	0	2.13248e-09	NM_001080480	MBOAT1	68867
chr13	52194723	52194726	52194723	10	0	2.13248e-09	NR_002816	MRPS31P5	-256
chr13	51994105	51994257	51994244	10	0	2.13248e-09	NM_000053	ATP7B	0
chr12	89300015	89300018	89300015	10	0	2.13248e-09	NM_001946	DUSP6	47807
chr9	131471378	131474261	131474258	10	0	2.13248e-09	NM_013318	PRRC2B	0
chr13	64453142	64453145	64453142	9	0	2.13248e-09	NR_145420	LINC00355	-377131
chr4	76915056	76915059	76915056	9	0	2.13248e-09	NM_001029870	SOWAHB	-17207
chr9	135898497	135903695	135899237	10	0	2.13248e-09	NM_015447	CAMSAP1	0
chr3	197253779	197253782	197253779	10	0	2.13248e-09	NM_001098424	DLG1	0
chr12	62628712	62636279	62632151	10	0	2.13248e-09	NM_020700	PPM1H	7705
chr4	36283799	36283802	36283799	9	0	2.13248e-09	NM_001136536	DTHD1	0
chr3	116372863	116372869	116372864	9	0	2.13248e-09	NM_001318915	LSAMP	0
chr5	179731225	179732678	179732675	10	0	2.13248e-09	NM_001024649	CANX	0
chr4	27766637	27766640	27766637	9	0	2.13248e-09	NR_125921	LINC02261	-484412
chr5	181217054	181221957	181218533	9	0	2.13248e-09	NR_039781	MIR4638	609
chr4	25509780	25511834	25511831	10	0	2.13248e-09	NR_134641	LOC101929161	19206
chr13	110527950	110527953	110527950	10	0	2.13248e-09	NM_017817	RAB20	0
chr6	565015	568087	565015	9	0	2.13248e-09	NM_018303	EXOC2	0
chr12	66153401	66153786	66153401	10	0	2.13248e-09	NM_001282606	TMBIM4	0
chr4	22685627	22685630	22685627	9	0	2.13248e-09	NM_001128432	GBA3	7284
chr9	130839260	130846460	130843555	10	0	2.13248e-09	NM_007313	ABL1	0
chr12	93621232	93625395	93625223	10	0	2.13248e-09	NM_003877	SOCS2	-44487
chr3	122555410	122555413	122555410	10	0	2.13248e-09	NM_001146105	PARP9	0
chr12	67288402	67290601	67288402	9	0	2.13248e-09	NM_001329674	CAND1	0
chr12	67658441	67661661	67660039	10	0	2.13248e-09	NM_003583	DYRK2	0
chr3	125533038	125537206	125533038	9	0	2.13248e-09	NM_022776	OSBPL11	0
chr12	67991538	67991541	67991538	9	0	2.13248e-09	NR_104124	IFNG-AS1	0
chr4	17059009	17059012	17059009	9	0	2.13248e-09	NR_125919	LINC02493	112745
chr4	15669712	15670815	15670812	10	0	2.13248e-09	NM_001145191	FAM200B	10914
chr3	126472987	126472990	126472987	10	0	2.13248e-09	NM_025112	ZXDC	0
chr6	4890734	4890737	4890734	10	0	2.13248e-09	NR_026590	CDYL	0
chr3	128190505	128192070	128192067	10	0	2.13248e-09	NM_021937	EEFSEC	0
chr3	128527331	128527334	128527331	9	0	2.13248e-09	NR_026954	LOC90246	-16745
chr12	70543837	70543870	70543837	10	0	2.13248e-09	NM_001206971	PTPRB	0
chr9	112061364	112063427	112061364	9	0	2.13248e-09	NM_001282640	SUSD1	0
chr6	1470965	1470968	1470965	10	0	2.13248e-09	NM_001452	FOXF2	-75368
chr10	12057585	12057588	12057585	9	0	2.13248e-09	NM_018706	DHTKD1	11329
chr12	31676908	31679174	31679171	9	0	2.13248e-09	NR_103523	AMN1	0
chr3	68068203	68068207	68068203	9	0	2.13248e-09	NM_001252216	FAM19A1	0
chr3	33074697	33074701	33074698	9	0	2.13248e-09	NM_001079811	GLB1	0
chr15	54158627	54164309	54159405	10	0	2.13248e-09	NM_001329919	UNC13C	0
chr11	110150175	110152873	110152870	9	0	2.13248e-09	NM_033390	ZC3H12C	0
chr11	110648795	110648798	110648795	10	0	2.13248e-09	NM_001258418	ARHGAP20	0
chr6	51021090	51023259	51021090	10	0	2.13248e-09	NM_003221	TFAP2B	-173477
chr3	37081563	37081567	37081564	10	0	2.13248e-09	NM_001348310	LRRFIP2	0
chr15	49370981	49371176	49371173	10	0	2.13248e-09	NM_152647	FAM227B	0
chr11	111983482	111983769	111983482	9	0	2.13248e-09	NM_001037954	DIXDC1	0
chr11	112931712	112931715	112931712	10	0	2.13248e-09	NR_120563	LOC101928847	27565
chr12	104285544	104289116	104287245	9	0	2.13248e-09	NM_001093771	TXNRD1	0
chr15	45277788	45279618	45278043	10	0	2.13248e-09	NR_120335	LOC101928414	0
chr3	179778334	179778337	179778334	10	0	2.13248e-09	NM_003940	USP13	0
chr15	55836250	55838437	55838434	9	0	2.13248e-09	NM_006154	NEDD4	0
chr3	39460746	39464479	39460746	10	0	2.13248e-09	NM_001278322	MOBP	3094
chr9	32551583	32552710	32552585	9	0	2.13248e-09	NM_001195622	TOPORS	0
chr4	139238426	139238430	139238426	9	0	2.13248e-09	NM_032623	MGARP	27733
chr10	29343535	29345092	29344898	10	0	2.13248e-09	NM_032517	LYZL1	-32306
chr4	129870048	129870051	129870048	10	0	2.13248e-09	NR_110753	LINC02466	-98570
chr5	157598592	157603954	157602580	10	0	2.13248e-09	NM_001308165	SOX30	21725
chr15	42208740	42208743	42208740	10	0	2.13248e-09	NM_015289	VPS39	-414
chr3	42591970	42591973	42591970	9	0	2.13248e-09	NM_001201572	SEC22C	0
chr15	41662027	41666719	41662541	9	0	2.13248e-09	NM_001080541	MGA	0
chr15	41622298	41623179	41622298	10	0	2.13248e-09	NM_001080541	MGA	37233
chr4	128982476	128982479	128982476	10	0	2.13248e-09	NM_144643	SCLT1	0
chr10	26972569	26977326	26977323	9	0	2.13248e-09	NM_001256053	ANKRD26	26790
chr3	44624578	44627971	44626427	10	0	2.13248e-09	NM_001351732	ZNF660-ZNF197	0
chr15	44470176	44473860	44473857	9	0	2.13248e-09	NM_016396	CTDSPL2	0
chr11	124622606	124623328	124623325	10	0	2.13248e-09	NM_032811	TBRG1	0
chr3	30864228	30868788	30865709	9	0	2.13248e-09	NM_207359	GADL1	0
chr6	7906601	7909838	7909835	9	0	2.13248e-09	NR_037616	BLOC1S5-TXNDC5	0
chr6	57406506	57407432	57407429	9	0	2.13248e-09	NM_000947	PRIM2	0
chr3	12641857	12641860	12641857	9	0	2.13248e-09	NM_002880	RAF1	0
chr11	102599755	102604699	102603042	10	0	2.13248e-09	NM_004771	MMP20	0
chr3	12686919	12686922	12686919	10	0	2.13248e-09	NM_002880	RAF1	-22718
chr9	14691879	14691882	14691879	10	0	2.13248e-09	NM_178566	ZDHHC21	0
chr9	16600391	16600394	16600391	9	0	2.13248e-09	NM_001317939	BNC2	0
chr5	153829843	153832576	153829843	10	0	2.13248e-09	NM_000827	GRIA1	-15974
chr15	68088811	68091740	68091737	10	0	2.13248e-09	NM_016166	PIAS1	0
chr15	66769052	66769055	66769052	10	0	2.13248e-09	NM_005585	SMAD6	0
chr11	106051643	106051646	106051643	9	0	2.13248e-09	NM_152433	KBTBD3	0
chr11	106416814	106420805	106420802	9	0	2.13248e-09	NR_120551	LOC101928535	-151909
chr6	56828337	56829351	56829348	9	0	2.13248e-09	NM_183380	DST	0
chr3	29899105	29899108	29899105	10	0	2.13248e-09	NM_001177711	RBMS3	0
chr4	149980844	149983387	149981304	10	0	2.13248e-09	NM_001040260	DCLK2	94887
chr9	19232075	19232684	19232681	10	0	2.13248e-09	NM_001330640	DENND4C	0
chr9	21495002	21495005	21495002	9	0	2.13248e-09	NR_027054	MIR31HG	0
chr9	21557029	21558853	21558850	9	0	2.13248e-09	NR_027054	MIR31HG	0
chr3	191736205	191736208	191736205	9	0	2.13248e-09	NR_120606	LINCR-0002	-145849
chr9	21991281	21995070	21994415	9	0	2.13248e-09	NM_058195	CDKN2A	0
chr15	62664935	62668905	62668902	9	0	2.13248e-09	NM_015059	TLN2	0
chr15	62529803	62529807	62529803	10	0	2.13248e-09	NR_026897	MGC15885	107365
chr6	53838195	53841862	53841859	10	0	2.13248e-09	NM_018214	LRRC1	0
chr15	59687186	59688676	59687814	10	0	2.13248e-09	NM_001320675	BNIP2	0
chr4	148963772	148964545	148963772	9	0	2.13248e-09	NR_134681	LOC105377480	-21394
chr4	147582335	147582339	147582336	10	0	2.13248e-09	NM_018241	TMEM184C	35049
chr15	57117468	57119600	57118752	10	0	2.13248e-09	NM_001322151	TCF12	0
chr10	34719704	34719707	34719704	9	0	2.13248e-09	NM_019619	PARD3	0
chr4	158768360	158774551	158770529	10	0	2.13248e-09	NM_001346043	FNIP2	0
chr4	126045164	126045167	126045164	9	0	2.13248e-09	NR_031746	MIR2054	-537857
chr4	124994220	124994223	124994220	9	0	2.13248e-09	NM_020337	ANKRD50	-281488
chr14	91169114	91171291	91170481	10	0	2.13248e-09	NM_001102366	C14orf159	0
chr12	26611336	26611976	26611973	9	0	2.13248e-09	NM_002223	ITPR2	0
chr4	91219635	91219638	91219635	10	0	2.13248e-09	NM_001145065	CCSER1	0
chr14	88550566	88552875	88551583	10	0	2.13248e-09	NM_007039	PTPN21	0
chr3	57357431	57357803	57357431	10	0	2.13248e-09	NM_001291661	DNAH12	0
chr4	88595687	88597225	88597221	9	0	2.13248e-09	NM_001318505	HERC3	0
chr6	140028011	140028014	140028011	10	0	2.13248e-09	NR_121622	LOC100507477	0
chr14	81534237	81536796	81535438	10	0	2.13248e-09	NM_005065	SEL1L	-376
chr12	27617098	27617236	27617098	9	0	2.13248e-09	NM_001198915	PPFIBP1	0
chr5	170293898	170293901	170293898	10	0	2.13248e-09	NM_005565	LCP2	0
chr3	57742972	57744122	57742972	10	0	2.13248e-09	NM_001304420	SLMAP	13134
chr9	112379245	112379248	112379245	9	0	2.13248e-09	NM_001195822	HSDL2	661
chr14	91507721	91510363	91509156	10	0	2.13248e-09	NM_001284280	PPP4R3A	0
chr9	71665283	71665286	71665283	9	0	2.13248e-09	NM_001135820	TMEM2	18080
chr9	72084540	72084543	72084540	9	0	2.13248e-09	NM_001128618	C9orf57	-23935
chr14	76288110	76288113	76288110	9	0	2.13248e-09	NM_017926	GPATCH2L	-75307
chr3	64067600	64071696	64067600	10	0	2.13248e-09	NR_045697	PRICKLE2-AS1	0
chr4	82268301	82268531	82268301	9	0	2.13248e-09	NM_001003810	HNRNPD	84783
chr14	69611139	69615957	69612391	9	0	2.13248e-09	NM_014734	SUSD6	0
chr4	81475794	81475797	81475794	10	0	2.13248e-09	NM_001300735	RASGEF1B	-3866
chr12	30554333	30554336	30554333	10	0	2.13248e-09	NM_001190995	IPO8	74645
chr12	30772324	30774819	30772324	9	0	2.13248e-09	NR_135046	LOC645485	0
chr5	172293053	172295094	172293179	10	0	2.13248e-09	NR_130933	LOC100288254	0
chr3	66828587	66833038	66828587	9	0	2.13248e-09	NR_135533	LOC105377143	-90251
chr14	68159288	68159292	68159288	10	0	2.13248e-09	NM_001321819	RAD51B	0
chr6	38391286	38391289	38391286	9	0	2.13248e-09	NM_052893	BTBD9	0
chr3	62013067	62017850	62014199	9	0	2.13248e-09	NM_002841	PTPRG	0
chr11	128180308	128180311	128180308	9	0	2.13248e-09	NR_146647	LINC02098	28455
chr12	22270812	22272314	22272012	9	0	2.13248e-09	NM_003034	ST8SIA1	0
chr14	96064164	96064167	96064164	9	0	2.13248e-09	NM_001252507	C14orf132	0
chr15	39110032	39113639	39110032	9	0	2.13248e-09	NR_144508	C15orf54	137030
chr11	130066365	130066369	130066366	9	0	2.13248e-09	NM_001142276	APLP2	3452
chr4	122820809	122822695	122822692	9	0	2.13248e-09	NM_002006	FGF2	4013
chr12	621294	625763	621294	9	0	2.13248e-09	NM_001294346	NINJ2	0
chr5	159291134	159296078	159296075	9	0	2.13248e-09	NM_145049	UBLCP1	-5094
chr9	34329610	34329613	34329610	10	0	2.13248e-09	NM_001161	NUDT2	0
chr12	2811994	2813744	2812319	10	0	2.13248e-09	NR_146317	ITFG2-AS1	0
chr6	47293730	47293733	47293730	9	0	2.13248e-09	NM_014452	TNFRSF21	0
chr15	34299359	34299362	34299359	9	0	2.13248e-09	NM_001042497	SLC12A6	0
chr4	113747560	113751421	113747560	10	0	2.13248e-09	NM_001221	CAMK2D	0
chr4	113081423	113086221	113081423	9	0	2.13248e-09	NM_001127493	ANK2	0
chr10	21134872	21134875	21134872	10	0	2.13248e-09	NM_213569	NEBL	0
chr14	95456783	95456786	95456783	10	0	2.13248e-09	NM_152592	SYNE3	0
chr15	25433544	25435527	25433544	9	0	2.13248e-09	NM_130839	UBE3A	0
chr3	49689270	49689273	49689270	9	0	2.13248e-09	NM_022064	RNF123	226
chr4	110240228	110243154	110243151	9	0	2.13248e-09	NM_024090	ELOVL6	-41564
chr13	38914853	38915417	38914853	9	0	2.13248e-09	NM_207361	FREM2	-27723
chr12	13819075	13822101	13822098	9	0	2.13248e-09	NM_000834	GRIN2B	0
chr5	168613669	168613672	168613669	9	0	2.13248e-09	NM_024594	PANK3	-34060
chr14	103827159	103831626	103830427	9	0	2.13248e-09	NM_015316	PPP1R13B	0
chr14	103617743	103617747	103617744	9	0	2.13248e-09	NM_005552	KLC1	11441
chr3	52609104	52610479	52609393	10	0	2.13248e-09	NM_001350074	PBRM1	0
chr9	37470906	37472793	37472790	9	0	2.13248e-09	NM_014872	ZBTB5	-5496
chr3	52916028	52916031	52916028	9	0	2.13248e-09	NM_016329	SFMBT1	0
chr14	99798818	99800535	99800532	10	0	2.13248e-09	NM_001008707	EML1	0
chr4	99520485	99520488	99520485	9	0	2.13248e-09	NM_032149	C4orf17	0
chr10	20623219	20623222	20623219	9	0	2.13248e-09	NR_039822	MIR4675	-71173
chr11	117437346	117437349	117437346	9	0	2.13248e-09	NM_020693	DSCAML1	0
chr8	133515351	133515354	133515351	9	0	2.13248e-09	NM_003033	ST3GAL1	0
chr19	43716650	43716653	43716650	10	0	2.13248e-09	NM_019612	IRGC	0
chr8	80925141	80925144	80925141	9	0	2.13248e-09	NM_018440	PAG1	42667
chr8	12801692	12801695	12801692	10	0	2.13248e-09	NR_015383	LOC340357	0
chr1	184940930	184940933	184940930	10	0	2.13248e-09	NM_052966	FAM129A	0
chr2	44230217	44233840	44231619	9	0	2.13248e-09	NM_001033557	PPM1B	0
chrX	55450901	55450904	55450901	9	0	2.13248e-09	NR_039764	MIR4536-1	591
chr7	8275124	8275127	8275124	10	0	2.13248e-09	NR_125740	LOC100505938	0
chr7	77934551	77938436	77938433	9	0	2.13248e-09	NM_001127358	PHTF2	0
chr8	81049071	81052427	81051305	9	0	2.13248e-09	NM_018440	PAG1	0
chr1	150719529	150723469	150722618	9	0	2.13248e-09	NM_001199829	HORMAD1	0
chr17	81937786	81937789	81937786	9	0	2.13248e-09	NM_001282279	PYCR1	-458
chr1	235557753	235557756	235557753	10	0	2.13248e-09	NR_039973	MIR5096	0
chr2	46489992	46493667	46493664	10	0	2.13248e-09	NM_001145051	TMEM247	-5567
chrX	58066090	58066093	58066090	10	0	2.13248e-09	NM_007156	ZXDA	-155457
chr1	19458180	19462592	19462589	10	0	2.13248e-09	NM_004930	CAPZB	0
chr17	80973794	80973797	80973794	9	0	2.13248e-09	NM_020761	RPTOR	-7421
chr19	14572406	14574321	14572406	10	0	2.13248e-09	NM_004146	NDUFB7	-329
chrX	71302322	71308398	71308395	10	0	2.13248e-09	NM_001303277	ITGB1BP2	0
chr1	76371932	76371935	76371932	9	0	2.13248e-09	NM_001160011	ST6GALNAC3	0
chr17	79749610	79749928	79749925	9	0	2.13248e-09	NM_178543	ENPP7	-7388
chr6	155493300	155495693	155495452	9	0	2.13248e-09	NR_134596	LOC105378068	19151
chr8	52675501	52678574	52675501	9	0	2.13248e-09	NM_001083617	RB1CC1	0
chr7	80058065	80060446	80058065	9	0	2.13248e-09	NM_002069	GNAI1	74378
chr20	37289468	37293971	37289468	9	0	2.13248e-09	NM_001003897	MANBAL	0
chr2	101674594	101674597	101674594	9	0	2.13248e-09	NM_145686	MAP4K4	23106
chr22	27785485	27785490	27785486	10	0	2.13248e-09	NM_002430	MN1	0
chr1	22031894	22031897	22031894	10	0	2.13248e-09	NR_023918	LINC00339	-670
chr8	13091946	13095617	13091946	10	0	2.13248e-09	NM_001164271	DLC1	0
chr19	55306862	55306865	55306862	10	0	2.13248e-09	NM_032430	BRSK1	0
chr22	45090624	45090627	45090624	9	0	2.13248e-09	NR_038957	NUP50-AS1	43131
chr1	66924486	66924601	66924598	9	0	2.13248e-09	NM_024763	WDR78	0
chr1	153632650	153637357	153635468	9	0	2.13248e-09	NM_001024210	S100A13	0
chr1	238690890	238690893	238690890	9	0	2.13248e-09	NR_015407	LINC01139	-204873
chr2	39208779	39208782	39208779	10	0	2.13248e-09	NR_144521	CDKL4	0
chr21	38120264	38121931	38121335	10	0	2.13248e-09	NR_147130	DSCR4	0
chr19	55292064	55292171	55292064	9	0	2.13248e-09	NM_032430	BRSK1	0
chr1	183319398	183319401	183319398	9	0	2.13248e-09	NM_015039	NMNAT2	0
chr6	158135227	158135716	158135227	10	0	2.13248e-09	NM_032861	SERAC1	0
chr2	39800749	39800752	39800749	9	0	2.13248e-09	NR_135663	THUMPD2	-21473
chr1	184057698	184060516	184057765	9	0	2.13248e-09	NM_001127394	TSEN15	0
chr1	21809498	21809501	21809498	9	0	2.13248e-09	NM_001013693	LDLRAD2	2764
chr1	152030926	152037172	152035141	9	0	2.13248e-09	NM_005620	S100A11	0
chr1	54529408	54529411	54529408	9	0	2.13248e-09	NM_015547	ACOT11	18723
chr19	12441300	12441303	12441300	10	0	2.13248e-09	NM_005815	ZNF443	-188
chr20	41160791	41160794	41160791	10	0	2.13248e-09	NM_002660	PLCG1	0
chr19	15297210	15301001	15298157	9	0	2.13248e-09	NM_001330384	BRD4	0
chr21	34849159	34849162	34849159	9	0	2.13248e-09	NM_001754	RUNX1	0
chr22	41604181	41604210	41604207	10	0	2.13248e-09	NM_015704	DESI1	0
chr8	9985444	9985447	9985444	9	0	2.13248e-09	NM_001135670	MSRA	68822
chr6	150004840	150004843	150004840	9	0	2.13248e-09	NR_024045	RAET1K	0
chr19	16659721	16664006	16664003	10	0	2.13248e-09	NM_024104	SMIM7	0
chr19	17267928	17268257	17267928	10	0	2.13248e-09	NM_001288757	BABAM1	0
chr1	53220108	53220873	53220870	9	0	2.13248e-09	NM_001304759	C1orf123	0
chr2	57276972	57281984	57280178	10	0	2.13248e-09	NM_001288837	VRK2	625667
chr7	50691109	50691112	50691109	9	0	2.13248e-09	NM_001001549	GRB10	0
chr1	143686015	143686018	143686015	9	0	2.13248e-09	NR_104078	RNVU1-17	13438
chr17	62421523	62424557	62421539	9	0	2.13248e-09	NM_181725	METTL2A	0
chr7	99918870	99920115	99918870	9	0	2.13248e-09	NM_033091	TRIM4	0
chr17	62021858	62023885	62023882	10	0	2.13248e-09	NM_005121	MED13	0
chr1	229139561	229139564	229139561	9	0	2.13248e-09	NR_039659	MIR4454	35119
chr22	41482920	41484137	41483364	9	0	2.13248e-09	NM_001098	ACO2	0
chr8	7440927	7440930	7440927	9	0	2.13248e-09	NM_058200	SPAG11B	6824
chr20	46773920	46777621	46777618	9	0	2.13248e-09	NM_030777	SLC2A10	-37574
chr2	60252959	60252962	60252959	9	0	2.13248e-09	NR_132991	MIR4432HG	106254
chr8	6412351	6412354	6412351	9	0	2.13248e-09	NM_001172574	MCPH1	0
chr7	116440725	116442787	116440725	9	0	2.13248e-09	NM_001233	CAV2	56814
chr1	231814486	231814490	231814486	9	0	2.13248e-09	NR_028394	TSNAX-DISC1	0
chr7	129838953	129842075	129838953	10	0	2.13248e-09	NM_182697	UBE2H	0
chr7	11190388	11190391	11190388	9	0	2.13248e-09	NR_033436	PHF14	-20765
chr8	11124172	11128708	11124172	9	0	2.13248e-09	NM_173683	XKR6	0
chr1	150395903	150400776	150395903	10	0	2.13248e-09	NM_001297673	RPRD2	0
chr2	47166276	47170325	47166276	9	0	2.13248e-09	NM_001305625	CALM2	0
chr1	17187557	17189984	17187557	9	0	2.13248e-09	NM_013358	PADI1	15142
chr6	151452440	151452869	151452440	9	0	2.13248e-09	NM_001286562	ARMT1	0
chr17	77087039	77089706	77088531	10	0	2.13248e-09	NR_027058	SNHG20	0
chr21	33754530	33756378	33754530	10	0	2.13248e-09	NM_001331012	ITSN1	0
chr17	75666263	75670324	75670320	10	0	2.13248e-09	NM_004259	RECQL5	0
chrX	72181090	72182140	72182137	9	0	2.13248e-09	NR_033187	PIN4	0
chr22	42611515	42615252	42615249	10	0	2.13248e-09	NM_032311	POLDIP3	0
chr6	158422006	158425998	158425995	9	0	2.13248e-09	NM_001007466	TULP4	0
chr2	52209222	52210990	52209222	9	0	2.13248e-09	NR_135237	LOC730100	0
chr7	46057810	46057813	46057810	9	0	2.13248e-09	NM_000598	IGFBP3	-136538
chr7	94960231	94961576	94961573	10	0	2.13248e-09	NM_017650	PPP1R9A	0
chr17	75044949	75048886	75044949	10	0	2.13248e-09	NR_110835	KCTD2	0
chr19	16073386	16075392	16073386	10	0	2.13248e-09	NM_001145160	TPM4	0
chr1	43471740	43473464	43471740	9	0	2.13248e-09	NM_015284	SZT2	-17493
chr1	16156065	16156068	16156065	10	0	2.13248e-09	NM_001329090	EPHA2	0
chrX	73542597	73542600	73542597	9	0	2.13248e-09	NR_029423	MAP2K4P1	0
chr6	150601494	150605703	150605700	9	0	2.13248e-09	NR_138138	PLEKHG1	0
chr19	16180713	16186224	16185306	10	0	2.13248e-09	NM_014077	FAM32A	0
chr1	148392602	148392607	148392602	9	0	2.13248e-09	NR_106967	MIR6077	-4239
chr18	10435266	10436282	10435266	9	0	2.13248e-09	NM_153000	APCDD1	18346
chr8	80020743	80022603	80021314	10	0	2.13248e-09	NM_014018	MRPS28	0
chr20	33827289	33829754	33829751	10	0	2.13248e-09	NM_176812	CHMP4B	0
chr7	125946465	125946468	125946465	9	0	2.13248e-09	NR_028041	GRM8	492130
chr1	28935624	28935627	28935624	9	0	2.13248e-09	NM_203343	EPB41	0
chr1	28923776	28928606	28928025	10	0	2.13248e-09	NM_203343	EPB41	0
chr1	28641104	28643238	28641104	10	0	2.13248e-09	NM_001135218	TAF12	0
chr6	165231308	165231743	165231595	9	0	2.13248e-09	NM_144980	C6orf118	47921
chr18	58165716	58169227	58165716	9	0	2.13248e-09	NM_001243960	NEDD4L	0
chr21	44338062	44340319	44338215	10	0	2.13248e-09	NM_004928	C21orf2	0
chr18	57765273	57765276	57765273	9	0	2.13248e-09	NM_005603	ATP8B1	0
chr20	11145924	11145927	11145924	9	0	2.13248e-09	NR_146878	C20orf187	-116558
chr1	165825443	165830717	165826119	10	0	2.13248e-09	NM_012474	UCK2	0
chr1	64374308	64378581	64374308	10	0	2.13248e-09	NM_020925	CACHD1	92212
chr2	6985585	6986594	6986591	9	0	2.13248e-09	NM_001349186	RNF144A	0
chr1	34223788	34223791	34223788	10	0	2.13248e-09	NM_032884	C1orf94	-4658
chr19	2653189	2653192	2653189	9	0	2.13248e-09	NM_052847	GNG7	0
chr2	24971129	24974646	24973424	9	0	2.13248e-09	NM_001198559	DNAJC27	0
chr18	55221723	55221726	55221723	9	0	2.13248e-09	NM_001348215	TCF4	605
chr7	123571104	123571733	123571730	9	0	2.13248e-09	NR_111926	NDUFA5	0
chr1	165617037	165617040	165617037	9	0	2.13248e-09	NM_004528	MGST3	13833
chr1	165539256	165539587	165539256	10	0	2.13248e-09	NR_026744	LOC400794	0
chr18	79984213	79988976	79984213	9	0	2.13248e-09	NM_001303471	TXNL4A	0
chr1	28986630	28987304	28986630	10	0	2.13248e-09	NM_203343	EPB41	0
chr22	17565394	17565398	17565395	9	0	2.13248e-09	NM_001303484	SLC25A18	0
chr7	2724425	2724428	2724425	9	0	2.13248e-09	NM_001321766	AMZ1	0
chr2	12230960	12233258	12230960	10	0	2.13248e-09	NR_110196	MIR3681HG	0
chr18	68850968	68850971	68850968	9	0	2.13248e-09	NM_001093729	CCDC102B	0
chr7	95298079	95298082	95298079	9	0	2.13248e-09	NM_000446	PON1	275
chr2	12838818	12838821	12838818	9	0	2.13248e-09	NM_021643	TRIB2	-96086
chr1	170530886	170534121	170531668	10	0	2.13248e-09	NR_125958	LOC101928650	0
chr8	66559901	66564585	66564582	9	0	2.13248e-09	NM_001294282	MYBL1	0
chr2	13678803	13678806	13678803	9	0	2.13248e-09	NR_103814	LINC00276	550068
chr18	72702582	72707431	72707427	9	0	2.13248e-09	NM_001201465	NETO1	34883
chr20	2776964	2780571	2776964	10	0	2.13248e-09	NM_001184699	CPXM1	13498
chr19	2782121	2785213	2783366	9	0	2.13248e-09	NM_003021	SGTA	0
chr20	2664543	2664828	2664543	9	0	2.13248e-09	NM_001330763	IDH3B	-320
chr18	64343587	64344373	64343587	9	0	2.13248e-09	NR_033881	LINC01924	0
chr18	63205308	63205461	63205458	9	0	2.13248e-09	NM_000633	BCL2	0
chr2	19051928	19051931	19051928	10	0	2.13248e-09	NR_135287	LINC01376	-24957
chr1	61338974	61338977	61338974	10	0	2.13248e-09	NM_001145511	NFIA	0
chr7	126749122	126749125	126749122	10	0	2.13248e-09	NR_028041	GRM8	0
chr18	62199172	62203533	62201351	10	0	2.13248e-09	NM_001346229	KIAA1468	0
chr2	10789270	10789640	10789270	9	0	2.13248e-09	NM_001282707	PDIA6	0
chr1	63507446	63509823	63509820	10	0	2.13248e-09	NM_001206739	ITGB3BP	0
chr20	10432859	10435321	10434957	10	0	2.13248e-09	NM_170784	MKKS	0
chr2	10807070	10811803	10807070	10	0	2.13248e-09	NM_001282707	PDIA6	0
chr17	59957181	59959749	59957181	9	0	2.13248e-09	NM_016125	RNFT1	0
chr22	17885497	17885500	17885497	9	0	2.13248e-09	NM_015241	MICAL3	0
chr1	35843436	35845249	35845246	9	0	2.13248e-09	NR_146062	AGO4	0
chr18	30320234	30320237	30320234	9	0	2.13248e-09	NR_031684	MIR302F	-21274
chr22	25789859	25789862	25789859	10	0	2.13248e-09	NM_001318245	MYO18B	0
chr7	128426222	128430290	128430287	9	0	2.13248e-09	NM_001304521	IMPDH1	-16235
chr8	28282600	28287482	28282600	10	0	2.13248e-09	NM_006228	PNOC	29650
chr7	80496565	80498354	80497239	10	0	2.13248e-09	NM_001102386	GNAT3	0
chr18	22221677	22223026	22223023	10	0	2.13248e-09	NM_005257	GATA6	-19149
chr19	6354477	6354480	6354477	10	0	2.13248e-09	NM_006012	CLPP	6972
chr20	31436149	31436157	31436151	10	0	2.13248e-09	NM_153324	DEFB123	4362
chr1	156767112	156769209	156767572	10	0	2.13248e-09	NM_005973	PRCC	0
chr1	156336026	156340852	156340849	10	0	2.13248e-09	NM_001008800	CCT3	0
chr1	38015811	38019233	38018927	10	0	2.13248e-09	NM_016037	UTP11	0
chr1	24654246	24656388	24656385	9	0	2.13248e-09	NM_001303448	SRRM1	0
chr2	34581300	34584769	34584766	9	0	2.13248e-09	NR_126404	LINC01320	92788
chr1	38044369	38044768	38044369	10	0	2.13248e-09	NM_002699	POU3F1	0
chr18	14950708	14955893	14951885	10	0	2.13248e-09	NR_104164	LINC01443	0
chr20	32687498	32687501	32687498	10	0	2.13248e-09	NM_182584	C20orf203	-13557
chr1	180617169	180617172	180617169	9	0	2.13248e-09	NM_001328662	XPR1	14838
chr1	240418165	240418753	240418750	10	0	2.13248e-09	NM_001305424	FMN2	0
chr18	12127495	12130017	12127495	10	0	2.13248e-09	NM_001277333	ANKRD62	0
chr18	31231610	31231613	31231610	10	0	2.13248e-09	NM_024421	DSC1	-68754
chr19	6028706	6033519	6028706	10	0	2.13248e-09	NM_000635	RFX2	0
chr7	38328272	38328275	38328272	9	0	2.13248e-09	NR_040085	TRG-AS1	13302
chr1	37595441	37598968	37598965	9	0	2.13248e-09	NM_001323623	GNL2	0
chrX	23907174	23908368	23907699	10	0	2.13248e-09	NM_024122	APOO	0
chr2	667469	667552	667469	10	0	2.13248e-09	NM_001352681	TMEM18	0
chr20	16492375	16492378	16492375	10	0	2.13248e-09	NM_001199865	KIF16B	0
chr1	27649662	27649665	27649662	10	0	2.13248e-09	NM_005248	FGR	-14446
chr1	248859038	248862267	248859038	9	0	2.13248e-09	NM_001193328	ZNF692	0
chr18	50618984	50618987	50618984	9	0	2.13248e-09	NM_001292039	MAPK4	0
chr8	25457087	25462075	25457675	9	0	2.13248e-09	NM_017634	KCTD9	0
chr1	26919374	26921473	26921470	10	0	2.13248e-09	NM_006600	NUDC	249
chrX	26467446	26467449	26467446	9	0	2.13248e-09	NR_001559	VENTXP1	90888
chr18	54105724	54105727	54105724	9	0	2.13248e-09	NM_003927	MBD2	45874
chr7	122912236	122912239	122912236	9	0	2.13248e-09	NM_001167940	CADPS2	-25477
chr7	97970970	97972847	97972844	10	0	2.13248e-09	NR_147989	CZ1P-ASNS	0
chr1	26306185	26306893	26306185	9	0	2.13248e-09	NM_145345	UBXN11	0
chr18	46222732	46224197	46224194	9	0	2.13248e-09	NM_001008239	C18orf25	0
chr7	27801213	27803375	27801214	9	0	2.13248e-09	NM_001206901	TAX1BP1	0
chr2	30371879	30371884	30371879	10	0	2.13248e-09	NR_122048	LOC285043	-21721
chr2	31170368	31170371	31170368	9	0	2.13248e-09	NM_001145122	CAPN14	2685
chr1	25142895	25142898	25142895	9	0	2.13248e-09	NM_015484	SYF2	79378
chr2	31829367	31829370	31829367	9	0	2.13248e-09	NR_146994	LINC01946	-25387
chr20	18014788	18014791	18014788	9	0	2.13248e-09	NM_001303462	OVOL2	9361
chr1	161610739	161612009	161612006	10	0	2.13248e-09	NR_024151	HSPA7	-2188
chr17	59670579	59675246	59674640	10	0	2.13248e-09	NM_004859	CLTC	0
chrX	72657072	72657076	72657073	10	0	2.13248e-09	NM_001122670	PHKA1	0
chr1	94358345	94360896	94358345	9	0	2.13248e-09	NM_001122674	ABCD3	57481
chr19	47305350	47305353	47305350	10	0	2.13248e-09	NM_001736	C5AR1	4494
chr19	35217310	35218713	35217310	9	0	2.13248e-09	NM_152481	FAM187B	6088
chrX	145889026	145889029	145889026	9	0	2.13248e-09	NM_004709	TMEM257	-59174
chr17	31293560	31296368	31296365	9	0	2.13248e-09	NM_000267	NF1	0
chr19	45134470	45137403	45137400	9	0	2.13248e-09	NM_019121	PPP1R37	0
chr19	35573302	35574333	35573302	10	0	2.13248e-09	NM_000704	ATP4A	-9644
chr19	47514170	47517794	47517791	9	0	2.13248e-09	NM_003827	NAPA	0
chrX	110042701	110042704	110042701	9	0	2.13248e-09	NM_017698	TMEM164	0
chr7	20738149	20738152	20738149	10	0	2.13248e-09	NM_001163941	ABCB5	0
chr19	45157316	45161192	45157316	9	0	2.13248e-09	NM_198478	NKPD1	0
chr1	87990285	87990288	87990285	10	0	2.13248e-09	NR_110682	PKN2-AS1	547225
chr19	40091209	40092402	40091209	9	0	2.13248e-09	NM_001142579	ZNF780A	-271
chr20	53552341	53555148	53552341	9	0	2.13248e-09	NR_110051	LOC101927770	0
chr17	47136978	47141176	47136978	10	0	2.13248e-09	NR_148340	CDC27	0
chr2	91576255	91576258	91576255	10	0	2.13248e-09	NR_027238	LOC654342	60425
chrX	141326364	141326367	141326364	10	0	2.13248e-09	NM_022661	SPANXC	-83814
chr21	27050583	27050586	27050583	9	0	2.13248e-09	NM_007038	ADAMTS5	-83463
chr22	39398795	39398798	39398795	10	0	2.13248e-09	NM_006116	TAB1	956
chr1	84619415	84620530	84619828	9	0	2.13248e-09	NR_125761	LINC01461	0
chr2	70432294	70433882	70432294	9	0	2.13248e-09	NM_001308158	TGFA	13398
chr2	96755865	96760766	96755865	9	0	2.13248e-09	NM_020184	CNNM4	136
chr19	41200334	41200337	41200334	10	0	2.13248e-09	NM_030622	CYP2S1	0
chr8	97933318	97937288	97935452	9	0	2.13248e-09	NM_001317748	MATN2	0
chr22	31846317	31846536	31846363	9	0	2.13248e-09	NR_146296	DEPDC5	0
chr17	31067836	31073295	31071708	9	0	2.13248e-09	NR_146737	LOC646030	-8727
chr7	148564280	148564283	148564280	10	0	2.13248e-09	NM_145304	C7orf33	26282
chr22	37768521	37768524	37768521	10	0	2.13248e-09	NR_039973	MIR5096	0
chr20	60278926	60278929	60278926	9	0	2.13248e-09	NR_046099	MIR646HG	0
chr17	47530706	47533815	47530706	10	0	2.13248e-09	NM_001330257	NPEPPS	0
chr1	218525373	218525543	218525540	9	0	2.13248e-09	NR_031644	MIR548F3	0
chr19	48321809	48321812	48321809	9	0	2.13248e-09	NM_144577	CCDC114	-1734
chr8	38698737	38702346	38702343	10	0	2.13248e-09	NM_001352787	TACC1	25840
chr19	40896812	40896815	40896812	10	0	2.13248e-09	NR_040249	CYP2G1P	0
chr20	50749398	50753400	50753397	10	0	2.13248e-09	NM_032521	PARD6B	0
chr1	96315384	96315387	96315384	10	0	2.13248e-09	NR_110693	LINC01787	0
chr1	98253935	98253939	98253935	9	0	2.13248e-09	NR_046088	LINC01776	0
chr7	87835674	87835677	87835674	9	0	2.13248e-09	NM_018843	SLC25A40	0
chr7	132979478	132981481	132979478	10	0	2.13248e-09	NR_133671	CHCHD3	0
chr17	35568794	35568797	35568794	9	0	2.13248e-09	NR_135479	LINC02001	0
chr8	100212828	100215071	100212828	9	0	2.13248e-09	NM_172218	SPAG1	0
chr17	41868549	41874494	41869818	10	0	2.13248e-09	NM_001303274	ACLY	0
chr1	210182056	210182059	210182056	9	0	2.13248e-09	NM_001146261	SYT14	-17768
chr2	77957948	77957952	77957949	9	0	2.13248e-09	NR_110288	LOC101927967	0
chr17	41687805	41691612	41691609	10	0	2.13248e-09	NM_005801	EIF1	0
chr7	151342094	151344237	151342094	9	0	2.13248e-09	NM_001243351	NUB1	0
chrX	130539958	130539961	130539958	10	0	2.13248e-09	NR_027141	FAM45BP	-42511
chr17	39271229	39271232	39271229	10	0	2.13248e-09	NM_001184906	FBXL20	0
chr8	37760978	37763588	37761999	10	0	2.13248e-09	NM_001349349	PLPBP	0
chr21	21243644	21248499	21243644	9	0	2.13248e-09	NM_001352596	NCAM2	0
chr20	57436668	57437008	57437005	10	0	2.13248e-09	NM_001291780	RBM38	-27338
chr17	40831408	40833855	40833852	10	0	2.13248e-09	NM_001195387	TMEM99	0
chr1	10172705	10172708	10172705	10	0	2.13248e-09	NM_006048	UBE4B	0
chr17	42717857	42717860	42717857	10	0	2.13248e-09	NM_001991	EZH1	0
chr1	214551977	214557681	214554398	10	0	2.13248e-09	NM_005401	PTPN14	-296
chr20	54172539	54175254	54175251	10	0	2.13248e-09	NM_001128915	CYP24A1	0
chr7	75005830	75005833	75005830	9	0	2.13248e-09	NM_001145064	CASTOR2	0
chr6	146541401	146546384	146545878	9	0	2.13248e-09	NM_006834	RAB32	0
chrX	119932454	119932460	119932455	9	0	2.13248e-09	NM_024528	NKAP	0
chr22	39011810	39014263	39011810	10	0	2.13248e-09	NM_014508	APOBEC3C	0
chr2	74454668	74457930	74457927	10	0	2.13248e-09	NM_031288	INO80B	0
chr19	46851155	46851363	46851162	9	0	2.13248e-09	NM_021575	AP2S1	-160
chr7	66112949	66115971	66112949	9	0	2.13248e-09	NM_001040647	CRCP	0
chr17	43367996	43368415	43368412	10	0	2.13248e-09	NR_027412	LINC00910	1430
chr17	43169980	43175615	43171996	10	0	2.13248e-09	NR_110868	LOC101929767	0
chr6	149105629	149105632	149105629	9	0	2.13248e-09	NM_005715	UST	-28639
chr7	107615302	107618894	107618891	9	0	2.13248e-09	NR_027830	BCAP29	0
chr7	74972461	74972464	74972461	10	0	2.13248e-09	NM_001145064	CASTOR2	0
chr8	99604834	99608471	99604834	9	0	2.13248e-09	NM_017890	VPS13B	0
chr8	31099996	31104064	31102028	10	0	2.13248e-09	NM_000553	WRN	0
chr17	30902035	30907086	30907083	10	0	2.13248e-09	NM_024683	TEFM	0
chr17	35577934	35579800	35579029	9	0	2.13248e-09	NM_000286	PEX12	0
chr17	21628174	21630632	21628174	10	0	2.13248e-09	NM_001194958	KCNJ18	61891
chr20	49642020	49642175	49642172	10	0	2.13248e-09	NM_004776	B4GALT5	0
chr21	17083520	17083523	17083520	9	0	2.13248e-09	NR_037585	LINC01549	355367
chr1	84184041	84184044	84184041	9	0	2.13248e-09	NM_207578	PRKACB	0
chr17	58379262	58383471	58383468	10	0	2.13248e-09	NM_001305545	RNF43	0
chr22	36904558	36907144	36907141	9	0	2.13248e-09	NM_000395	CSF2RB	6489
chr17	27980171	27980412	27980409	10	0	2.13248e-09	NR_146896	LINC01992	0
chr1	205590740	205590744	205590741	10	0	2.13248e-09	NM_181644	MFSD4A	0
chr7	73555888	73558068	73558065	9	0	2.13248e-09	NM_001707	BCL7B	0
chr1	195124244	195124247	195124244	9	0	2.13248e-09	NR_146895	LINC01724	920633
chr1	196181296	196182731	196182728	9	0	2.13248e-09	NM_001287819	KCNT2	43050
chrX	150324377	150324381	150324377	9	0	2.13248e-09	NM_001177465	MAMLD1	38897
chr20	49936587	49937147	49936923	9	0	2.13248e-09	NM_018683	RNF114	0
chr1	116823084	116827079	116823084	10	0	2.13248e-09	NM_001328609	CD2	-53855
chr7	54354902	54354905	54354902	10	0	2.13248e-09	NR_120516	LINC01445	-5057
chr22	31159581	31160944	31159581	9	0	2.13248e-09	NR_037496	MIR3928	0
chr17	57255688	57260233	57260230	9	0	2.13248e-09	NM_001322250	MSI2	0
chr8	41308276	41309637	41308276	9	0	2.13248e-09	NM_003012	SFRP1	0
chr21	33097550	33097553	33097550	9	0	2.13248e-09	NR_109961	LOC101928107	14151
chr7	71633503	71633506	71633503	9	0	2.13248e-09	NM_022479	GALNT17	0
chr1	196980252	196980255	196980252	9	0	2.13248e-09	NM_030787	CFHR5	0
chr21	32236073	32236076	32236073	9	0	2.13248e-09	NM_018944	MIS18A	32143
chr2	100516434	100520870	100516434	10	0	2.13248e-09	NM_001011717	NMS	-33154
chr7	130891621	130896869	130891621	9	0	2.13248e-09	NR_110473	LINC-PINT	0
chr17	28041036	28041039	28041036	10	0	2.13248e-09	NM_016231	NLK	1623
chr7	70817950	70817953	70817950	10	0	2.13248e-09	NM_001127231	AUTS2	-24882
chr19	32399369	32400023	32399369	9	0	2.13248e-09	NR_046201	LOC400684	0
chr8	42460587	42460643	42460587	10	0	2.13248e-09	NM_006749	SLC20A2	0
chrX	105350416	105350419	105350416	9	0	2.13248e-09	NM_017416	IL1RAPL2	0
chr19	29120650	29120653	29120650	9	0	2.13248e-09	NM_006003	UQCRFS1	86607
chr20	62933872	62938576	62937239	10	0	2.13248e-09	NM_033081	DIDO1	0
chr1	222744175	222744178	222744175	9	0	2.13248e-09	NM_207468	FAM177B	0
chr2	61855704	61859046	61859043	9	0	2.13248e-09	NM_001201543	FAM161A	-1561
chr19	48636738	48638040	48636738	10	0	2.13248e-09	NM_001352	DBP	0
chr8	94483665	94483668	94483665	10	0	2.13248e-09	NM_015496	VIRMA	4109
chr1	93538873	93541270	93541094	10	0	2.13248e-09	NM_001024948	FNBP1L	0
chr19	41364893	41367985	41364893	9	0	2.13248e-09	NM_001098825	TMEM91	0
chr1	93547299	93548689	93547299	10	0	2.13248e-09	NM_001024948	FNBP1L	0
chr2	101012363	101012366	101012363	9	0	2.13248e-09	NM_001098577	RPL31	0
chrX	101390863	101392242	101390863	10	0	2.13248e-09	NM_021029	RPL36A	0
chr7	25124361	25125290	25124361	9	0	2.13248e-09	NM_018947	CYCS	0
chr2	65586539	65587509	65587506	9	0	2.13248e-09	NM_181784	SPRED2	-154017
chr19	32485185	32485188	32485185	9	0	2.13248e-09	NM_001172774	DPY19L3	0
chr21	32249610	32253908	32253905	9	0	2.13248e-09	NM_018944	MIS18A	14311
chr8	93744095	93748901	93747416	10	0	2.13248e-09	NM_203390	RBM12B	-3099
chr7	149240665	149242819	149240665	9	0	2.13248e-09	NM_012256	ZNF212	0
chr8	43055425	43056784	43056781	10	0	2.13248e-09	NM_002027	FNTA	0
chr7	117041049	117042225	117041866	18	1	2.13987e-09	NM_018412	ST7	0
chr19	43759176	43760044	43759554	14	0	2.19721e-09	NM_019108	SMG9	-4140
chr6	26021097	26023415	26021523	22	0	2.24126e-09	NM_003538	HIST1H4A	0
chr15	92716332	92716336	92716333	11	0	2.31373e-09	NM_207446	FAM174B	-60531
chr8	75075193	75076861	75075194	13	0	2.32776e-09	NM_031461	CRISPLD1	-40632
chr12	23729858	23732456	23731520	12	0	2.32776e-09	NM_152989	SOX5	0
chr3	48960805	48963367	48961120	15	0	2.35064e-09	NM_001349210	ARIH2	0
chr17	4555473	4556489	4555849	19	1	2.63074e-09	NM_001105538	MYBBP1A	-87
chr1	148402890	148403212	148403209	11	0	2.81237e-09	NR_111930	LOC100132057	0
chr12	85880657	85880660	85880657	9	0	2.85084e-09	NM_006183	NTS	0
chr12	12813135	12818226	12818221	19	0	2.86094e-09	NM_201224	DDX47	0
chr14	101807714	101811011	101809908	35	1	2.86237e-09	NM_001352914	PPP2R5C	0
chr12	80856017	80856020	80856017	9	0	2.92887e-09	NM_001324423	LIN7A	0
chr18	70254498	70257366	70254498	12	0	2.95446e-09	NM_004232	SOCS6	31535
chr17	58417699	58417702	58417699	10	0	2.97454e-09	NM_001305544	RNF43	-117
chr2	213687506	213687509	213687506	9	0	2.99431e-09	NR_047660	SPAG16	0
chr4	143209298	143215365	143215361	16	0	3.01495e-09	NM_001290325	USP38	0
chr1	185348265	185349021	185349018	12	0	3.0284e-09	NR_038424	GS1-279B7.1	-13226
chr2	86687271	86687274	86687271	10	0	3.03672e-09	NM_001198954	RNF103-CHMP3	0
chr2	163801205	163801208	163801205	10	0	3.05952e-09	NM_001321825	FIGN	-65198
chr2	99468927	99468930	99468927	9	0	3.1353e-09	NR_135649	REV1	0
chr10	82074863	82074866	82074863	9	0	3.16336e-09	NM_001010848	NRG3	0
chr12	105824796	105824800	105824797	9	0	3.27511e-09	NR_110108	CASC18	-80733
chr8	126832236	126835276	126833876	52	9	3.29943e-09	NR_045262	PCAT1	177878
chr17	678955	678958	678955	9	0	3.31157e-09	NM_001128159	VPS53	0
chr15	51700479	51700482	51700479	9	0	3.33067e-09	NM_013243	SCG3	0
chr1	100038300	100038306	100038300	9	0	3.39183e-09	NM_033055	MFSD14A	0
chr5	112920988	112921374	112921371	11	0	3.49369e-09	NM_005669	REEP5	0
chr22	36526310	36530073	36529548	27	3	3.5385e-09	NM_003753	EIF3D	0
chr12	66078922	66078925	66078922	10	0	3.68048e-09	NM_032338	LLPH	44144
chr3	52995712	52995715	52995712	10	0	3.82042e-09	NM_016329	SFMBT1	0
chr3	142433550	142434056	142434053	11	0	3.83697e-09	NM_001282857	XRN1	0
chr13	79384614	79384618	79384615	10	0	3.83968e-09	NM_001286631	RBM26	0
chr18	65881037	65881041	65881038	9	0	3.83968e-09	NM_033646	CDH7	0
chr4	184549832	184549835	184549832	10	0	3.85936e-09	NR_147158	LINC02427	-12249
chr5	142688605	142688608	142688605	9	0	3.98748e-09	NM_001257206	FGF1	0
chr14	76261726	76261729	76261726	9	0	4.08372e-09	NM_017926	GPATCH2L	-48923
chr8	28953427	28953431	28953427	9	0	4.13558e-09	NM_001324389	HMBOX1	0
chr17	55517935	55517938	55517935	10	0	4.13558e-09	NM_012329	MMD	-95955
chr4	54168336	54168339	54168336	10	0	4.13558e-09	NM_001347827	PDGFRA	60750
chr1	14103435	14103438	14103435	10	0	4.19019e-09	NM_001135610	PRDM2	-278356
chrX	13652199	13655190	13654136	17	0	4.26264e-09	NM_001297563	TCEANC	0
chr17	31828698	31828701	31828698	9	0	4.30858e-09	NM_018405	COPRS	23164
chr15	59044784	59044787	59044784	9	0	4.37288e-09	NM_001330331	RNF111	0
chr10	89246660	89246663	89246660	9	0	4.37288e-09	NM_001127605	LIPA	0
chr5	59054853	59054856	59054853	9	0	4.37288e-09	NM_001349243	PDE4D	0
chr18	5432613	5432616	5432613	10	0	4.37288e-09	NM_001330557	EPB41L3	0
chr3	118937640	118937643	118937640	9	0	4.51318e-09	NM_152538	IGSF11	0
chr3	138773659	138773662	138773659	9	0	4.67156e-09	NM_006219	PIK3CB	-14300
chr7	72576826	72576829	72576826	10	0	4.85162e-09	NM_001145440	TYW1B	0
chr12	27777455	27779421	27779188	13	0	4.91673e-09	NM_020782	KLHL42	833
chr11	100771075	100771078	100771075	10	0	4.95118e-09	NM_152432	ARHGAP42	0
chrX	39999116	39999119	39999116	10	0	5.05799e-09	NM_017745	BCOR	52127
chr2	189753558	189753561	189753558	9	0	5.05799e-09	NM_022353	OSGEPL1	0
chr13	42989314	42989317	42989314	9	0	5.05799e-09	NM_001002264	EPSTI1	0
chr3	100260370	100262777	100261866	15	0	5.19252e-09	NM_001199198	TBC1D23	0
chr3	121545394	121546137	121546134	11	0	5.22568e-09	NM_199420	POLQ	0
chr8	74567649	74567652	74567649	9	0	5.29668e-09	NR_049860	MIR5681A	-19032
chr19	19432614	19432617	19432614	9	0	5.43052e-09	NM_017660	GATAD2A	0
chr13	41648848	41648851	41648848	9	0	5.43052e-09	NM_015058	VWA8	0
chr1	10226624	10226627	10226624	10	0	5.65279e-09	NM_015074	KIF1B	0
chr4	123445148	123449974	123448697	16	0	5.82218e-09	NM_001258038	SPRY1	-41388
chr2	72842926	72842929	72842926	9	0	5.9054e-09	NR_135774	EXOC6B	-16884
chr2	95574790	95575413	95574790	13	0	5.96049e-09	NM_138800	TRIM43	16605
chr3	53927824	53927827	53927824	10	0	5.9974e-09	NM_021237	SELENOK	-35809
chr3	33689982	33689985	33689982	9	0	6.09374e-09	NM_015097	CLASP2	0
chr15	98719181	98719185	98719182	9	0	6.09374e-09	NM_000875	IGF1R	0
chrX	49190832	49191711	49190832	17	1	6.17211e-09	NM_003179	SYP	0
chr2	88627952	88628522	88628380	17	1	6.17211e-09	NR_135540	LOC101928403	0
chr6	19462432	19466128	19462432	17	1	6.17211e-09	NR_134615	LOC105374960	-3084
chr1	28506014	28509279	28509218	17	1	6.17211e-09	NR_030726	RCC1	0
chr6	5260310	5262805	5260310	17	1	6.17211e-09	NM_001318783	LYRM4	0
chr1	55212148	55217945	55212148	17	1	6.17211e-09	NM_015306	USP24	0
chr14	22597788	22600773	22598911	17	1	6.17211e-09	NM_022060	ABHD4	0
chr1	198178106	198179729	198178106	17	1	6.17211e-09	NM_133494	NEK7	0
chr17	1779830	1780010	1779831	17	1	6.17211e-09	NM_052928	SMYD4	0
chr3	98977399	98978270	98977511	17	1	6.17211e-09	NM_080927	DCBLD2	-75710
chr12	28877128	28877131	28877128	9	0	6.30068e-09	NM_001271783	FAR2	271872
chr1	162074277	162074280	162074277	10	0	6.30068e-09	NM_001164757	NOS1AP	0
chr10	114691095	114691098	114691095	10	0	6.30068e-09	NM_001322884	ABLIM1	0
chr11	18036188	18036191	18036188	10	0	6.45032e-09	NM_004179	TPH1	0
chr3	115657713	115657716	115657713	10	0	6.52899e-09	NM_001130064	GAP43	0
chr12	121127541	121133906	121130995	20	1	6.9765e-09	NR_033953	P2RX7	0
chr8	132143448	132144326	132143448	12	0	7.02807e-09	NM_004519	KCNQ3	0
chr16	24977933	24977936	24977933	9	0	7.0637e-09	NM_001006634	ARHGAP17	0
chr1	165283596	165283599	165283596	9	0	7.0637e-09	NM_001174069	LMX1A	0
chr1	67713992	67713995	67713992	9	0	7.0637e-09	NM_018841	GNG12	0
chr12	49357238	49357242	49357238	10	0	7.0637e-09	NM_001304944	DNAJC22	-3554
chr2	46026422	46026425	46026422	9	0	7.0637e-09	NM_005400	PRKCE	0
chr11	14505392	14505395	14505392	10	0	7.16481e-09	NM_148976	PSMA1	0
chr1	241790054	241790058	241790054	9	0	7.37905e-09	NM_144625	WDR64	0
chr3	106040009	106040012	106040009	10	0	7.55116e-09	NM_001321790	CBLB	-170587
chr12	56637113	56639000	56637271	13	0	7.60775e-09	NM_001686	ATP5B	0
chr5	172958492	172958495	172958492	9	0	7.73406e-09	NR_026683	LOC100268168	0
chr11	16977535	16977538	16977535	9	0	8.13627e-09	NM_001329630	PLEKHA7	0
chr2	79426473	79427626	79427621	11	0	8.3256e-09	NR_110289	LOC101927987	66090
chr7	139256506	139256509	139256506	10	0	8.35795e-09	NM_173569	UBN2	0
chr2	218235340	218235343	218235340	9	0	8.43521e-09	NM_152862	ARPC2	0
chr15	101007800	101007803	101007800	9	0	8.59515e-09	NM_024652	LRRK1	0
chr22	39071778	39071781	39071778	9	0	8.59515e-09	NM_021822	APOBEC3G	5224
chr10	95421293	95421296	95421293	10	0	8.59515e-09	NM_001034955	SORBS1	0
chr2	43173330	43173334	43173331	9	0	8.59515e-09	NM_006887	ZFP36L2	49068
chrX	40468682	40468685	40468682	9	0	9.12272e-09	NM_005765	ATP6AP2	112279
chr8	140611266	140611269	140611266	9	0	9.73452e-09	NM_012154	AGO2	0
chr17	67877937	67877940	67877937	10	0	1.00781e-08	NM_004459	BPTF	0
chr21	18637424	18637427	18637424	9	0	1.04508e-08	NR_109925	MIR548XHG	0
chr1	100266144	100266147	100266144	10	0	1.04508e-08	NR_110434	RTCA-AS1	0
chr8	128505365	128505368	128505365	10	0	1.08563e-08	NR_121672	LINC00824	0
chr1	173865572	173870640	173868405	28	3	1.09992e-08	NR_002578	GAS5	0
chr17	15262707	15262710	15262707	10	0	1.12987e-08	NM_000304	PMP22	0
chr8	18083763	18085972	18085036	13	0	1.18765e-08	NM_177924	ASAH1	0
chr2	223975431	223975619	223975616	10	0	1.29006e-08	NM_001136530	SERPINE2	0
chr6	96897981	96899288	96898647	21	2	1.34279e-08	NM_001323258	KLHL32	0
chr15	98666552	98671765	98670153	18	1	1.39398e-08	NM_000875	IGF1R	0
chr1	198166472	198166475	198166472	9	0	1.4119e-08	NM_133494	NEK7	0
chr7	57577145	57577160	57577145	10	0	1.42693e-08	NM_001159279	ZNF716	-103586
chr3	113514174	113515728	113515318	11	0	1.43204e-08	NM_001331079	SPICE1	0
chr1	39952902	39956053	39956050	12	0	1.46454e-08	NM_001136493	MFSD2A	0
chr15	39203891	39203894	39203891	9	0	1.50732e-08	NR_144508	C15orf54	46775
chr5	9015525	9015877	9015874	11	0	1.54431e-08	NM_003966	SEMA5A	19149
chr14	61152594	61152597	61152594	9	0	1.55107e-08	NM_001172702	SLC38A6	-68861
chr20	5008756	5008759	5008756	9	0	1.69907e-08	NM_203327	SLC23A2	0
chr13	101082760	101082763	101082760	10	0	1.69907e-08	NM_001350748	NALCN	0
chr6	106515423	106515426	106515423	9	0	1.69907e-08	NM_001624	CRYBG1	0
chr1	219248003	219248006	219248003	9	0	1.69907e-08	NM_001300769	LYPLAL1	-35138
chr9	113187358	113187773	113187770	11	0	1.72268e-08	NM_015258	FKBP15	0
chr12	112409608	112409611	112409608	9	0	1.81424e-08	NM_000970	RPL6	0
chr8	29748358	29754602	29748358	17	1	1.88922e-08	NR_125816	LINC02099	0
chr20	25239181	25241460	25239181	14	0	1.90594e-08	NM_002862	PYGB	6610
chr5	168995382	168995399	168995382	9	0	1.94561e-08	NM_001271946	SLIT3	0
chr1	93878995	93879527	93879312	9	0	1.94561e-08	NM_014597	DNTTIP2	0
chr2	126669628	126669631	126669628	9	0	1.94561e-08	NM_001256584	GYPC	0
chr2	39279497	39279500	39279497	10	0	2.11981e-08	NM_001270425	MAP4K3	0
chr16	8109421	8112545	8111198	12	0	2.11987e-08	NM_018723	RBFOX1	-396083
chr17	68474941	68474944	68474941	10	0	2.15174e-08	NM_001278433	PRKAR1A	0
chr5	69092421	69093741	69093389	20	1	2.15327e-08	NM_024055	SLC30A5	208
chr2	70247030	70249471	70249468	14	0	2.16304e-08	NR_147231	TIA1	0
chrX	44872139	44875952	44875949	13	0	2.22988e-08	NM_001291416	KDM6A	0
chr12	110402645	110402648	110402645	9	0	2.27091e-08	NM_016238	ANAPC7	0
chr2	177233897	177233900	177233897	9	0	2.27091e-08	NM_001145412	NFE2L2	0
chr14	24242971	24242974	24242971	13	0	2.4014e-08	NM_001099274	TINF2	-297
chr5	90597168	90597171	90597168	10	0	2.54971e-08	NR_003149	ADGRV1	0
chr8	47659351	47659458	47659351	10	0	2.54971e-08	NM_001352948	SPIDR	0
chr21	41615494	41616236	41615494	9	0	2.58898e-08	NR_024367	LINC00111	63066
chr1	181088524	181088528	181088525	10	0	2.71362e-08	NM_016545	IER5	0
chr8	22245742	22246759	22245742	15	0	2.84179e-08	NM_001722	POLR3D	0
chr4	168993656	168993886	168993656	10	0	2.89747e-08	NM_032783	CBR4	0
chr10	26860066	26865729	26861368	31	1	2.9348e-08	NM_001178122	ABI1	0
chr3	25665353	25665559	25665353	12	0	3.25258e-08	NR_039644	MIR4442	-414
chr19	33056699	33056702	33056699	10	0	3.33931e-08	NM_033103	RHPN2	0
chr21	36020984	36020987	36020984	9	0	3.33931e-08	NR_110419	LINC01436	-12689
chr4	82946802	82946806	82946803	9	0	3.33931e-08	NM_001115008	LIN54	0
chr19	2692337	2697173	2695023	12	0	3.37785e-08	NM_052847	GNG7	0
chr9	2702546	2702549	2702546	9	0	3.49539e-08	NM_133497	KCNV2	14977
chr12	53370545	53371804	53371801	15	0	3.52623e-08	NM_001251825	SP1	8391
chr15	68816649	68821799	68817610	21	2	3.57684e-08	NM_006305	ANP32A	0
chr14	55190992	55190995	55190992	9	0	3.60659e-08	NM_014750	DLGAP5	0
chr10	74826573	74826576	74826573	11	0	3.68858e-08	NM_001256469	KAT6B	0
chr6	138987055	138987222	138987219	9	0	3.75437e-08	NM_001286612	REPS1	0
chr22	42606229	42606232	42606229	9	0	3.75437e-08	NM_032311	POLDIP3	0
chr1	40912091	40914717	40913310	16	0	3.98625e-08	NM_133467	CITED4	-49745
chr6	132809973	132816210	132814256	17	1	4.26541e-08	NM_001016	RPS12	0
chr22	40671935	40672063	40672060	10	0	4.26592e-08	NM_005297	MCHR1	7115
chr11	125584659	125584662	125584659	10	0	4.26592e-08	NM_001290135	EI24	0
chr15	80072459	80074102	80073958	12	0	4.61669e-08	NM_001242917	ZFAND6	0
chr7	130970396	130971036	130970396	10	0	4.80528e-08	NR_109855	LINC-PINT	0
chr2	73234155	73236223	73235187	10	0	4.9062e-08	NR_029403	CCT7	0
chr3	69078099	69085577	69080516	38	7	4.90759e-08	NM_198195	UBA3	0
chr6	9092078	9092081	9092078	9	0	4.98714e-08	NR_038980	LOC100506207	-306633
chr8	97375415	97375722	97375719	9	0	5.01067e-08	NR_125390	LOC101927066	0
chr22	40492185	40492188	40492185	9	0	5.28843e-08	NM_001318139	MKL1	0
chr8	63165130	63165133	63165130	9	0	5.37074e-08	NR_102684	YTHDF3-AS1	2592
chr12	93676940	93677750	93677163	25	3	5.37935e-08	NM_001320101	CRADD	0
chr6	158168770	158171262	158170891	24	2	5.37935e-08	NM_207118	GTF2H5	0
chr2	64129379	64133376	64130138	24	3	5.37935e-08	NM_020651	PELI1	0
chr2	85439709	85440644	85440641	10	0	5.72182e-08	NM_201594	SH2D6	-2678
chr6	20680642	20680645	20680642	10	0	5.72182e-08	NM_017774	CDKAL1	0
chr15	23869694	23869982	23869979	11	0	6.21969e-08	NR_126392	PWRN4	105165
chr10	73168678	73168818	73168815	16	1	6.22362e-08	NM_173348	FAM149B1	0
chr8	17845589	17850647	17849583	16	1	6.22362e-08	NM_147203	FGL1	13744
chr20	48928807	48928810	48928807	15	1	6.22362e-08	NM_006420	ARFGEF2	0
chr17	59091808	59094961	59092802	16	1	6.22362e-08	NM_001320989	TRIM37	0
chr10	69179537	69179721	69179611	16	1	6.22362e-08	NM_001323588	SUPV3L1	483
chr11	110355355	110357391	110357388	16	1	6.22362e-08	NR_135100	LOC105369486	0
chr18	57628701	57630661	57630414	16	1	6.22362e-08	NM_001242804	LOC100505549	0
chr7	116954525	116954860	116954546	16	1	6.22362e-08	NM_018412	ST7	0
chr20	58652223	58653707	58652223	16	1	6.22362e-08	NM_003763	STX16	0
chr10	119076039	119080026	119079887	15	1	6.22362e-08	NM_003750	EIF3A	0
chr19	6138055	6138109	6138055	15	1	6.22362e-08	NM_001289178	ACSBG2	0
chr2	38543186	38545688	38543186	15	1	6.22362e-08	NM_001142650	HNRNPLL	17498
chr6	138816486	138818523	138818237	16	1	6.22362e-08	NM_001077706	ECT2L	0
chr17	20155636	20159454	20155636	16	1	6.22362e-08	NM_001243439	SPECC1	0
chr10	72296312	72297837	72297834	15	1	6.22362e-08	NM_019058	DDIT4	-20276
chr7	130050971	130051668	130051521	16	1	6.22362e-08	NM_001282190	ZC3HC1	0
chr17	30820147	30825445	30822312	15	1	6.22362e-08	NM_015986	CRLF3	0
chr1	147676276	147678976	147678973	16	1	6.22362e-08	NM_001323625	ACP6	-5733
chr5	95075425	95081805	95080725	15	1	6.22362e-08	NM_001002796	MCTP1	0
chr7	149261684	149262172	149261684	16	1	6.22362e-08	NM_001195220	ZNF783	0
chr7	106284974	106285623	106285559	15	0	6.22362e-08	NM_005746	NAMPT	0
chr12	116064925	116072108	116069653	15	1	6.22362e-08	NM_015335	MED13L	0
chr1	161765484	161766328	161765847	15	1	6.22362e-08	NM_007348	ATF6	0
chr17	4220485	4223553	4221175	15	1	6.22362e-08	NR_039973	MIR5096	0
chr22	38177901	38182296	38182293	15	1	6.22362e-08	NM_001349869	PLA2G6	0
chr12	26810625	26810696	26810693	16	1	6.22362e-08	NM_002223	ITPR2	0
chr10	92240801	92241075	92241072	9	0	7.2963e-08	NM_001178137	CPEB3	0
chr2	169483748	169488736	169488733	12	0	7.3456e-08	NM_152384	BBS5	0
chr9	33022826	33024064	33022826	9	0	7.43457e-08	NM_001314039	DNAJA1	1139
chr3	134236944	134238143	134238140	8	0	7.49085e-08	NM_002958	RYK	0
chr12	30135930	30135933	30135930	8	0	7.49085e-08	NM_175861	TMTC1	-351171
chr6	23859409	23859412	23859409	8	0	7.49085e-08	NM_080723	NRSN1	266774
chr8	30542717	30542930	30542717	8	0	7.49085e-08	NM_001008712	RBPMS	0
chr20	50382515	50382518	50382515	8	0	7.49085e-08	NR_109950	LINC01271	-61173
chr20	50392600	50398722	50396116	8	0	7.49085e-08	NR_109950	LINC01271	-71258
chr4	24055131	24056673	24056670	8	0	7.49085e-08	NM_001330751	PPARGC1A	0
chr4	24569725	24574517	24570564	8	0	7.49085e-08	NM_001358	DHX15	0
chr6	24729689	24729692	24729689	8	0	7.49085e-08	NM_030939	C6orf62	-10514
chr1	197146631	197147165	197146631	8	0	7.49085e-08	NM_001206846	ASPM	0
chr4	145928344	145930926	145930081	8	0	7.49085e-08	NM_001306215	ZNF827	0
chr21	46565556	46565559	46565556	8	0	7.49085e-08	NM_001146116	DIP2A	0
chr6	1862540	1867395	1863881	8	0	7.49085e-08	NM_001253846	GMDS	0
chr5	170307635	170307638	170307635	8	0	7.49085e-08	NR_147701	LOC100128059	1063
chr4	8436469	8440194	8440175	8	0	7.49085e-08	NM_003501	ACOX3	0
chr13	71524428	71524431	71524428	8	0	7.49085e-08	NM_004392	DACH1	0
chr8	8894296	8895917	8894429	8	0	7.49085e-08	NM_004225	MFHAS1	-675
chr6	20640126	20640129	20640126	8	0	7.49085e-08	NM_017774	CDKAL1	0
chr10	14071261	14073204	14073201	8	0	7.49085e-08	NM_018027	FRMD4A	0
chr10	12557642	12561371	12557642	8	0	7.49085e-08	NM_020397	CAMK1D	0
chr4	83021758	83021761	83021758	8	0	7.49085e-08	NM_001115007	LIN54	-8817
chr13	74098095	74098098	74098095	8	0	7.49085e-08	NM_007249	KLF12	0
chr6	1816807	1816810	1816807	8	0	7.49085e-08	NM_001253846	GMDS	0
chr9	135985007	135989030	135985007	8	0	7.49085e-08	NM_144653	NACC2	17507
chr20	48574187	48574190	48574187	8	0	7.49085e-08	NM_020820	PREX1	50065
chr1	115566135	115566139	115566135	8	0	7.49085e-08	NM_001172411	VANGL1	75814
chr4	81757105	81757108	81757105	8	0	7.49085e-08	NM_001300735	RASGEF1B	-285177
chr6	21044047	21044050	21044047	8	0	7.49085e-08	NM_017774	CDKAL1	0
chr1	84573112	84573786	84573364	8	0	7.49085e-08	NM_004388	CTBS	0
chr1	193059452	193062015	193060670	8	0	7.49085e-08	NM_001350846	UCHL5	0
chr9	137095370	137095377	137095372	8	0	7.49085e-08	NM_016219	MAN1B1	0
chr3	136105659	136105664	136105659	8	0	7.49085e-08	NM_001190447	PPP2R3A	0
chr20	49525419	49526410	49526407	8	0	7.49085e-08	NM_000961	PTGIS	0
chr7	51091238	51094327	51094324	8	0	7.49085e-08	NM_001287436	COBL	0
chr20	49374634	49374637	49374634	8	0	7.49085e-08	NM_004975	KCNB1	0
chr4	29138174	29138177	29138174	8	0	7.49085e-08	NR_146996	LINC02472	76115
chr1	111319337	111319340	111319337	8	0	7.49085e-08	NM_001040623	CHIA	0
chr12	53984730	53985241	53984984	8	0	7.49085e-08	NR_047506	HOXC-AS3	0
chr20	57560920	57561085	57560920	8	0	7.49085e-08	NM_002591	PCK1	0
chr12	53533849	53533852	53533849	8	0	7.49085e-08	NR_073163	ATF7	0
chr12	53500182	53500187	53500184	8	0	7.49085e-08	NM_001193511	MAP3K12	-522
chr20	57994369	57994707	57994704	8	0	7.49085e-08	NR_147083	LINC01742	9197
chr13	100357104	100357107	100357104	8	0	7.49085e-08	NM_000282	PCCA	0
chr10	34915879	34916308	34915879	8	0	7.49085e-08	NM_003591	CUL2	92243
chr19	45862234	45863752	45862234	8	0	7.49085e-08	NM_004819	SYMPK	0
chr5	177007006	177007009	177007006	8	0	7.49085e-08	NM_001199297	UIMC1	-212
chr4	53513259	53513262	53513259	8	0	7.49085e-08	NM_032622	LNX1	0
chr9	99218730	99221289	99220795	8	0	7.49085e-08	NM_033087	ALG2	0
chr19	45717087	45717715	45717712	8	0	7.49085e-08	NM_001329634	FBXO46	0
chr1	203622810	203622813	203622810	8	0	7.49085e-08	NM_001001396	ATP2B4	3974
chr19	45318840	45318843	45318840	8	0	7.49085e-08	NM_001824	CKM	0
chr5	176978470	176979943	176979703	8	0	7.49085e-08	NM_016290	UIMC1	0
chr11	105396772	105399007	105399004	8	0	7.49085e-08	NM_001077244	GRIA4	211066
chr9	97237151	97238963	97238533	8	0	7.49085e-08	NR_136286	ANKRD18CP	0
chr20	61753419	61753422	61753419	8	0	7.49085e-08	NM_001794	CDH4	0
chr4	71649617	71649620	71649617	8	0	7.49085e-08	NM_001098484	SLC4A4	-77530
chr4	59637265	59637268	59637265	8	0	7.49085e-08	NR_133941	LINC02429	-590306
chr13	107964829	107964832	107964829	8	0	7.49085e-08	NM_001080396	FAM155A	-97717
chr19	43983856	43983859	43983856	8	0	7.49085e-08	NM_198089	ZNF155	311
chr4	61412437	61412440	61412437	8	0	7.49085e-08	NM_001322246	ADGRL3	0
chr12	54044690	54044693	54044690	8	0	7.49085e-08	NM_014620	HOXC4	0
chr5	154963418	154967732	154967729	8	0	7.49085e-08	NM_014180	MRPL22	0
chr7	132651591	132651594	132651591	8	0	7.49085e-08	NR_046323	FLJ40288	0
chr1	103210835	103212272	103210835	8	0	7.49085e-08	NM_001190709	COL11A1	-102339
chr7	77442800	77442803	77442800	8	0	7.49085e-08	NR_110073	LOC101927243	-17357
chr3	130706249	130706252	130706249	8	0	7.49085e-08	NM_014602	PIK3R4	0
chr12	32033650	32033653	32033650	8	0	7.49085e-08	NM_018169	KIAA1551	-40543
chr7	157285482	157286795	157285482	8	0	7.49085e-08	NM_014671	UBE3C	-16110
chr3	129748597	129748601	129748598	8	0	7.49085e-08	NM_001349270	TMCC1	0
chr21	29181571	29182443	29181571	8	0	7.49085e-08	NM_020152	MAP3K7CL	-5682
chr4	6782117	6784523	6784520	8	0	7.49085e-08	NM_014743	KIAA0232	0
chr11	108121911	108122103	108121911	8	0	7.49085e-08	NM_000019	ACAT1	0
chr10	832425	832428	832425	8	0	7.49085e-08	NM_015155	LARP4B	0
chr7	87373986	87375609	87375606	8	0	7.49085e-08	NM_001143935	CROT	0
chr12	64190611	64195496	64195493	8	0	7.49085e-08	NM_001300940	C12orf66	0
chr12	64105426	64105429	64105426	8	0	7.49085e-08	NM_020762	SRGAP1	0
chr5	179762902	179765900	179764362	8	0	7.49085e-08	NM_014757	MAML1	0
chr20	51243744	51246334	51246331	8	0	7.49085e-08	NM_001258296	NFATC2	140623
chr7	57595015	57595018	57595015	8	0	7.49085e-08	NM_001159279	ZNF716	-121456
chr10	1383033	1383036	1383033	8	0	7.49085e-08	NM_018702	ADARB2	0
chr12	39619956	39619959	39619956	8	0	7.49085e-08	NM_005164	ABCD2	0
chr4	39670175	39670179	39670176	8	0	7.49085e-08	NM_001111113	UBE2K	27865
chr7	153673273	153675156	153673273	8	0	7.49085e-08	NM_001039350	DPP6	211941
chr1	107056410	107058428	107058398	8	0	7.49085e-08	NM_018137	PRMT6	0
chr13	97960002	97960005	97960002	8	0	7.49085e-08	NM_002271	IPO5	0
chr7	65770291	65771292	65770291	8	0	7.49085e-08	NR_038378	LOC441242	0
chr12	56079032	56079035	56079032	8	0	7.49085e-08	NM_001982	ERBB3	990
chr12	55816621	55818357	55818314	8	0	7.49085e-08	NR_026722	SARNP	0
chr19	50368702	50372491	50372484	8	0	7.49085e-08	NM_004851	NAPSA	-2872
chr21	33586558	33589282	33586558	8	0	7.49085e-08	NM_017613	DONSON	0
chr7	46791829	46793084	46793081	8	0	7.49085e-08	NR_134575	LOC730338	-94707
chr5	160428732	160428735	160428732	8	0	7.49085e-08	NM_004219	PTTG1	0
chr3	157990160	157990163	157990160	8	0	7.49085e-08	NM_001163678	SHOX2	105848
chr4	111772470	111772474	111772470	8	0	7.49085e-08	NM_152400	C4orf32	372923
chr13	34795713	34795716	34795713	8	0	7.49085e-08	NM_015678	NBEA	146571
chr8	19939325	19939328	19939325	8	0	7.49085e-08	NM_000237	LPL	0
chr3	179323877	179324092	179324089	8	0	7.49085e-08	NM_001303426	ZNF639	0
chr3	179443234	179443237	179443234	8	0	7.49085e-08	NM_021629	GNB4	0
chr4	111709840	111709843	111709840	8	0	7.49085e-08	NM_152400	C4orf32	435554
chr12	118017511	118020985	118017511	8	0	7.49085e-08	NM_001130112	RFC5	0
chr12	116382003	116382006	116382003	8	0	7.49085e-08	NR_039683	MIR4472-2	46246
chr3	156961235	156961238	156961235	8	0	7.49085e-08	NM_001004316	LEKR1	0
chr1	56672483	56672486	56672483	8	0	7.49085e-08	NM_006252	PRKAA2	0
chr22	25442978	25446879	25442978	8	0	7.49085e-08	NR_033734	CRYBB2P1	1208
chr9	128683292	128688328	128685555	8	0	7.49085e-08	NM_001122821	SET	0
chr3	182889996	182896120	182894573	8	0	7.49085e-08	NM_014616	ATP11B	0
chr1	179057418	179057421	179057418	8	0	7.49085e-08	NM_001324310	FAM20B	0
chr5	157573133	157577615	157577612	8	0	7.49085e-08	NM_033274	ADAM19	0
chr11	120391359	120392283	120392280	8	0	7.49085e-08	NM_001198665	ARHGEF12	0
chr12	113310916	113310919	113310916	8	0	7.49085e-08	NM_001330466	SLC8B1	0
chr8	17218632	17218635	17218632	8	0	7.49085e-08	NM_016353	ZDHHC2	0
chr3	153143632	153143635	153143632	8	0	7.49085e-08	NM_002886	RAP2B	18577
chr1	55141850	55141853	55141850	8	0	7.49085e-08	NM_015306	USP24	0
chr1	160849656	160849659	160849656	8	0	7.49085e-08	NM_001166663	CD244	0
chr12	6970887	6970890	6970887	8	0	7.49085e-08	NR_135131	EMG1	0
chr12	121479071	121479155	121479152	8	0	7.49085e-08	NM_001005366	KDM2B	0
chr12	121638245	121638248	121638245	8	0	7.49085e-08	NM_032790	ORAI1	0
chr3	175393006	175393009	175393006	8	0	7.49085e-08	NM_207015	NAALADL2	0
chr3	169890536	169890539	169890536	8	0	7.49085e-08	NM_001277127	LRRC31	-20601
chr7	138621348	138625042	138625039	8	0	7.49085e-08	NM_001331192	SVOPL	0
chr8	22451019	22453294	22451019	8	0	7.49085e-08	NM_001243975	PPP3CC	0
chr13	21436394	21438318	21438315	8	0	7.49085e-08	NM_153251	ZDHHC20	0
chr1	169368045	169369838	169369835	8	0	7.49085e-08	NM_001320972	BLZF1	0
chr12	125878627	125878630	125878627	8	0	7.49085e-08	NR_034132	LINC00939	80056
chr13	21922566	21922569	21922566	8	0	7.49085e-08	NR_047040	LINC00424	-44406
chr7	139249055	139250810	139249055	8	0	7.49085e-08	NM_173569	UBN2	0
chr13	23788564	23794139	23793391	8	0	7.49085e-08	NM_005932	MIPEP	0
chr20	9089955	9092635	9090206	8	0	7.49085e-08	NM_001172646	PLCB4	0
chr12	124938327	124939627	124938327	8	0	7.49085e-08	NM_032656	DHX37	7197
chr1	54987941	54987944	54987941	8	0	7.49085e-08	NM_182532	TMEM61	0
chr13	24637667	24637670	24637667	8	0	7.49085e-08	NR_002815	TPTE2P6	-39993
chr11	128822467	128822470	128822467	8	0	7.49085e-08	NM_001271012	FLI1	-9200
chr1	61156819	61161231	61156870	8	0	7.49085e-08	NM_001145511	NFIA	0
chr9	123797563	123798143	123797563	8	0	7.49085e-08	NM_001352964	DENND1A	0
chr3	173877007	173879986	173878439	8	0	7.49085e-08	NM_014932	NLGN1	0
chr5	159695960	159696008	159696005	8	0	7.49085e-08	NR_109891	LINC01847	80767
chr1	168079562	168079565	168079562	8	0	7.49085e-08	NM_001267612	GPR161	0
chr1	167136506	167138057	167137468	8	0	7.49085e-08	NM_001080426	DUSP27	-7377
chr7	82750959	82750962	82750959	8	0	7.49085e-08	NM_033026	PCLO	3043
chr13	30219246	30219249	30219246	8	0	7.49085e-08	NM_032116	KATNAL1	0
chr6	14889230	14889233	14889230	8	0	7.49085e-08	NM_004973	JARID2	356742
chr20	1313700	1313941	1313793	8	0	7.49085e-08	NM_001199784	SDCBP2	0
chr20	1965666	1967170	1965694	8	0	7.49085e-08	NR_134520	PDYN-AS1	0
chr8	16710587	16710590	16710587	8	0	7.49085e-08	NM_019851	FGF20	282235
chr1	157059871	157059874	157059871	8	0	7.49085e-08	NM_014784	ARHGEF11	-14501
chr9	129790575	129790578	129790575	8	0	7.49085e-08	NR_134027	TOR1B	12565
chr5	155305821	155305824	155305821	8	0	7.49085e-08	NM_001099293	KIF4B	-287689
chr7	43928837	43928840	43928837	8	0	7.49085e-08	NM_015983	UBE2D4	0
chr7	78783895	78783898	78783895	8	0	7.49085e-08	NM_001301128	MAGI2	0
chr20	41098609	41100544	41099649	8	0	7.49085e-08	NM_003286	TOP1	0
chr3	196561640	196561643	196561640	8	0	7.49085e-08	NM_001345913	WDR53	0
chr6	4795630	4796615	4795630	8	0	7.49085e-08	NR_026590	CDYL	0
chr3	196867193	196868833	196867211	8	0	7.49085e-08	NM_001308045	SENP5	0
chr3	197278974	197278977	197278974	8	0	7.49085e-08	NM_001098424	DLG1	0
chr1	54358004	54358007	54358004	8	0	7.49085e-08	NM_145716	SSBP3	0
chr3	142315435	142319006	142315435	8	0	7.49085e-08	NM_001282857	XRN1	0
chr12	93489896	93490315	93490312	8	0	7.49085e-08	NM_172177	MRPL42	0
chr4	98471218	98471221	98471218	8	0	7.49085e-08	NM_005723	TSPAN5	0
chr7	26215248	26215251	26215248	8	0	7.49085e-08	NM_007276	CBX3	-1641
chr7	86647936	86648810	86648807	8	0	7.49085e-08	NM_000840	GRM3	0
chr1	78003113	78004159	78003839	8	0	7.49085e-08	NM_001317100	DNAJB4	0
chr1	150155759	150155762	150155759	8	0	7.49085e-08	NM_001304722	PLEKHO1	0
chr13	59770024	59772784	59772781	8	0	7.49085e-08	NM_001042517	DIAPH3	0
chr9	132080062	132080065	132080062	8	0	7.49085e-08	NM_001253881	MED27	-175
chr7	133548031	133548034	133548031	8	0	7.49085e-08	NM_021807	EXOC4	0
chr7	137953465	137953479	137953465	8	0	7.49085e-08	NM_194071	CREB3L2	0
chr4	3919615	3922803	3921207	8	0	7.49085e-08	NR_130740	FAM86EP	18957
chr12	80197522	80197525	80197522	8	0	7.49085e-08	NM_173591	OTOGL	11928
chr1	190988014	190988017	190988014	8	0	7.49085e-08	NR_033922	LINC01720	-186356
chr1	147244146	147248138	147244730	8	0	7.49085e-08	NM_001348451	CHD1L	0
chr13	53014184	53014188	53014184	8	0	7.49085e-08	NM_006418	OLFM4	14553
chr4	6707113	6709786	6707113	8	0	7.49085e-08	NM_203462	MRFAP1L1	0
chr12	100670675	100675746	100673570	8	0	7.49085e-08	NM_001303130	GAS2L3	-42387
chr9	130230931	130232489	130232486	8	0	7.49085e-08	NM_014286	NCS1	0
chr5	164994534	164996868	164994534	8	0	7.49085e-08	NR_105065	LOC102546299	-451551
chr12	111419012	111419015	111419012	8	0	7.49085e-08	NM_005475	SH2B3	0
chr20	31919598	31923286	31921440	8	0	7.49085e-08	NM_001008409	TTLL9	0
chr20	32129901	32134421	32134418	8	0	7.49085e-08	NM_014742	TM9SF4	0
chr12	108937855	108937858	108937855	8	0	7.49085e-08	NM_018711	SVOP	0
chr13	43195097	43196915	43196912	8	0	7.49085e-08	NM_001127615	ENOX1	16218
chr9	129946419	129950505	129946419	8	0	7.49085e-08	NM_015033	FNBP1	0
chr1	66602337	66602340	66602337	8	0	7.49085e-08	NM_001308203	SGIP1	0
chr12	14690853	14690856	14690853	8	0	7.49085e-08	NM_004963	GUCY2C	0
chr12	108523777	108527043	108527040	8	0	7.49085e-08	NM_014706	SART3	0
chr6	17095864	17095867	17095864	8	0	7.49085e-08	NM_001190766	STMND1	6391
chr19	53475677	53475680	53475677	8	0	7.49085e-08	NM_001004301	ZNF813	0
chr12	105893672	105893675	105893672	8	0	7.49085e-08	NR_110108	CASC18	-149609
chr3	191542546	191544211	191544208	8	0	7.49085e-08	NR_120606	LINCR-0002	0
chr1	153959158	153959161	153959158	8	0	7.49085e-08	NM_001271957	SLC39A1	0
chr13	45500449	45500682	45500679	8	0	7.49085e-08	NM_031431	COG3	0
chr6	8228107	8230312	8230309	8	0	7.49085e-08	NR_037618	EEF1E1-BLOC1S5	-125512
chr6	17528998	17533398	17533394	8	0	7.49085e-08	NM_006366	CAP2	0
chr12	104456419	104459124	104459083	8	0	7.49085e-08	NM_001173982	CHST11	0
chr20	35310345	35310348	35310345	8	0	7.49085e-08	NM_001184977	UQCC1	0
chr8	28366375	28370097	28366375	8	0	7.49085e-08	NM_018660	ZNF395	0
chr4	101914501	101914504	101914501	8	0	7.49085e-08	NM_001127507	BANK1	0
chr12	21886303	21886306	21886303	8	0	7.49085e-08	NM_020297	ABCC9	0
chr6	18157399	18163241	18160986	8	0	7.49085e-08	NM_153042	KDM1B	0
chr3	149610278	149611152	149610402	8	0	7.49085e-08	NM_015472	WWTR1	0
chr17	21207150	21209446	21209443	8	0	7.49085e-08	NR_024547	TMEM11	0
chr14	80269824	80269827	80269824	8	0	7.49085e-08	NR_038355	DIO2-AS1	0
chr4	152537234	152537237	152537234	8	0	7.49085e-08	NR_033797	LINC02486	0
chr6	91926348	91927680	91926348	8	0	7.49085e-08	NR_104154	CASC6	-235920
chr2	204206016	204210679	204206016	8	0	7.49085e-08	NM_012092	ICOS	-244441
chr2	205940354	205940357	205940354	8	0	7.49085e-08	NM_017759	INO80D	53364
chr16	3559974	3559977	3559974	8	0	7.49085e-08	NM_178844	NLRC3	0
chr16	3136429	3138848	3137596	8	0	7.49085e-08	NM_004220	ZNF213	0
chr17	76445142	76447133	76447130	8	0	7.49085e-08	NM_022066	UBE2O	0
chr2	207738564	207738567	207738564	8	0	7.49085e-08	NM_152523	CCNYL1	0
chr2	208398663	208398666	208398663	8	0	7.49085e-08	NM_001309516	PTH2R	0
chr16	50416	53219	53216	8	0	7.49085e-08	NM_016310	POLR3K	0
chr2	47089997	47095307	47094758	8	0	7.49085e-08	NM_001163561	STPG4	0
chr17	78820793	78820796	78820793	8	0	7.49085e-08	NM_001321291	USP36	0
chr10	132654962	132654965	132654962	8	0	7.49085e-08	NM_005539	INPP5A	0
chr6	89350999	89351788	89350999	8	0	7.49085e-08	NM_016021	UBE2J1	0
chr2	213598577	213598580	213598577	8	0	7.49085e-08	NR_047660	SPAG16	0
chr2	214062097	214062101	214062097	8	0	7.49085e-08	NR_047660	SPAG16	0
chr7	99420846	99420849	99420846	8	0	7.49085e-08	NM_015545	PTCD1	0
chr8	81193597	81194010	81193597	8	0	7.49085e-08	NM_018440	PAG1	-81529
chr17	81917517	81921584	81917896	8	0	7.49085e-08	NM_016538	SIRT7	0
chr8	138305429	138305432	138305429	8	0	7.49085e-08	NM_015912	FAM135B	0
chr6	97046758	97049481	97048118	8	0	7.49085e-08	NM_001323258	KLHL32	0
chr1	15526484	15528473	15526484	8	0	7.49085e-08	NM_015291	DNAJC16	0
chr5	75355972	75358915	75357442	8	0	7.49085e-08	NM_001130996	HMGCR	0
chr6	99516109	99521210	99517327	8	0	7.49085e-08	NM_001195131	TSTD3	0
chr2	191171977	191171980	191171977	8	0	7.49085e-08	NM_001243835	STAT4	-20381
chr7	100027361	100027364	100027361	8	0	7.49085e-08	NM_003439	ZKSCAN1	0
chr16	27245782	27245785	27245782	8	0	7.49085e-08	NM_145080	NSMCE1	0
chr2	195656721	195659343	195658440	8	0	7.49085e-08	NM_001127257	SLC39A10	0
chr10	123158128	123158131	123158128	8	0	7.49085e-08	NM_001007793	BUB3	0
chr2	197014490	197014493	197014490	8	0	7.49085e-08	NM_001195144	ANKRD44	0
chr5	78880226	78880229	78880226	8	0	7.49085e-08	NM_000046	ARSB	0
chr17	64918698	64918701	64918698	8	0	7.49085e-08	NM_001303255	LRRC37A3	0
chr16	20822210	20823964	20822210	8	0	7.49085e-08	NM_001144924	REXO5	0
chr11	8961232	8965784	8961232	8	0	7.49085e-08	NM_001286095	TMEM9B	0
chr16	19822710	19822713	19822710	8	0	7.49085e-08	NM_001305121	IQCK	0
chr6	100774125	100774128	100774125	8	0	7.49085e-08	NM_006828	ASCC3	0
chr17	68381340	68383871	68381722	8	0	7.49085e-08	NM_001352903	ARSG	0
chr2	200862864	200864983	200864322	8	0	7.49085e-08	NR_027856	CLK1	0
chr17	71207954	71207957	71207954	8	0	7.49085e-08	NR_104152	CASC17	-5775
chr2	201117170	201117376	201117170	8	0	7.49085e-08	NR_147250	CFLAR	0
chr16	17250316	17250319	17250316	8	0	7.49085e-08	NM_022166	XYLT1	0
chr16	12115988	12120294	12120291	8	0	7.49085e-08	NM_032167	SNX29	0
chr8	86508423	86508431	86508428	8	0	7.49085e-08	NM_016033	RMDN1	0
chrX	79475083	79475086	79475083	8	0	7.49085e-08	NM_001171581	ITM2A	-107531
chr17	67293959	67293963	67293959	8	0	7.49085e-08	NR_136398	LOC101928021	-31879
chr6	149287869	149287872	149287869	8	0	7.49085e-08	NM_001292035	TAB2	0
chr2	218908433	218911910	218911907	8	0	7.49085e-08	NR_110238	LINC01494	0
chr18	186589	186593	186589	8	0	7.49085e-08	NM_001037334	USP14	0
chr2	235720005	235720008	235720005	8	0	7.49085e-08	NM_014914	AGAP1	0
chrX	42704450	42704453	42704450	8	0	7.49085e-08	NM_025210	PPP1R2P9	72913
chr5	55464908	55464911	55464908	8	0	7.49085e-08	NM_176895	PLPP1	0
chr8	76681286	76687503	76681286	8	0	7.49085e-08	NR_024360	ZFHX4-AS1	0
chr2	239194355	239196413	239195905	8	0	7.49085e-08	NM_006037	HDAC4	0
chr18	15162888	15165678	15165675	8	0	7.49085e-08	NR_027417	LOC644669	147878
chr5	55036607	55036610	55036607	8	0	7.49085e-08	NM_002104	GZMK	-2475
chr2	241271697	241273383	241271697	8	0	7.49085e-08	NM_001320966	HDLBP	0
chr15	76286503	76289513	76288350	8	0	7.49085e-08	NM_001127716	ETFA	0
chr15	75888079	75890817	75888883	8	0	7.49085e-08	NM_173469	UBE2Q2	0
chr18	20994912	20998383	20994912	8	0	7.49085e-08	NM_005406	ROCK1	0
chr15	75639403	75640155	75639777	8	0	7.49085e-08	NM_018285	IMP3	0
chr3	3845506	3845509	3845506	8	0	7.49085e-08	NM_001324188	LRRN1	0
chr6	73056810	73062735	73059779	8	0	7.49085e-08	NM_001160134	KCNQ5	0
chr2	33795440	33795443	33795440	8	0	7.49085e-08	NR_126403	LINC01317	0
chr18	21926952	21926955	21926952	8	0	7.49085e-08	NM_020774	MIB1	-55995
chr1	25074714	25074717	25074714	8	0	7.49085e-08	NR_039623	MIR4425	-51128
chr5	152363714	152363717	152363714	8	0	7.49085e-08	NM_020167	NMUR2	27824
chr18	27637266	27637269	27637266	8	0	7.49085e-08	NR_134589	LOC105372038	-294610
chr1	23783813	23787150	23783813	8	0	7.49085e-08	NM_020362	PITHD1	0
chr15	81180563	81182375	81182129	8	0	7.49085e-08	NM_001172128	IL16	14503
chr15	81323843	81323846	81323843	8	0	7.49085e-08	NM_181900	STARD5	0
chr2	233533818	233533821	233533818	8	0	7.49085e-08	NM_018218	USP40	0
chr6	81896523	81896526	81896523	8	0	7.49085e-08	NR_126363	LINC01526	-82331
chr18	976892	976895	976892	8	0	7.49085e-08	NR_146724	LINC01904	-48899
chr15	92164199	92164361	92164278	8	0	7.49085e-08	NM_013272	SLCO3A1	0
chr5	61781900	61781903	61781900	8	0	7.49085e-08	NR_105000	C5orf64-AS1	-46202
chr5	137778381	137781548	137778381	8	0	7.49085e-08	NR_002713	NPY6R	19645
chr5	61657039	61657042	61657039	8	0	7.49085e-08	NR_126525	C5orf64	0
chr11	10266971	10266974	10266971	8	0	7.49085e-08	NM_030962	SBF2	0
chr2	42463518	42468480	42464380	8	0	7.49085e-08	NM_133329	KCNG3	0
chr1	21165861	21165865	21165862	8	0	7.49085e-08	NM_001198801	EIF4G3	0
chr2	44318077	44318080	44318077	8	0	7.49085e-08	NM_000341	SLC3A1	0
chr8	140990215	140992891	140990215	8	0	7.49085e-08	NM_001352717	PTK2	0
chr8	80491569	80496433	80494092	8	0	7.49085e-08	NM_001277145	ZBTB10	0
chr15	86164698	86165984	86165981	8	0	7.49085e-08	NM_152336	AGBL1	0
chr2	229454798	229455404	229455089	8	0	7.49085e-08	NM_139072	DNER	0
chr7	122096199	122096202	122096199	8	0	7.49085e-08	NM_005763	AASS	0
chr15	84983007	84986631	84984019	8	0	7.49085e-08	NM_001243137	PDE8A	0
chr6	73565440	73565830	73565440	8	0	7.49085e-08	NM_012434	SLC17A5	27549
chr2	38735230	38735233	38735230	8	0	7.49085e-08	NM_138801	GALM	-463
chr15	82046046	82047780	82047777	8	0	7.49085e-08	NM_032246	MEX3B	0
chr15	81746796	81751414	81746796	8	0	7.49085e-08	NM_032246	MEX3B	290364
chr15	88466826	88468755	88468752	8	0	7.49085e-08	NM_022163	MRPL46	0
chr2	190056489	190056492	190056489	8	0	7.49085e-08	NM_005259	MSTN	0
chr16	28555569	28559375	28559372	8	0	7.49085e-08	NM_138414	SGF29	0
chr10	121831118	121831121	121831118	8	0	7.49085e-08	NR_110006	ATE1	0
chrX	135984700	135985049	135985046	8	0	7.49085e-08	NM_001177651	SLC9A6	375
chrX	135522877	135523574	135523085	8	0	7.49085e-08	NM_182540	INTS6L	0
chr5	106720067	106720070	106720067	8	0	7.49085e-08	NR_104671	LINC01950	95127
chr17	2348090	2348093	2348090	8	0	7.49085e-08	NM_014853	SGSM2	0
chr17	2246392	2250697	2246392	8	0	7.49085e-08	NM_001256827	SMG6	0
chr17	2105246	2105249	2105246	8	0	7.49085e-08	NM_001256828	SMG6	0
chr17	1513028	1516185	1515840	8	0	7.49085e-08	NM_001135642	INPP5K	0
chr17	715668	716426	715668	8	0	7.49085e-08	NM_001128159	VPS53	-812
chr6	133434063	133434066	133434063	8	0	7.49085e-08	NM_004100	EYA4	0
chr2	85595632	85595635	85595632	8	0	7.49085e-08	NM_016494	RNF181	79
chr16	89355392	89355395	89355392	8	0	7.49085e-08	NM_001256183	ANKRD11	0
chr6	132501550	132501553	132501550	8	0	7.49085e-08	NM_001326579	STX7	0
chr2	148658023	148660229	148660154	8	0	7.49085e-08	NM_015630	EPC2	0
chr16	85851628	85851631	85851628	8	0	7.49085e-08	NM_001318786	COX4I1	-44625
chr6	145076211	145076214	145076211	8	0	7.49085e-08	NM_007124	UTRN	-223177
chr17	42664275	42664278	42664275	8	0	7.49085e-08	NM_016437	TUBG2	0
chr10	98529518	98529521	98529518	8	0	7.49085e-08	NM_001166244	HPSE2	0
chr10	99742705	99746157	99742727	8	0	7.49085e-08	NM_015960	CUTC	0
chr5	104850787	104850790	104850787	8	0	7.49085e-08	NR_000039	RAB9BP1	248684
chr1	6381633	6386707	6382442	8	0	7.49085e-08	NM_181864	ACOT7	0
chr8	112592962	112592965	112592962	8	0	7.49085e-08	NM_198124	CSMD3	0
chr17	34447854	34452548	34452545	8	0	7.49085e-08	NM_002981	CCL1	-84621
chr2	130173896	130173899	130173896	8	0	7.49085e-08	NM_001171083	SMPD4	0
chr17	20916406	20920456	20920453	8	0	7.49085e-08	NR_104185	CCDC144NL-AS1	-11176
chr1	1470735	1473874	1473344	8	0	7.49085e-08	NM_031921	ATAD3B	0
chr7	105313839	105318689	105318686	8	0	7.49085e-08	NM_001350746	SRPK2	0
chr10	89326384	89328628	89327327	8	0	7.49085e-08	NM_001289758	IFIT3	0
chr5	115858024	115858027	115858024	8	0	7.49085e-08	NM_001318090	AP3S1	0
chrX	153261881	153261884	153261881	8	0	7.49085e-08	NM_001080485	ZNF275	72271
chr7	103149947	103154005	103149947	8	0	7.49085e-08	NM_198990	NAPEPLD	-825
chrX	148155681	148155686	148155681	8	0	7.49085e-08	NM_152578	FMR1NB	-129014
chr6	138512451	138512454	138512451	8	0	7.49085e-08	NM_020464	NHSL1	0
chr16	83587314	83587317	83587314	8	0	7.49085e-08	NM_001220488	CDH13	0
chr7	105660099	105660102	105660099	8	0	7.49085e-08	NM_020725	ATXN7L1	0
chr17	30296971	30296974	30296971	8	0	7.49085e-08	NM_000386	BLMH	-4805
chr2	98519590	98519593	98519590	8	0	7.49085e-08	NM_001351424	INPP4A	0
chr17	8190417	8190420	8190417	8	0	7.49085e-08	NM_017622	BORCS6	-171
chr2	96696601	96696604	96696601	8	0	7.49085e-08	NM_001293083	FER1L5	0
chr10	93470289	93474118	93470289	8	0	7.49085e-08	NM_013451	MYOF	0
chr2	122911935	122911938	122911935	8	0	7.49085e-08	NR_147208	LINC01826	154218
chr7	106238028	106238031	106238028	8	0	7.49085e-08	NM_005746	NAMPT	10255
chr17	31533895	31533898	31533895	8	0	7.49085e-08	NM_032932	RAB11FIP4	0
chr2	128384983	128386009	128384983	8	0	7.49085e-08	NM_004807	HS6ST1	-66386
chr17	29490543	29493630	29493627	8	0	7.49085e-08	NM_020791	TAOK1	0
chr2	152334800	152334803	152334800	8	0	7.49085e-08	NM_052905	FMNL2	434
chr2	74439726	74439729	74439726	8	0	7.49085e-08	NM_001015056	RTKN	0
chr7	108891729	108891732	108891729	8	0	7.49085e-08	NM_001024607	C7orf66	-7142
chrX	101349279	101349282	101349279	8	0	7.49085e-08	NM_000061	BTK	165
chr2	66435807	66440198	66435807	8	0	7.49085e-08	NM_002398	MEIS1	0
chrX	101314593	101314596	101314593	8	0	7.49085e-08	NM_024885	TAF7L	-21522
chr2	173307341	173307344	173307341	8	0	7.49085e-08	NR_033882	MAP3K20-AS1	-25305
chr2	173533007	173533337	173533007	8	0	7.49085e-08	NM_031942	CDCA7	-164017
chr5	85938693	85943473	85938693	8	0	7.49085e-08	NR_003719	NBPF22P	338971
chr17	56183112	56183115	56183112	8	0	7.49085e-08	NM_153228	ANKFN1	0
chr16	51662107	51662110	51662107	8	0	7.49085e-08	NR_110916	LINC01571	100409
chr10	117004346	117007297	117007294	8	0	7.49085e-08	NM_018330	SHTN1	0
chr5	129948920	129950652	129950649	8	0	7.49085e-08	NM_175856	CHSY3	0
chr16	48603201	48604808	48604805	8	0	7.49085e-08	NM_153029	N4BP1	0
chr16	48373396	48378012	48373396	8	0	7.49085e-08	NM_003031	SIAH1	0
chr2	179973483	179973486	179973483	8	0	7.49085e-08	NM_020943	CWC22	0
chr16	47790494	47790497	47790494	8	0	7.49085e-08	NR_110649	LINC02192	58817
chr10	120136111	120136114	120136111	8	0	7.49085e-08	NR_039830	MIR4682	-177519
chr16	30001629	30005776	30005658	8	0	7.49085e-08	NR_130787	INO80E	0
chr17	59176110	59176113	59176110	8	0	7.49085e-08	NM_018304	PRR11	0
chr2	187526270	187530011	187526873	8	0	7.49085e-08	NM_006287	TFPI	0
chr10	120498936	120498939	120498936	8	0	7.49085e-08	NM_001030059	PLPP4	0
chr2	188181074	188183347	188183344	8	0	7.49085e-08	NR_126396	LINC01090	0
chr8	89764587	89764787	89764784	8	0	7.49085e-08	NM_003821	RIPK2	0
chr18	27930489	27930492	27930489	8	0	7.49085e-08	NM_001792	CDH2	20471
chr10	114209469	114209472	114209469	8	0	7.49085e-08	NM_198795	TDRD1	0
chr8	124484700	124484703	124484700	8	0	7.49085e-08	NM_007218	RNF139	0
chr16	75305178	75310735	75305733	8	0	7.49085e-08	NM_006324	CFDP1	0
chr17	45133987	45135333	45135330	8	0	7.49085e-08	NM_001321352	ACBD4	0
chr5	97192012	97192015	97192012	8	0	7.49085e-08	NM_018343	RIOK2	-8711
chr10	75923192	75923195	75923192	8	0	7.49085e-08	NM_001305581	LRMDA	0
chr2	160455096	160455099	160455096	8	0	7.49085e-08	NM_016836	RBMS1	0
chr10	75116742	75119538	75119535	8	0	7.49085e-08	NM_001174156	SAMD8	0
chr2	164837251	164839547	164837251	8	0	7.49085e-08	NM_001278460	COBLL1	0
chr10	74518088	74518794	74518088	8	0	7.49085e-08	NM_001202450	ADK	0
chr6	117602651	117605518	117605515	8	0	7.49085e-08	NM_001017408	GOPC	-109
chr17	48139493	48142506	48140793	8	0	7.49085e-08	NM_003726	SKAP1	0
chr16	69922247	69922250	69922247	8	0	7.49085e-08	NM_001270454	WWP2	0
chr6	147584957	147584960	147584957	8	0	7.49085e-08	NM_001030060	SAMD5	-14936
chr2	169470667	169470670	169470667	8	0	7.49085e-08	NM_152384	BBS5	8826
chr16	68668927	68668930	68668927	8	0	7.49085e-08	NM_001317195	CDH3	0
chr8	98245163	98249777	98245163	8	0	7.49085e-08	NM_001321635	NIPAL2	0
chr16	67774792	67774795	67774792	8	0	7.49085e-08	NM_001320238	RANBP10	0
chr16	67244567	67244570	67244567	8	0	7.49085e-08	NM_001318202	FHOD1	0
chrX	106999069	106999072	106999069	8	0	7.49085e-08	NM_024657	MORC4	0
chr2	170996458	170999934	170999931	8	0	7.49085e-08	NM_001136555	TLK1	0
chr2	171016555	171019744	171019741	8	0	7.49085e-08	NM_001136555	TLK1	0
chr6	117280457	117280460	117280457	8	0	7.49085e-08	NM_153453	VGLL2	-6892
chr5	54551057	54551060	54551057	8	0	7.49085e-08	NM_001145427	SNX18	-4471
chr8	75562528	75565232	75565229	8	0	7.49085e-08	NM_001330561	HNF4G	0
chr9	2840193	2845417	2841764	8	0	7.49085e-08	NM_014878	PUM3	0
chr4	184740122	184742549	184740122	8	0	7.49085e-08	NM_024629	CENPU	-5990
chr3	67616685	67620241	67616685	8	0	7.49085e-08	NM_001177599	SUCLG2	0
chr3	68952714	68952717	68952714	8	0	7.49085e-08	NM_001005527	FAM19A4	-20104
chr3	69048160	69053320	69048160	8	0	7.49085e-08	NM_007114	TMF1	0
chr19	15272065	15275484	15275481	8	0	7.49085e-08	NM_058243	BRD4	0
chr14	67359388	67361867	67361864	8	0	7.49085e-08	NM_015994	ATP6V1D	0
chr1	42656189	42660139	42657812	8	0	7.49085e-08	NM_006347	PPIH	0
chr11	75879027	75879755	75879076	8	0	7.49085e-08	NM_003369	UVRAG	0
chr6	37616005	37616008	37616005	8	0	7.49085e-08	NM_153487	MDGA1	16500
chr19	15585193	15585976	15585973	8	0	7.49085e-08	NM_007253	CYP4F8	29242
chr1	43463968	43463971	43463968	8	0	7.49085e-08	NM_015284	SZT2	-9721
chr11	85186974	85186977	85186974	8	0	7.49085e-08	NM_001142699	DLG2	0
chr1	230163728	230165024	230163728	8	0	7.49085e-08	NM_001291866	GALNT2	0
chr9	78296054	78300018	78296421	8	0	7.49085e-08	NM_021154	PSAT1	0
chr1	44091737	44091740	44091737	8	0	7.49085e-08	NM_173484	KLF17	27110
chr9	78793901	78793904	78793901	8	0	7.49085e-08	NR_109771	LOC101927450	341519
chr6	35159578	35161541	35161538	8	0	7.49085e-08	NM_018679	TCP11	-18168
chr14	56600086	56600089	56600086	8	0	7.49085e-08	NM_017799	TMEM260	0
chr1	44761732	44763514	44763511	8	0	7.49085e-08	NM_006845	KIF2C	0
chr19	12974132	12974137	12974134	8	0	7.49085e-08	NM_152654	DAND5	0
chr8	53864586	53865301	53865298	8	0	7.49085e-08	NM_001286673	RGS20	0
chr14	71224935	71224940	71224937	8	0	7.49085e-08	NM_001308160	PCNX1	-109553
chr14	71530086	71532706	71530086	8	0	7.49085e-08	NM_001284245	SIPA1L1	0
chr11	66639083	66639086	66639083	8	0	7.49085e-08	NM_001198845	RBM14-RBM4	0
chr2	32094678	32097062	32097059	8	0	7.49085e-08	NM_014946	SPAST	0
chr3	56684740	56688317	56685471	8	0	7.49085e-08	NM_001112736	FAM208A	-1633
chr11	66949306	66949309	66949306	8	0	7.49085e-08	NM_000920	PC	0
[truncated: 5,634 more rows]
