# Supplementary material for: Transposase mapping identifies the genomic targets of BAP1 in uveal melanoma
Source: BMC Med Genomics. 2018 Nov 6;11:97. doi: 10.1186/s12920-018-0424-0 (PMC6219186; doi:10.1186/s12920-018-0424-0)
Supplement: Supplementary file 4 — Table summarizing the RNA-seq results. Differential gene expression results in BAP1-knockdown compared to control OCM-1A cells are shown from the RNA-seq data. Each row gives the unique Ensembl identifier, gene name, and description for each gene, as well as the log of the fold change (logFC), average expression, adjusted p-value, and linear fold change. (XLSX 1392 kb) [file 12920_2018_424_MOESM4_ESM.xlsx]

## Sheet: group_2658_rna_Differential_Exp
Feature_ID	external_gene_name	transcript_count	description	logFC	AveExpr	adj.P.Val	linearFC
ENSG00000105519	CAPS	5	calcyphosine [Source:HGNC Symbol;Acc:HGNC:1487]	-4.06	6.0897	1.43e-12	-16.6355
ENSG00000128564	VGF	3	VGF nerve growth factor inducible [Source:HGNC Symbol;Acc:HGNC:12684]	-2.92	7.21106	1.43e-12	-7.57255
ENSG00000158470	B4GALT5	1	beta-1,4-galactosyltransferase 5 [Source:HGNC Symbol;Acc:HGNC:928]	-2.83	5.886	1.43e-12	-7.11684
ENSG00000076356	PLXNA2	6	plexin A2 [Source:HGNC Symbol;Acc:HGNC:9100]	-4.35	5.53625	1.96e-12	-20.3818
ENSG00000154856	APCDD1	6	APC down-regulated 1 [Source:HGNC Symbol;Acc:HGNC:15718]	-3.84	5.66836	1.96e-12	-14.3168
ENSG00000170348	TMED10	7	transmembrane p24 trafficking protein 10 [Source:HGNC Symbol;Acc:HGNC:16998]	-2.88	7.02614	1.96e-12	-7.34293
ENSG00000138119	MYOF	9	myoferlin [Source:HGNC Symbol;Acc:HGNC:3656]	2.94	6.90622	4.38e-12	7.6738
ENSG00000152128	TMEM163	3	transmembrane protein 163 [Source:HGNC Symbol;Acc:HGNC:25380]	-2.81	6.04446	4.56e-12	-7.01226
ENSG00000162804	SNED1	12	sushi, nidogen and EGF like domains 1 [Source:HGNC Symbol;Acc:HGNC:24696]	-3.22	4.52764	8.48e-12	-9.33874
ENSG00000103489	XYLT1	4	xylosyltransferase 1 [Source:HGNC Symbol;Acc:HGNC:15516]	-3.61	4.75245	1.23e-11	-12.1697
ENSG00000137942	FNBP1L	6	formin binding protein 1 like [Source:HGNC Symbol;Acc:HGNC:20851]	-2.45	4.94814	1.55e-11	-5.46351
ENSG00000136810	TXN	3	thioredoxin [Source:HGNC Symbol;Acc:HGNC:12435]	-3.45	4.28105	1.57e-11	-10.9539
ENSG00000187957	DNER	2	delta/notch like EGF repeat containing [Source:HGNC Symbol;Acc:HGNC:24456]	-4.47	2.64599	1.57e-11	-22.195
ENSG00000226380	AC058791.1	3		3.65	3.88399	1.57e-11	12.5864
ENSG00000128487	SPECC1	23	sperm antigen with calponin homology and coiled-coil domains 1 [Source:HGNC Symbol;Acc:HGNC:30615]	-2.1	5.98797	2.14e-11	-4.28689
ENSG00000079385	CEACAM1	14	carcinoembryonic antigen related cell adhesion molecule 1 [Source:HGNC Symbol;Acc:HGNC:1814]	-5.47	2.79223	3.12e-11	-44.4003
ENSG00000180573	HIST1H2AC	3	histone cluster 1 H2A family member c [Source:HGNC Symbol;Acc:HGNC:4733]	3.82	4.6877	3.42e-11	14.1432
ENSG00000111670	GNPTAB	10	N-acetylglucosamine-1-phosphate transferase alpha and beta subunits [Source:HGNC Symbol;Acc:HGNC:29670]	-2.78	7.64934	3.57e-11	-6.87946
ENSG00000049089	COL9A2	11	collagen type IX alpha 2 chain [Source:HGNC Symbol;Acc:HGNC:2218]	-2.46	6.78842	3.58e-11	-5.51409
ENSG00000062038	CDH3	10	cadherin 3 [Source:HGNC Symbol;Acc:HGNC:1762]	-2.88	6.00701	3.58e-11	-7.36241
ENSG00000071242	RPS6KA2	13	ribosomal protein S6 kinase A2 [Source:HGNC Symbol;Acc:HGNC:10431]	-1.84	6.73005	3.58e-11	-3.58983
ENSG00000086300	SNX10	9	sorting nexin 10 [Source:HGNC Symbol;Acc:HGNC:14974]	-2.9	3.70272	3.58e-11	-7.44852
ENSG00000092758	COL9A3	14	collagen type IX alpha 3 chain [Source:HGNC Symbol;Acc:HGNC:2219]	-1.87	8.14689	3.58e-11	-3.66481
ENSG00000109846	CRYAB	16	crystallin alpha B [Source:HGNC Symbol;Acc:HGNC:2389]	-1.95	7.41417	3.58e-11	-3.85623
ENSG00000163930	BAP1	11	BRCA1 associated protein 1 [Source:HGNC Symbol;Acc:HGNC:950]	-1.97	6.99645	3.58e-11	-3.92957
ENSG00000232126	HLA-B	9	major histocompatibility complex, class I, B [Source:HGNC Symbol;Acc:HGNC:4932]	-3.44	3.01263	3.58e-11	-10.8767
ENSG00000100503	NIN	18	ninein [Source:HGNC Symbol;Acc:HGNC:14906]	-2.31	7.15191	3.59e-11	-4.943
ENSG00000197903	HIST1H2BK	1	histone cluster 1 H2B family member k [Source:HGNC Symbol;Acc:HGNC:13954]	3.36	3.5627	3.59e-11	10.2577
ENSG00000196954	CASP4	13	caspase 4 [Source:HGNC Symbol;Acc:HGNC:1505]	2.8	5.32669	3.81e-11	6.96227
ENSG00000142871	CYR61	2	cysteine rich angiogenic inducer 61 [Source:HGNC Symbol;Acc:HGNC:2654]	3.72	6.06989	3.88e-11	13.209
ENSG00000139044	B4GALNT3	6	beta-1,4-N-acetyl-galactosaminyltransferase 3 [Source:HGNC Symbol;Acc:HGNC:24137]	-2.85	3.69162	4.18e-11	-7.226
ENSG00000172349	IL16	13	interleukin 16 [Source:HGNC Symbol;Acc:HGNC:5980]	-2.41	5.94553	4.18e-11	-5.30031
ENSG00000006327	TNFRSF12A	7	TNF receptor superfamily member 12A [Source:HGNC Symbol;Acc:HGNC:18152]	2.94	6.25774	4.41e-11	7.64837
ENSG00000130600	H19	13	H19, imprinted maternally expressed transcript (non-protein coding) [Source:HGNC Symbol;Acc:HGNC:4713]	-3.49	3.78924	4.41e-11	-11.238
ENSG00000130600	H19	13	H19, imprinted maternally expressed transcript (non-protein coding) [Source:HGNC Symbol;Acc:HGNC:4713]	-3.49	3.78924	4.41e-11	-11.238
ENSG00000085563	ABCB1	11	ATP binding cassette subfamily B member 1 [Source:HGNC Symbol;Acc:HGNC:40]	-2.53	4.82385	4.52e-11	-5.77547
ENSG00000139531	SUOX	17	sulfite oxidase [Source:HGNC Symbol;Acc:HGNC:11460]	-3.29	4.58148	4.97e-11	-9.79697
ENSG00000165801	ARHGEF40	8	Rho guanine nucleotide exchange factor 40 [Source:HGNC Symbol;Acc:HGNC:25516]	-1.93	5.86875	4.97e-11	-3.79971
ENSG00000214814	FER1L6	1	fer-1 like family member 6 [Source:HGNC Symbol;Acc:HGNC:28065]	-6.84	0.0493511	4.97e-11	-114.679
ENSG00000164442	CITED2	4	Cbp/p300 interacting transactivator with Glu/Asp rich carboxy-terminal domain 2 [Source:HGNC Symbol;Acc:HGNC:1987]	2.7	5.91281	6.46e-11	6.49724
ENSG00000137441	FGFBP2	2	fibroblast growth factor binding protein 2 [Source:HGNC Symbol;Acc:HGNC:29451]	-3.13	3.39132	6.93e-11	-8.78096
ENSG00000143322	ABL2	11	ABL proto-oncogene 2, non-receptor tyrosine kinase [Source:HGNC Symbol;Acc:HGNC:77]	1.95	6.84891	6.93e-11	3.85857
ENSG00000117461	PIK3R3	7	phosphoinositide-3-kinase regulatory subunit 3 [Source:HGNC Symbol;Acc:HGNC:8981]	-3.15	3.00978	6.98e-11	-8.85491
ENSG00000070731	ST6GALNAC2	9	ST6 N-acetylgalactosaminide alpha-2,6-sialyltransferase 2 [Source:HGNC Symbol;Acc:HGNC:10867]	-2.48	5.13437	7.2e-11	-5.58148
ENSG00000114019	AMOTL2	13	angiomotin like 2 [Source:HGNC Symbol;Acc:HGNC:17812]	3.34	4.58426	7.2e-11	10.1561
ENSG00000128567	PODXL	8	podocalyxin like [Source:HGNC Symbol;Acc:HGNC:9171]	-4.79	2.63315	7.2e-11	-27.6243
ENSG00000140807	NKD1	3	naked cuticle homolog 1 [Source:HGNC Symbol;Acc:HGNC:17045]	-3	3.23099	7.35e-11	-7.98598
ENSG00000153234	NR4A2	10	nuclear receptor subfamily 4 group A member 2 [Source:HGNC Symbol;Acc:HGNC:7981]	2.25	5.4555	7.35e-11	4.76603
ENSG00000175592	FOSL1	5	FOS like 1, AP-1 transcription factor subunit [Source:HGNC Symbol;Acc:HGNC:13718]	2.48	7.43455	7.88e-11	5.59815
ENSG00000092421	SEMA6A	15	semaphorin 6A [Source:HGNC Symbol;Acc:HGNC:10738]	-2.08	6.83311	7.92e-11	-4.23941
ENSG00000118113	MMP8	6	matrix metallopeptidase 8 [Source:HGNC Symbol;Acc:HGNC:7175]	1.95	4.69977	7.92e-11	3.85602
ENSG00000155850	SLC26A2	3	solute carrier family 26 member 2 [Source:HGNC Symbol;Acc:HGNC:10994]	-2.56	6.26196	7.92e-11	-5.88929
ENSG00000102554	KLF5	5	Kruppel like factor 5 [Source:HGNC Symbol;Acc:HGNC:6349]	2.46	4.06479	8.13e-11	5.50942
ENSG00000198948	MFAP3L	11	microfibrillar associated protein 3 like [Source:HGNC Symbol;Acc:HGNC:29083]	-2.9	3.23907	8.13e-11	-7.46639
ENSG00000105887	MTPN	2	myotrophin [Source:HGNC Symbol;Acc:HGNC:15667]	-1.74	6.63531	8.27e-11	-3.34118
ENSG00000144481	TRPM8	14	transient receptor potential cation channel subfamily M member 8 [Source:HGNC Symbol;Acc:HGNC:17961]	-2.25	4.58957	8.27e-11	-4.74866
ENSG00000164976	KIAA1161	2	KIAA1161 [Source:HGNC Symbol;Acc:HGNC:19918]	-2.77	3.665	8.31e-11	-6.81719
ENSG00000172939	OXSR1	6	oxidative stress responsive 1 [Source:HGNC Symbol;Acc:HGNC:8508]	1.71	7.65779	8.79e-11	3.2715
ENSG00000052795	FNIP2	6	folliculin interacting protein 2 [Source:HGNC Symbol;Acc:HGNC:29280]	-1.95	6.48294	1.18e-10	-3.87465
ENSG00000087502	ERGIC2	12	ERGIC and golgi 2 [Source:HGNC Symbol;Acc:HGNC:30208]	-2.07	4.55523	1.29e-10	-4.18691
ENSG00000081985	IL12RB2	6	interleukin 12 receptor subunit beta 2 [Source:HGNC Symbol;Acc:HGNC:5972]	-2.13	4.68613	1.3e-10	-4.39063
ENSG00000132182	NUP210	4	nucleoporin 210 [Source:HGNC Symbol;Acc:HGNC:30052]	-1.88	5.50805	1.3e-10	-3.68392
ENSG00000143164	DCAF6	12	DDB1 and CUL4 associated factor 6 [Source:HGNC Symbol;Acc:HGNC:30002]	-1.77	5.34048	1.3e-10	-3.40356
ENSG00000143801	PSEN2	11	presenilin 2 [Source:HGNC Symbol;Acc:HGNC:9509]	-1.91	6.3432	1.3e-10	-3.74638
ENSG00000168056	LTBP3	21	latent transforming growth factor beta binding protein 3 [Source:HGNC Symbol;Acc:HGNC:6716]	-1.7	6.40197	1.3e-10	-3.2407
ENSG00000176624	MEX3C	4	mex-3 RNA binding family member C [Source:HGNC Symbol;Acc:HGNC:28040]	-1.83	5.34124	1.3e-10	-3.56639
ENSG00000206077	ZDHHC11B	4	zinc finger DHHC-type containing 11B [Source:HGNC Symbol;Acc:HGNC:32962]	-2.42	4.75639	1.3e-10	-5.34759
ENSG00000162512	SDC3	4	syndecan 3 [Source:HGNC Symbol;Acc:HGNC:10660]	-1.88	9.7805	1.35e-10	-3.67093
ENSG00000085117	CD82	14	CD82 molecule [Source:HGNC Symbol;Acc:HGNC:6210]	-1.99	4.75253	1.36e-10	-3.97597
ENSG00000142156	COL6A1	7	collagen type VI alpha 1 chain [Source:HGNC Symbol;Acc:HGNC:2211]	-1.92	7.1088	1.37e-10	-3.79209
ENSG00000274928	KRT89P	2	keratin 89 pseudogene [Source:HGNC Symbol;Acc:HGNC:30196]	-3.27	2.93498	1.42e-10	-9.66737
ENSG00000118523	CTGF	1	connective tissue growth factor [Source:HGNC Symbol;Acc:HGNC:2500]	3.4	4.00704	1.48e-10	10.5487
ENSG00000177485	ZBTB33	2	zinc finger and BTB domain containing 33 [Source:HGNC Symbol;Acc:HGNC:16682]	-1.91	4.53552	1.51e-10	-3.76254
ENSG00000135424	ITGA7	20	integrin subunit alpha 7 [Source:HGNC Symbol;Acc:HGNC:6143]	-2.04	4.2554	1.59e-10	-4.10561
ENSG00000119943	PYROXD2	5	pyridine nucleotide-disulphide oxidoreductase domain 2 [Source:HGNC Symbol;Acc:HGNC:23517]	-2.25	3.96063	1.61e-10	-4.7654
ENSG00000130529	TRPM4	14	transient receptor potential cation channel subfamily M member 4 [Source:HGNC Symbol;Acc:HGNC:17993]	-1.78	5.25884	1.64e-10	-3.44282
ENSG00000157933	SKI	4	SKI proto-oncogene [Source:HGNC Symbol;Acc:HGNC:10896]	1.69	6.84083	1.64e-10	3.22219
ENSG00000112139	MDGA1	10	MAM domain containing glycosylphosphatidylinositol anchor 1 [Source:HGNC Symbol;Acc:HGNC:19267]	-3.46	2.97093	1.64e-10	-11.02
ENSG00000138166	DUSP5	2	dual specificity phosphatase 5 [Source:HGNC Symbol;Acc:HGNC:3071]	2.09	4.83538	1.65e-10	4.26649
ENSG00000140479	PCSK6	21	proprotein convertase subtilisin/kexin type 6 [Source:HGNC Symbol;Acc:HGNC:8569]	-1.83	6.85429	1.65e-10	-3.56338
ENSG00000196526	AFAP1	10	actin filament associated protein 1 [Source:HGNC Symbol;Acc:HGNC:24017]	-1.83	5.14009	1.65e-10	-3.5462
ENSG00000221890	NPTXR	2	neuronal pentraxin receptor [Source:HGNC Symbol;Acc:HGNC:7954]	-1.97	4.50051	1.65e-10	-3.92207
ENSG00000115461	IGFBP5	3	insulin like growth factor binding protein 5 [Source:HGNC Symbol;Acc:HGNC:5474]	-3.06	2.82235	1.71e-10	-8.35498
ENSG00000165795	NDRG2	78	NDRG family member 2 [Source:HGNC Symbol;Acc:HGNC:14460]	-1.86	4.99698	1.73e-10	-3.62396
ENSG00000135318	NT5E	5	5'-nucleotidase ecto [Source:HGNC Symbol;Acc:HGNC:8021]	2.14	7.31511	1.75e-10	4.41762
ENSG00000130821	SLC6A8	10	solute carrier family 6 member 8 [Source:HGNC Symbol;Acc:HGNC:11055]	-1.68	7.46825	1.78e-10	-3.21256
ENSG00000115825	PRKD3	10	protein kinase D3 [Source:HGNC Symbol;Acc:HGNC:9408]	-1.75	7.86473	1.79e-10	-3.36969
ENSG00000112964	GHR	13	growth hormone receptor [Source:HGNC Symbol;Acc:HGNC:4263]	-2.55	4.29234	1.8e-10	-5.84898
ENSG00000006831	ADIPOR2	7	adiponectin receptor 2 [Source:HGNC Symbol;Acc:HGNC:24041]	-1.81	6.10794	1.91e-10	-3.49903
ENSG00000130702	LAMA5	14	laminin subunit alpha 5 [Source:HGNC Symbol;Acc:HGNC:6485]	-1.87	6.32657	1.91e-10	-3.66639
ENSG00000144681	STAC	8	SH3 and cysteine rich domain [Source:HGNC Symbol;Acc:HGNC:11353]	-2.2	3.83958	1.91e-10	-4.60877
ENSG00000151353	TMEM18	8	transmembrane protein 18 [Source:HGNC Symbol;Acc:HGNC:25257]	-1.71	6.662	1.91e-10	-3.281
ENSG00000172578	KLHL6	4	kelch like family member 6 [Source:HGNC Symbol;Acc:HGNC:18653]	-2.9	4.18451	1.91e-10	-7.48717
ENSG00000189410	SH2D5	7	SH2 domain containing 5 [Source:HGNC Symbol;Acc:HGNC:28819]	2.39	3.43524	1.91e-10	5.25029
ENSG00000197444	OGDHL	6	oxoglutarate dehydrogenase-like [Source:HGNC Symbol;Acc:HGNC:25590]	-2.08	6.09804	1.91e-10	-4.22685
ENSG00000206190	ATP10A	7	ATPase phospholipid transporting 10A (putative) [Source:HGNC Symbol;Acc:HGNC:13542]	-2.1	5.53306	1.91e-10	-4.27471
ENSG00000101333	PLCB4	13	phospholipase C beta 4 [Source:HGNC Symbol;Acc:HGNC:9059]	-1.65	5.18138	1.91e-10	-3.14212
ENSG00000158352	SHROOM4	5	shroom family member 4 [Source:HGNC Symbol;Acc:HGNC:29215]	-2.74	3.12121	1.91e-10	-6.68225
ENSG00000087074	PPP1R15A	2	protein phosphatase 1 regulatory subunit 15A [Source:HGNC Symbol;Acc:HGNC:14375]	1.79	7.03432	1.96e-10	3.46984
ENSG00000143183	TMCO1	9	transmembrane and coiled-coil domains 1 [Source:HGNC Symbol;Acc:HGNC:18188]	-1.8	4.86913	1.97e-10	-3.47637
ENSG00000022267	FHL1	33	four and a half LIM domains 1 [Source:HGNC Symbol;Acc:HGNC:3702]	-2.39	4.14832	1.98e-10	-5.2469
ENSG00000139687	RB1	6	RB transcriptional corepressor 1 [Source:HGNC Symbol;Acc:HGNC:9884]	2.21	4.78131	1.99e-10	4.6277
ENSG00000154917	RAB6B	7	RAB6B, member RAS oncogene family [Source:HGNC Symbol;Acc:HGNC:14902]	-1.85	6.19236	2e-10	-3.59337
ENSG00000004700	RECQL	8	RecQ like helicase [Source:HGNC Symbol;Acc:HGNC:9948]	-1.97	5.60054	2e-10	-3.91585
ENSG00000151572	ANO4	8	anoctamin 4 [Source:HGNC Symbol;Acc:HGNC:23837]	-2.22	5.93197	2e-10	-4.64492
ENSG00000165716	FAM69B	2	family with sequence similarity 69 member B [Source:HGNC Symbol;Acc:HGNC:28290]	-1.78	5.55188	2.02e-10	-3.43183
ENSG00000068650	ATP11A	17	ATPase phospholipid transporting 11A [Source:HGNC Symbol;Acc:HGNC:13552]	-2.18	8.44197	2.08e-10	-4.51881
ENSG00000109819	PPARGC1A	18	PPARG coactivator 1 alpha [Source:HGNC Symbol;Acc:HGNC:9237]	-1.92	5.89701	2.09e-10	-3.77912
ENSG00000139926	FRMD6	18	FERM domain containing 6 [Source:HGNC Symbol;Acc:HGNC:19839]	-2.04	6.53623	2.16e-10	-4.12152
ENSG00000088280	ASAP3	12	ArfGAP with SH3 domain, ankyrin repeat and PH domain 3 [Source:HGNC Symbol;Acc:HGNC:14987]	-1.66	5.29291	2.24e-10	-3.1551
ENSG00000003436	TFPI	12	tissue factor pathway inhibitor [Source:HGNC Symbol;Acc:HGNC:11760]	1.92	4.75405	2.26e-10	3.77944
ENSG00000100030	MAPK1	4	mitogen-activated protein kinase 1 [Source:HGNC Symbol;Acc:HGNC:6871]	-1.52	6.54882	2.26e-10	-2.86872
ENSG00000105409	ATP1A3	13	ATPase Na+/K+ transporting subunit alpha 3 [Source:HGNC Symbol;Acc:HGNC:801]	-2.51	3.97929	2.26e-10	-5.69434
ENSG00000123496	IL13RA2	3	interleukin 13 receptor subunit alpha 2 [Source:HGNC Symbol;Acc:HGNC:5975]	6.43	-0.0373771	2.26e-10	86.2464
ENSG00000276180	HIST1H4I	1	histone cluster 1 H4 family member i [Source:HGNC Symbol;Acc:HGNC:4793]	3.73	2.49995	2.26e-10	13.2544
ENSG00000111199	TRPV4	8	transient receptor potential cation channel subfamily V member 4 [Source:HGNC Symbol;Acc:HGNC:18083]	-2.17	4.24897	2.32e-10	-4.50516
ENSG00000132031	MATN3	3	matrilin 3 [Source:HGNC Symbol;Acc:HGNC:6909]	-2.56	4.03543	2.35e-10	-5.87694
ENSG00000169372	CRADD	12	CASP2 and RIPK1 domain containing adaptor with death domain [Source:HGNC Symbol;Acc:HGNC:2340]	2.41	3.44403	2.35e-10	5.30369
ENSG00000055163	CYFIP2	24	cytoplasmic FMR1 interacting protein 2 [Source:HGNC Symbol;Acc:HGNC:13760]	-1.86	4.48948	2.46e-10	-3.63355
ENSG00000076067	RBMS2	9	RNA binding motif single stranded interacting protein 2 [Source:HGNC Symbol;Acc:HGNC:9909]	1.68	5.02494	2.46e-10	3.2128
ENSG00000082805	ERC1	25	ELKS/RAB6-interacting/CAST family member 1 [Source:HGNC Symbol;Acc:HGNC:17072]	-1.69	6.93577	2.46e-10	-3.22605
ENSG00000089101	CFAP61	21	cilia and flagella associated protein 61 [Source:HGNC Symbol;Acc:HGNC:15872]	-2.81	4.38935	2.46e-10	-6.99094
ENSG00000103160	HSDL1	8	hydroxysteroid dehydrogenase like 1 [Source:HGNC Symbol;Acc:HGNC:16475]	-1.74	5.29722	2.46e-10	-3.34588
ENSG00000127528	KLF2	2	Kruppel like factor 2 [Source:HGNC Symbol;Acc:HGNC:6347]	2.33	4.0559	2.46e-10	5.02071
ENSG00000136231	IGF2BP3	18	insulin like growth factor 2 mRNA binding protein 3 [Source:HGNC Symbol;Acc:HGNC:28868]	1.92	5.3869	2.46e-10	3.78922
ENSG00000139971	C14orf37	6	chromosome 14 open reading frame 37 [Source:HGNC Symbol;Acc:HGNC:19846]	-2.27	4.99593	2.46e-10	-4.82282
ENSG00000142173	COL6A2	8	collagen type VI alpha 2 chain [Source:HGNC Symbol;Acc:HGNC:2212]	-1.48	7.12938	2.46e-10	-2.78337
ENSG00000148344	PTGES	2	prostaglandin E synthase [Source:HGNC Symbol;Acc:HGNC:9599]	-2.37	4.01538	2.46e-10	-5.15843
ENSG00000150938	CRIM1	8	cysteine rich transmembrane BMP regulator 1 [Source:HGNC Symbol;Acc:HGNC:2359]	2	7.24185	2.46e-10	3.98771
ENSG00000157617	C2CD2	8	C2 calcium dependent domain containing 2 [Source:HGNC Symbol;Acc:HGNC:1266]	-1.91	5.40713	2.46e-10	-3.76215
ENSG00000167749	KLK4	8	kallikrein related peptidase 4 [Source:HGNC Symbol;Acc:HGNC:6365]	-3.87	2.81313	2.46e-10	-14.6298
ENSG00000171234	UGT2B7	5	UDP glucuronosyltransferase family 2 member B7 [Source:HGNC Symbol;Acc:HGNC:12554]	2.02	3.79729	2.46e-10	4.06259
ENSG00000177034	MTX3	4	metaxin 3 [Source:HGNC Symbol;Acc:HGNC:24812]	1.68	4.77245	2.46e-10	3.20497
ENSG00000178445	GLDC	22	glycine decarboxylase [Source:HGNC Symbol;Acc:HGNC:4313]	-3.36	2.4895	2.46e-10	-10.268
ENSG00000179403	VWA1	4	von Willebrand factor A domain containing 1 [Source:HGNC Symbol;Acc:HGNC:30910]	-1.62	5.12635	2.46e-10	-3.07592
ENSG00000214617	SLC6A10P	3	solute carrier family 6 member 10, pseudogene [Source:HGNC Symbol;Acc:HGNC:11043]	-2.31	4.12068	2.46e-10	-4.96069
ENSG00000227706	RP11-301G19.1	1		-6.34	-1.76203	2.46e-10	-81.2361
ENSG00000104695	PPP2CB	10	protein phosphatase 2 catalytic subunit beta [Source:HGNC Symbol;Acc:HGNC:9300]	1.62	5.73566	2.47e-10	3.07607
ENSG00000196743	GM2A	3	GM2 ganglioside activator [Source:HGNC Symbol;Acc:HGNC:4367]	-1.96	7.40271	2.63e-10	-3.87829
ENSG00000261036	RP11-574H6.1	1		2.56	3.10149	2.63e-10	5.90728
ENSG00000123338	NCKAP1L	8	NCK associated protein 1 like [Source:HGNC Symbol;Acc:HGNC:4862]	5.03	0.908864	2.75e-10	32.6829
ENSG00000196557	CACNA1H	12	calcium voltage-gated channel subunit alpha1 H [Source:HGNC Symbol;Acc:HGNC:1395]	-3.48	2.63006	2.77e-10	-11.1734
ENSG00000105679	GAPDHS	3	glyceraldehyde-3-phosphate dehydrogenase, spermatogenic [Source:HGNC Symbol;Acc:HGNC:24864]	-4.04	2.08323	3.02e-10	-16.4467
ENSG00000166734	CASC4	11	cancer susceptibility 4 [Source:HGNC Symbol;Acc:HGNC:24892]	-2.3	3.49249	3.06e-10	-4.93253
ENSG00000186854	TRABD2A	10	TraB domain containing 2A [Source:HGNC Symbol;Acc:HGNC:27013]	-2.13	4.17433	3.07e-10	-4.37901
ENSG00000186854	TRABD2A	10	TraB domain containing 2A [Source:HGNC Symbol;Acc:HGNC:27013]	-2.13	4.17433	3.07e-10	-4.37901
ENSG00000114948	ADAM23	3	ADAM metallopeptidase domain 23 [Source:HGNC Symbol;Acc:HGNC:202]	-2.7	3.5902	3.08e-10	-6.50346
ENSG00000241484	ARHGAP8	12	Rho GTPase activating protein 8 [Source:HGNC Symbol;Acc:HGNC:677]	-4.02	2.46019	3.08e-10	-16.1887
ENSG00000092964	DPYSL2	8	dihydropyrimidinase like 2 [Source:HGNC Symbol;Acc:HGNC:3014]	-1.64	6.62016	3.11e-10	-3.10996
ENSG00000149927	DOC2A	18	double C2 domain alpha [Source:HGNC Symbol;Acc:HGNC:2985]	-2.55	4.06358	3.12e-10	-5.84682
ENSG00000106366	SERPINE1	1	serpin family E member 1 [Source:HGNC Symbol;Acc:HGNC:8583]	3.59	5.88787	3.17e-10	12.0037
ENSG00000110693	SOX6	17	SRY-box 6 [Source:HGNC Symbol;Acc:HGNC:16421]	-2.01	4.78229	3.23e-10	-4.01777
ENSG00000125355	TMEM255A	6	transmembrane protein 255A [Source:HGNC Symbol;Acc:HGNC:26086]	-3.23	3.26497	3.23e-10	-9.40311
ENSG00000165105	RASEF	2	RAS and EF-hand domain containing [Source:HGNC Symbol;Acc:HGNC:26464]	-1.71	5.22789	3.25e-10	-3.26201
ENSG00000156265	MAP3K7CL	16	MAP3K7 C-terminal like [Source:HGNC Symbol;Acc:HGNC:16457]	5.28	0.218652	3.28e-10	38.7932
ENSG00000102313	ITIH6	2	inter-alpha-trypsin inhibitor heavy chain family member 6 [Source:HGNC Symbol;Acc:HGNC:28907]	-3.08	2.31407	3.41e-10	-8.47704
ENSG00000163599	CTLA4	5	cytotoxic T-lymphocyte associated protein 4 [Source:HGNC Symbol;Acc:HGNC:2505]	-4.86	0.946673	3.5e-10	-29.131
ENSG00000171368	TPPP	1	tubulin polymerization promoting protein [Source:HGNC Symbol;Acc:HGNC:24164]	-1.96	6.06331	3.5e-10	-3.89213
ENSG00000171492	LRRC8D	7	leucine rich repeat containing 8 family member D [Source:HGNC Symbol;Acc:HGNC:16992]	-1.97	4.41278	3.72e-10	-3.92559
ENSG00000164175	SLC45A2	5	solute carrier family 45 member 2 [Source:HGNC Symbol;Acc:HGNC:16472]	-1.78	7.19352	3.73e-10	-3.44602
ENSG00000012660	ELOVL5	7	ELOVL fatty acid elongase 5 [Source:HGNC Symbol;Acc:HGNC:21308]	-1.68	5.92855	3.83e-10	-3.20637
ENSG00000021762	OSBPL5	19	oxysterol binding protein like 5 [Source:HGNC Symbol;Acc:HGNC:16392]	-1.5	5.96973	3.83e-10	-2.82318
ENSG00000056998	GYG2	9	glycogenin 2 [Source:HGNC Symbol;Acc:HGNC:4700]	-1.66	6.16114	3.83e-10	-3.16615
ENSG00000111799	COL12A1	11	collagen type XII alpha 1 chain [Source:HGNC Symbol;Acc:HGNC:2188]	4.41	2.39825	3.83e-10	21.2809
ENSG00000122877	EGR2	6	early growth response 2 [Source:HGNC Symbol;Acc:HGNC:3239]	-2.96	2.451	3.83e-10	-7.77579
ENSG00000163686	ABHD6	7	abhydrolase domain containing 6 [Source:HGNC Symbol;Acc:HGNC:21398]	-1.75	4.63323	3.83e-10	-3.3702
ENSG00000140522	RLBP1	4	retinaldehyde binding protein 1 [Source:HGNC Symbol;Acc:HGNC:10024]	-2.17	4.60003	4.02e-10	-4.49719
ENSG00000117984	CTSD	14	cathepsin D [Source:HGNC Symbol;Acc:HGNC:2529]	-1.82	10.9699	4.03e-10	-3.52921
ENSG00000123146	ADGRE5	16	adhesion G protein-coupled receptor E5 [Source:HGNC Symbol;Acc:HGNC:1711]	1.38	7.04593	4.03e-10	2.60018
ENSG00000047644	WWC3	2	WWC family member 3 [Source:HGNC Symbol;Acc:HGNC:29237]	-2.71	2.50762	4.06e-10	-6.55369
ENSG00000183873	SCN5A	14	sodium voltage-gated channel alpha subunit 5 [Source:HGNC Symbol;Acc:HGNC:10593]	-3.1	2.79462	4.06e-10	-8.60393
ENSG00000144583	4-Mar	1	membrane associated ring-CH-type finger 4 [Source:HGNC Symbol;Acc:HGNC:29269]	5.96	2.33389	4.13e-10	62.1373
ENSG00000117016	RIMS3	2	regulating synaptic membrane exocytosis 3 [Source:HGNC Symbol;Acc:HGNC:21292]	-1.81	3.99053	4.18e-10	-3.51308
ENSG00000141447	OSBPL1A	17	oxysterol binding protein like 1A [Source:HGNC Symbol;Acc:HGNC:16398]	-1.6	6.04574	4.31e-10	-3.03831
ENSG00000204217	BMPR2	4	bone morphogenetic protein receptor type 2 [Source:HGNC Symbol;Acc:HGNC:1078]	-2.23	6.56151	4.39e-10	-4.70358
ENSG00000138795	LEF1	21	lymphoid enhancer binding factor 1 [Source:HGNC Symbol;Acc:HGNC:6551]	-1.6	6.3246	4.58e-10	-3.02177
ENSG00000100292	HMOX1	4	heme oxygenase 1 [Source:HGNC Symbol;Acc:HGNC:5013]	2.03	5.35338	4.62e-10	4.08469
ENSG00000071967	CYBRD1	7	cytochrome b reductase 1 [Source:HGNC Symbol;Acc:HGNC:20797]	2.05	5.37507	4.64e-10	4.14325
ENSG00000166833	NAV2	16	neuron navigator 2 [Source:HGNC Symbol;Acc:HGNC:15997]	-1.7	9.68721	4.67e-10	-3.25868
ENSG00000187837	HIST1H1C	1	histone cluster 1 H1 family member c [Source:HGNC Symbol;Acc:HGNC:4716]	3.41	3.20495	4.76e-10	10.6525
ENSG00000122367	LDB3	9	LIM domain binding 3 [Source:HGNC Symbol;Acc:HGNC:15710]	-1.85	7.00569	4.78e-10	-3.60782
ENSG00000135596	MICAL1	8	microtubule associated monooxygenase, calponin and LIM domain containing 1 [Source:HGNC Symbol;Acc:HGNC:20619]	-1.56	7.97735	4.78e-10	-2.9416
ENSG00000137845	ADAM10	17	ADAM metallopeptidase domain 10 [Source:HGNC Symbol;Acc:HGNC:188]	-1.9	6.99535	4.82e-10	-3.72088
ENSG00000144655	CSRNP1	2	cysteine and serine rich nuclear protein 1 [Source:HGNC Symbol;Acc:HGNC:14300]	2.62	4.29242	4.82e-10	6.13555
ENSG00000255248	MIR100HG	24	mir-100-let-7a-2 cluster host gene [Source:HGNC Symbol;Acc:HGNC:39522]	2.76	3.63601	4.83e-10	6.78369
ENSG00000077942	FBLN1	18	fibulin 1 [Source:HGNC Symbol;Acc:HGNC:3600]	-2.42	3.19286	4.92e-10	-5.34637
ENSG00000087245	MMP2	8	matrix metallopeptidase 2 [Source:HGNC Symbol;Acc:HGNC:7166]	-1.9	4.63609	5.11e-10	-3.72876
ENSG00000123094	RASSF8	16	Ras association domain family member 8 [Source:HGNC Symbol;Acc:HGNC:13232]	-1.54	6.41009	5.23e-10	-2.91608
ENSG00000115339	GALNT3	9	polypeptide N-acetylgalactosaminyltransferase 3 [Source:HGNC Symbol;Acc:HGNC:4125]	-2.54	4.74752	5.75e-10	-5.83052
ENSG00000125970	RALY	10	RALY heterogeneous nuclear ribonucleoprotein [Source:HGNC Symbol;Acc:HGNC:15921]	-1.76	8.53012	5.75e-10	-3.38513
ENSG00000065911	MTHFD2	8	methylenetetrahydrofolate dehydrogenase (NADP+ dependent) 2, methenyltetrahydrofolate cyclohydrolase [Source:HGNC Symbol;Acc:HGNC:7434]	1.4	6.84095	5.76e-10	2.63256
ENSG00000130402	ACTN4	11	actinin alpha 4 [Source:HGNC Symbol;Acc:HGNC:166]	-1.82	9.87396	5.78e-10	-3.52576
ENSG00000067840	PDZD4	9	PDZ domain containing 4 [Source:HGNC Symbol;Acc:HGNC:21167]	-1.5	4.97106	5.86e-10	-2.83041
ENSG00000156253	RWDD2B	7	RWD domain containing 2B [Source:HGNC Symbol;Acc:HGNC:1302]	2.1	3.51843	5.86e-10	4.27958
ENSG00000164683	HEY1	8	hes related family bHLH transcription factor with YRPW motif 1 [Source:HGNC Symbol;Acc:HGNC:4880]	-1.76	5.02967	5.86e-10	-3.38118
ENSG00000187650	VMAC	1	vimentin-type intermediate filament associated coiled-coil protein [Source:HGNC Symbol;Acc:HGNC:33803]	-2.18	3.44191	5.86e-10	-4.54714
ENSG00000170961	HAS2	1	hyaluronan synthase 2 [Source:HGNC Symbol;Acc:HGNC:4819]	-2.03	5.90337	5.98e-10	-4.08279
ENSG00000148516	ZEB1	25	zinc finger E-box binding homeobox 1 [Source:HGNC Symbol;Acc:HGNC:11642]	-2.21	3.54295	6.1e-10	-4.62696
ENSG00000120693	SMAD9	4	SMAD family member 9 [Source:HGNC Symbol;Acc:HGNC:6774]	-2.52	4.0219	6.28e-10	-5.71859
ENSG00000137501	SYTL2	30	synaptotagmin like 2 [Source:HGNC Symbol;Acc:HGNC:15585]	-1.82	4.21232	6.28e-10	-3.5316
ENSG00000131459	GFPT2	8	glutamine-fructose-6-phosphate transaminase 2 [Source:HGNC Symbol;Acc:HGNC:4242]	-3.3	1.72479	6.32e-10	-9.86106
ENSG00000128596	CCDC136	15	coiled-coil domain containing 136 [Source:HGNC Symbol;Acc:HGNC:22225]	-1.96	6.81464	6.35e-10	-3.89089
ENSG00000186298	PPP1CC	11	protein phosphatase 1 catalytic subunit gamma [Source:HGNC Symbol;Acc:HGNC:9283]	-1.55	6.11126	6.75e-10	-2.92975
ENSG00000182534	MXRA7	7	matrix remodeling associated 7 [Source:HGNC Symbol;Acc:HGNC:7541]	-1.86	4.32717	6.94e-10	-3.62729
ENSG00000092096	SLC22A17	11	solute carrier family 22 member 17 [Source:HGNC Symbol;Acc:HGNC:23095]	-1.95	3.60035	7.01e-10	-3.87504
ENSG00000050405	LIMA1	16	LIM domain and actin binding 1 [Source:HGNC Symbol;Acc:HGNC:24636]	1.53	7.09618	7.02e-10	2.89515
ENSG00000128791	TWSG1	3	twisted gastrulation BMP signaling modulator 1 [Source:HGNC Symbol;Acc:HGNC:12429]	-1.86	4.09901	7.02e-10	-3.61793
ENSG00000130751	NPAS1	8	neuronal PAS domain protein 1 [Source:HGNC Symbol;Acc:HGNC:7894]	-1.38	6.47483	7.02e-10	-2.59973
ENSG00000144959	NCEH1	6	neutral cholesterol ester hydrolase 1 [Source:HGNC Symbol;Acc:HGNC:29260]	-2.19	4.75216	7.02e-10	-4.57877
ENSG00000224397	SMIM25	5	small integral membrane protein 25 [Source:HGNC Symbol;Acc:HGNC:50328]	-1.94	3.83794	7.02e-10	-3.83876
ENSG00000019582	CD74	12	CD74 molecule [Source:HGNC Symbol;Acc:HGNC:1697]	-6.16	0.790413	7.04e-10	-71.6335
ENSG00000140416	TPM1	33	tropomyosin 1 (alpha) [Source:HGNC Symbol;Acc:HGNC:12010]	1.6	5.51275	7.04e-10	3.0345
ENSG00000135439	AGAP2	4	ArfGAP with GTPase domain, ankyrin repeat and PH domain 2 [Source:HGNC Symbol;Acc:HGNC:16921]	-2.21	3.45354	7.44e-10	-4.63107
ENSG00000134531	EMP1	12	epithelial membrane protein 1 [Source:HGNC Symbol;Acc:HGNC:3333]	-1.56	8.42302	7.88e-10	-2.94679
ENSG00000171680	PLEKHG5	13	pleckstrin homology and RhoGEF domain containing G5 [Source:HGNC Symbol;Acc:HGNC:29105]	-2.09	3.90124	7.88e-10	-4.27116
ENSG00000092201	SUPT16H	8	SPT16 homolog, facilitates chromatin remodeling subunit [Source:HGNC Symbol;Acc:HGNC:11465]	-1.47	6.88007	7.93e-10	-2.76269
ENSG00000106066	CPVL	12	carboxypeptidase, vitellogenic like [Source:HGNC Symbol;Acc:HGNC:14399]	-1.43	5.46823	7.93e-10	-2.6923
ENSG00000114686	MRPL3	10	mitochondrial ribosomal protein L3 [Source:HGNC Symbol;Acc:HGNC:10379]	-1.61	6.36683	7.93e-10	-3.04765
ENSG00000122203	KIAA1191	13	KIAA1191 [Source:HGNC Symbol;Acc:HGNC:29209]	-1.45	5.62931	7.93e-10	-2.72606
ENSG00000140575	IQGAP1	18	IQ motif containing GTPase activating protein 1 [Source:HGNC Symbol;Acc:HGNC:6110]	-1.75	8.3387	7.93e-10	-3.35292
ENSG00000143570	SLC39A1	11	solute carrier family 39 member 1 [Source:HGNC Symbol;Acc:HGNC:12876]	-1.55	7.46704	7.93e-10	-2.93517
ENSG00000144724	PTPRG	7	protein tyrosine phosphatase, receptor type G [Source:HGNC Symbol;Acc:HGNC:9671]	-1.83	6.6251	7.93e-10	-3.5456
ENSG00000169992	NLGN2	4	neuroligin 2 [Source:HGNC Symbol;Acc:HGNC:14290]	-1.34	7.88365	7.93e-10	-2.53362
ENSG00000183615	FAM167B	1	family with sequence similarity 167 member B [Source:HGNC Symbol;Acc:HGNC:28133]	-1.93	5.48315	7.93e-10	-3.79801
ENSG00000151224	MAT1A	4	methionine adenosyltransferase 1A [Source:HGNC Symbol;Acc:HGNC:6903]	-3.19	2.37246	8.03e-10	-9.10372
ENSG00000099822	HCN2	1	hyperpolarization activated cyclic nucleotide gated potassium channel 2 [Source:HGNC Symbol;Acc:HGNC:4846]	-1.5	6.73045	8.05e-10	-2.82518
ENSG00000135821	GLUL	12	glutamate-ammonia ligase [Source:HGNC Symbol;Acc:HGNC:4341]	-2.03	8.36777	8.1e-10	-4.07909
ENSG00000117318	ID3	3	inhibitor of DNA binding 3, HLH protein [Source:HGNC Symbol;Acc:HGNC:5362]	-1.59	6.02387	8.34e-10	-3.01453
ENSG00000132205	EMILIN2	3	elastin microfibril interfacer 2 [Source:HGNC Symbol;Acc:HGNC:19881]	-1.51	7.19779	8.34e-10	-2.85616
ENSG00000132386	SERPINF1	12	serpin family F member 1 [Source:HGNC Symbol;Acc:HGNC:8824]	-2.86	3.54368	8.35e-10	-7.25967
ENSG00000103888	CEMIP	6	cell migration inducing hyaluronan binding protein [Source:HGNC Symbol;Acc:HGNC:29213]	-2.16	4.44986	8.75e-10	-4.46908
ENSG00000182197	EXT1	3	exostosin glycosyltransferase 1 [Source:HGNC Symbol;Acc:HGNC:3512]	1.57	6.91776	8.75e-10	2.96247
ENSG00000177542	SLC25A22	31	solute carrier family 25 member 22 [Source:HGNC Symbol;Acc:HGNC:19954]	1.36	6.76217	8.93e-10	2.55893
ENSG00000177606	JUN	1	Jun proto-oncogene, AP-1 transcription factor subunit [Source:HGNC Symbol;Acc:HGNC:6204]	2.18	5.01674	8.93e-10	4.5416
ENSG00000101400	SNTA1	1	syntrophin alpha 1 [Source:HGNC Symbol;Acc:HGNC:11167]	-1.53	5.4023	8.97e-10	-2.88327
ENSG00000116991	SIPA1L2	6	signal induced proliferation associated 1 like 2 [Source:HGNC Symbol;Acc:HGNC:23800]	-1.54	5.78411	9.3e-10	-2.91491
ENSG00000109654	TRIM2	12	tripartite motif containing 2 [Source:HGNC Symbol;Acc:HGNC:15974]	-1.83	7.72443	9.38e-10	-3.56195
ENSG00000126016	AMOT	6	angiomotin [Source:HGNC Symbol;Acc:HGNC:17810]	-1.95	5.77571	9.44e-10	-3.85512
ENSG00000187244	BCAM	11	basal cell adhesion molecule (Lutheran blood group) [Source:HGNC Symbol;Acc:HGNC:6722]	-1.75	5.30903	9.63e-10	-3.35455
ENSG00000197971	MBP	48	myelin basic protein [Source:HGNC Symbol;Acc:HGNC:6925]	-1.57	7.00488	9.7e-10	-2.97048
ENSG00000145725	PPIP5K2	17	diphosphoinositol pentakisphosphate kinase 2 [Source:HGNC Symbol;Acc:HGNC:29035]	-1.69	5.20317	9.71e-10	-3.23702
ENSG00000173905	GOLIM4	3	golgi integral membrane protein 4 [Source:HGNC Symbol;Acc:HGNC:15448]	-2.36	5.92988	9.78e-10	-5.11842
ENSG00000129219	PLD2	15	phospholipase D2 [Source:HGNC Symbol;Acc:HGNC:9068]	-1.38	6.2056	9.92e-10	-2.60775
ENSG00000185112	FAM43A	1	family with sequence similarity 43 member A [Source:HGNC Symbol;Acc:HGNC:26888]	-2.42	3.15206	9.94e-10	-5.35392
ENSG00000152818	UTRN	13	utrophin [Source:HGNC Symbol;Acc:HGNC:12635]	-2.14	5.99146	1e-09	-4.40321
ENSG00000154734	ADAMTS1	6	ADAM metallopeptidase with thrombospondin type 1 motif 1 [Source:HGNC Symbol;Acc:HGNC:217]	1.76	6.00055	1.01e-09	3.38988
ENSG00000010278	CD9	12	CD9 molecule [Source:HGNC Symbol;Acc:HGNC:1709]	-1.95	4.28884	1.01e-09	-3.87233
ENSG00000176490	DIRAS1	3	DIRAS family GTPase 1 [Source:HGNC Symbol;Acc:HGNC:19127]	-1.58	5.24948	1.01e-09	-2.98136
ENSG00000254235	RP11-115J16.1	5		-2.71	2.21108	1.01e-09	-6.53787
ENSG00000137266	SLC22A23	12	solute carrier family 22 member 23 [Source:HGNC Symbol;Acc:HGNC:21106]	-1.54	4.74355	1.03e-09	-2.90027
ENSG00000188818	ZDHHC11	11	zinc finger DHHC-type containing 11 [Source:HGNC Symbol;Acc:HGNC:19158]	-2.09	4.52289	1.06e-09	-4.25048
ENSG00000102189	EEA1	5	early endosome antigen 1 [Source:HGNC Symbol;Acc:HGNC:3185]	-1.67	5.64062	1.08e-09	-3.18932
ENSG00000120256	LRP11	3	LDL receptor related protein 11 [Source:HGNC Symbol;Acc:HGNC:16936]	-2.17	3.77947	1.08e-09	-4.49099
ENSG00000078295	ADCY2	8	adenylate cyclase 2 [Source:HGNC Symbol;Acc:HGNC:233]	-2.27	5.54924	1.09e-09	-4.82362
ENSG00000146267	FAXC	4	failed axon connections homolog [Source:HGNC Symbol;Acc:HGNC:20742]	-2.33	2.52224	1.09e-09	-5.0191
ENSG00000240476	LINC00973	1	long intergenic non-protein coding RNA 973 [Source:HGNC Symbol;Acc:HGNC:48868]	2.17	3.02744	1.09e-09	4.48647
ENSG00000177807	KCNJ10	10	potassium voltage-gated channel subfamily J member 10 [Source:HGNC Symbol;Acc:HGNC:6256]	-2.97	2.28172	1.11e-09	-7.83097
ENSG00000109133	TMEM33	8	transmembrane protein 33 [Source:HGNC Symbol;Acc:HGNC:25541]	-1.48	6.45139	1.12e-09	-2.7833
ENSG00000179532	DNHD1	20	dynein heavy chain domain 1 [Source:HGNC Symbol;Acc:HGNC:26532]	-1.49	5.63634	1.12e-09	-2.80737
ENSG00000136002	ARHGEF4	18	Rho guanine nucleotide exchange factor 4 [Source:HGNC Symbol;Acc:HGNC:684]	-2.09	4.43109	1.13e-09	-4.26666
ENSG00000112658	SRF	1	serum response factor [Source:HGNC Symbol;Acc:HGNC:11291]	1.32	6.66988	1.15e-09	2.50281
ENSG00000099204	ABLIM1	14	actin binding LIM protein 1 [Source:HGNC Symbol;Acc:HGNC:78]	-2.04	3.32376	1.21e-09	-4.10677
ENSG00000164741	DLC1	18	DLC1 Rho GTPase activating protein [Source:HGNC Symbol;Acc:HGNC:2897]	1.48	7.19095	1.21e-09	2.78745
ENSG00000166546	BEAN1	11	brain expressed, associated with NEDD4, 1 [Source:HGNC Symbol;Acc:HGNC:24160]	-3.29	2.09618	1.22e-09	-9.79693
ENSG00000159164	SV2A	2	synaptic vesicle glycoprotein 2A [Source:HGNC Symbol;Acc:HGNC:20566]	-1.45	5.59274	1.23e-09	-2.73117
ENSG00000213923	CSNK1E	15	casein kinase 1 epsilon [Source:HGNC Symbol;Acc:HGNC:2453]	1.39	9.35662	1.23e-09	2.62523
ENSG00000081059	TCF7	24	transcription factor 7 (T-cell specific, HMG-box) [Source:HGNC Symbol;Acc:HGNC:11639]	-2.23	3.75946	1.24e-09	-4.69754
ENSG00000175264	CHST1	3	carbohydrate sulfotransferase 1 [Source:HGNC Symbol;Acc:HGNC:1969]	-2.31	3.3934	1.25e-09	-4.95254
ENSG00000187098	MITF	17	melanogenesis associated transcription factor [Source:HGNC Symbol;Acc:HGNC:7105]	-1.64	8.23488	1.36e-09	-3.11228
ENSG00000134287	ARF3	10	ADP ribosylation factor 3 [Source:HGNC Symbol;Acc:HGNC:654]	-1.38	6.46605	1.37e-09	-2.60687
ENSG00000171119	NRTN	1	neurturin [Source:HGNC Symbol;Acc:HGNC:8007]	-1.7	4.67097	1.37e-09	-3.25753
ENSG00000185499	MUC1	29	mucin 1, cell surface associated [Source:HGNC Symbol;Acc:HGNC:7508]	-2.24	2.81564	1.37e-09	-4.72783
ENSG00000089356	FXYD3	14	FXYD domain containing ion transport regulator 3 [Source:HGNC Symbol;Acc:HGNC:4027]	-1.48	5.71276	1.38e-09	-2.78359
ENSG00000225691	HLA-C	14	major histocompatibility complex, class I, C [Source:HGNC Symbol;Acc:HGNC:4933]	-1.27	6.14132	1.38e-09	-2.41123
ENSG00000122490	PQLC1	14	PQ loop repeat containing 1 [Source:HGNC Symbol;Acc:HGNC:26188]	-1.43	5.87501	1.44e-09	-2.69705
ENSG00000101160	CTSZ	4	cathepsin Z [Source:HGNC Symbol;Acc:HGNC:2547]	-1.85	7.8587	1.45e-09	-3.59337
ENSG00000121900	TMEM54	6	transmembrane protein 54 [Source:HGNC Symbol;Acc:HGNC:24143]	-1.51	4.82538	1.47e-09	-2.8523
ENSG00000111678	C12orf57	7	chromosome 12 open reading frame 57 [Source:HGNC Symbol;Acc:HGNC:29521]	-1.93	3.99849	1.48e-09	-3.80571
ENSG00000144668	ITGA9	4	integrin subunit alpha 9 [Source:HGNC Symbol;Acc:HGNC:6145]	-1.91	6.00166	1.48e-09	-3.7582
ENSG00000084731	KIF3C	7	kinesin family member 3C [Source:HGNC Symbol;Acc:HGNC:6321]	-1.7	7.87711	1.48e-09	-3.24227
ENSG00000004864	SLC25A13	8	solute carrier family 25 member 13 [Source:HGNC Symbol;Acc:HGNC:10983]	-1.25	6.83299	1.5e-09	-2.37304
ENSG00000165495	PKNOX2	14	PBX/knotted 1 homeobox 2 [Source:HGNC Symbol;Acc:HGNC:16714]	-1.8	4.34792	1.5e-09	-3.48832
ENSG00000172500	FIBP	13	FGF1 intracellular binding protein [Source:HGNC Symbol;Acc:HGNC:3705]	-1.4	5.61571	1.52e-09	-2.64031
ENSG00000123104	ITPR2	10	inositol 1,4,5-trisphosphate receptor type 2 [Source:HGNC Symbol;Acc:HGNC:6181]	-1.53	6.12111	1.53e-09	-2.8927
ENSG00000115963	RND3	9	Rho family GTPase 3 [Source:HGNC Symbol;Acc:HGNC:671]	2.03	5.0115	1.56e-09	4.09776
ENSG00000149968	MMP3	3	matrix metallopeptidase 3 [Source:HGNC Symbol;Acc:HGNC:7173]	6.9	0.354466	1.62e-09	119.389
ENSG00000177679	SRRM3	5	serine/arginine repetitive matrix 3 [Source:HGNC Symbol;Acc:HGNC:26729]	-1.64	4.57597	1.62e-09	-3.12067
ENSG00000233117	LINC00702	3	long intergenic non-protein coding RNA 702 [Source:HGNC Symbol;Acc:HGNC:44676]	2.22	3.38541	1.62e-09	4.65809
ENSG00000052802	MSMO1	5	methylsterol monooxygenase 1 [Source:HGNC Symbol;Acc:HGNC:10545]	1.83	4.49592	1.64e-09	3.56102
ENSG00000065717	TLE2	22	transducin like enhancer of split 2 [Source:HGNC Symbol;Acc:HGNC:11838]	-1.8	3.46124	1.65e-09	-3.47983
ENSG00000068323	TFE3	5	transcription factor binding to IGHM enhancer 3 [Source:HGNC Symbol;Acc:HGNC:11752]	1.65	6.04581	1.66e-09	3.14558
ENSG00000128578	STRIP2	3	striatin interacting protein 2 [Source:HGNC Symbol;Acc:HGNC:22209]	-1.62	4.94809	1.66e-09	-3.0673
ENSG00000169744	LDB2	16	LIM domain binding 2 [Source:HGNC Symbol;Acc:HGNC:6533]	-2.09	3.68247	1.66e-09	-4.24464
ENSG00000163755	HPS3	7	HPS3, biogenesis of lysosomal organelles complex 2 subunit 1 [Source:HGNC Symbol;Acc:HGNC:15597]	-1.37	5.58073	1.67e-09	-2.59226
ENSG00000198951	NAGA	3	alpha-N-acetylgalactosaminidase [Source:HGNC Symbol;Acc:HGNC:7631]	-1.43	6.18774	1.67e-09	-2.70305
ENSG00000125753	VASP	11	vasodilator-stimulated phosphoprotein [Source:HGNC Symbol;Acc:HGNC:12652]	1.71	6.667	1.67e-09	3.27968
ENSG00000006042	TMEM98	9	transmembrane protein 98 [Source:HGNC Symbol;Acc:HGNC:24529]	-1.36	4.89222	1.69e-09	-2.56301
ENSG00000134668	SPOCD1	14	SPOC domain containing 1 [Source:HGNC Symbol;Acc:HGNC:26338]	3.6	3.468	1.69e-09	12.1042
ENSG00000189056	RELN	7	reelin [Source:HGNC Symbol;Acc:HGNC:9957]	4.43	0.602716	1.69e-09	21.5809
ENSG00000108639	SYNGR2	9	synaptogyrin 2 [Source:HGNC Symbol;Acc:HGNC:11499]	1.52	5.39185	1.7e-09	2.87042
ENSG00000185567	AHNAK2	4	AHNAK nucleoprotein 2 [Source:HGNC Symbol;Acc:HGNC:20125]	-1.95	3.24317	1.71e-09	-3.87494
ENSG00000150630	VEGFC	2	vascular endothelial growth factor C [Source:HGNC Symbol;Acc:HGNC:12682]	3.26	3.16919	1.75e-09	9.60993
ENSG00000272886	DCP1A	6	decapping mRNA 1A [Source:HGNC Symbol;Acc:HGNC:18714]	1.33	6.1097	1.75e-09	2.51729
ENSG00000121753	ADGRB2	15	adhesion G protein-coupled receptor B2 [Source:HGNC Symbol;Acc:HGNC:944]	-2.34	2.84554	1.77e-09	-5.05997
ENSG00000169032	MAP2K1	3	mitogen-activated protein kinase kinase 1 [Source:HGNC Symbol;Acc:HGNC:6840]	1.43	5.31974	1.81e-09	2.69237
ENSG00000115226	FNDC4	3	fibronectin type III domain containing 4 [Source:HGNC Symbol;Acc:HGNC:20239]	-2.64	2.40486	1.81e-09	-6.22168
ENSG00000124772	CPNE5	8	copine 5 [Source:HGNC Symbol;Acc:HGNC:2318]	-2.15	2.97126	1.81e-09	-4.44863
ENSG00000184254	ALDH1A3	7	aldehyde dehydrogenase 1 family member A3 [Source:HGNC Symbol;Acc:HGNC:409]	-2.71	3.2258	1.81e-09	-6.53613
ENSG00000173320	STOX2	5	storkhead box 2 [Source:HGNC Symbol;Acc:HGNC:25450]	-2.07	3.92082	1.83e-09	-4.21168
ENSG00000166974	MAPRE2	13	microtubule associated protein RP/EB family member 2 [Source:HGNC Symbol;Acc:HGNC:6891]	-1.26	5.32521	1.86e-09	-2.40106
ENSG00000172201	ID4	1	inhibitor of DNA binding 4, HLH protein [Source:HGNC Symbol;Acc:HGNC:5363]	-1.5	4.32851	1.86e-09	-2.81966
ENSG00000118985	ELL2	8	elongation factor for RNA polymerase II 2 [Source:HGNC Symbol;Acc:HGNC:17064]	2.23	3.78608	1.86e-09	4.69041
ENSG00000088387	DOCK9	18	dedicator of cytokinesis 9 [Source:HGNC Symbol;Acc:HGNC:14132]	-1.32	5.491	1.87e-09	-2.49364
ENSG00000048052	HDAC9	29	histone deacetylase 9 [Source:HGNC Symbol;Acc:HGNC:14065]	1.57	3.97279	1.89e-09	2.96635
ENSG00000163428	LRRC58	1	leucine rich repeat containing 58 [Source:HGNC Symbol;Acc:HGNC:26968]	-1.56	5.10354	1.91e-09	-2.94581
ENSG00000143643	TTC13	9	tetratricopeptide repeat domain 13 [Source:HGNC Symbol;Acc:HGNC:26204]	1.82	3.68566	1.93e-09	3.54285
ENSG00000076770	MBNL3	12	muscleblind like splicing regulator 3 [Source:HGNC Symbol;Acc:HGNC:20564]	-2.34	2.57512	1.95e-09	-5.07752
ENSG00000116983	HPCAL4	3	hippocalcin like 4 [Source:HGNC Symbol;Acc:HGNC:18212]	-2.4	2.26132	1.95e-09	-5.27007
ENSG00000170017	ALCAM	9	activated leukocyte cell adhesion molecule [Source:HGNC Symbol;Acc:HGNC:400]	-1.94	4.04153	1.95e-09	-3.82977
ENSG00000138311	ZNF365	11	zinc finger protein 365 [Source:HGNC Symbol;Acc:HGNC:18194]	-2.46	2.5175	1.97e-09	-5.51159
ENSG00000078804	TP53INP2	4	tumor protein p53 inducible nuclear protein 2 [Source:HGNC Symbol;Acc:HGNC:16104]	-1.6	6.59835	2.02e-09	-3.02744
ENSG00000129116	PALLD	17	palladin, cytoskeletal associated protein [Source:HGNC Symbol;Acc:HGNC:17068]	-2.07	4.29368	2.05e-09	-4.20488
ENSG00000179431	FJX1	2	four jointed box 1 [Source:HGNC Symbol;Acc:HGNC:17166]	1.79	4.49627	2.06e-09	3.45501
ENSG00000131435	PDLIM4	7	PDZ and LIM domain 4 [Source:HGNC Symbol;Acc:HGNC:16501]	-1.19	6.59227	2.08e-09	-2.28001
ENSG00000101198	NKAIN4	9	Sodium/potassium transporting ATPase interacting 4 [Source:HGNC Symbol;Acc:HGNC:16191]	-1.41	6.80521	2.08e-09	-2.64933
ENSG00000148450	MSRB2	3	methionine sulfoxide reductase B2 [Source:HGNC Symbol;Acc:HGNC:17061]	-1.55	5.64856	2.1e-09	-2.93428
ENSG00000117569	PTBP2	11	polypyrimidine tract binding protein 2 [Source:HGNC Symbol;Acc:HGNC:17662]	1.42	4.28872	2.13e-09	2.6753
ENSG00000133816	MICAL2	31	microtubule associated monooxygenase, calponin and LIM domain containing 2 [Source:HGNC Symbol;Acc:HGNC:24693]	-2.97	3.63787	2.13e-09	-7.85621
ENSG00000151117	TMEM86A	5	transmembrane protein 86A [Source:HGNC Symbol;Acc:HGNC:26890]	-1.73	3.43138	2.14e-09	-3.31299
ENSG00000167619	TMEM145	5	transmembrane protein 145 [Source:HGNC Symbol;Acc:HGNC:26912]	-1.86	3.2637	2.15e-09	-3.62928
ENSG00000180488	MIGA1	4	mitoguardin 1 [Source:HGNC Symbol;Acc:HGNC:24741]	-1.93	3.72539	2.15e-09	-3.80817
ENSG00000184381	PLA2G6	28	phospholipase A2 group VI [Source:HGNC Symbol;Acc:HGNC:9039]	-1.35	8.34794	2.15e-09	-2.55631
ENSG00000113739	STC2	5	stanniocalcin 2 [Source:HGNC Symbol;Acc:HGNC:11374]	1.79	3.98512	2.15e-09	3.46089
ENSG00000155265	GOLGA7B	3	golgin A7 family member B [Source:HGNC Symbol;Acc:HGNC:31668]	-1.42	4.82529	2.16e-09	-2.67064
ENSG00000163395	IGFN1	6	immunoglobulin-like and fibronectin type III domain containing 1 [Source:HGNC Symbol;Acc:HGNC:24607]	5.53	3.624	2.16e-09	46.2871
ENSG00000175471	MCTP1	18	multiple C2 and transmembrane domain containing 1 [Source:HGNC Symbol;Acc:HGNC:26183]	1.54	5.30322	2.16e-09	2.9065
ENSG00000086062	B4GALT1	2	beta-1,4-galactosyltransferase 1 [Source:HGNC Symbol;Acc:HGNC:924]	1.31	6.57052	2.17e-09	2.47893
ENSG00000155760	FZD7	1	frizzled class receptor 7 [Source:HGNC Symbol;Acc:HGNC:4045]	-1.33	5.49864	2.17e-09	-2.52186
ENSG00000197172	MAGEA6	4	MAGE family member A6 [Source:HGNC Symbol;Acc:HGNC:6804]	-1.51	5.04513	2.17e-09	-2.84043
ENSG00000131016	AKAP12	5	A-kinase anchoring protein 12 [Source:HGNC Symbol;Acc:HGNC:370]	-1.39	6.7006	2.18e-09	-2.61237
ENSG00000162496	DHRS3	4	dehydrogenase/reductase 3 [Source:HGNC Symbol;Acc:HGNC:17693]	-1.86	4.90165	2.23e-09	-3.63573
ENSG00000182957	SPATA13	12	spermatogenesis associated 13 [Source:HGNC Symbol;Acc:HGNC:23222]	-1.58	4.60024	2.26e-09	-2.98957
ENSG00000167011	NAT16	4	N-acetyltransferase 16 (putative) [Source:HGNC Symbol;Acc:HGNC:22030]	-2.66	4.55961	2.26e-09	-6.32881
ENSG00000018408	WWTR1	12	WW domain containing transcription regulator 1 [Source:HGNC Symbol;Acc:HGNC:24042]	1.21	8.19967	2.29e-09	2.31488
ENSG00000146285	SCML4	11	sex comb on midleg-like 4 (Drosophila) [Source:HGNC Symbol;Acc:HGNC:21397]	-2.36	3.14034	2.31e-09	-5.14307
ENSG00000213625	LEPROT	6	leptin receptor overlapping transcript [Source:HGNC Symbol;Acc:HGNC:29477]	1.47	5.19195	2.32e-09	2.77195
ENSG00000107611	CUBN	4	cubilin [Source:HGNC Symbol;Acc:HGNC:2548]	-1.66	5.61213	2.37e-09	-3.16889
ENSG00000112249	ASCC3	7	activating signal cointegrator 1 complex subunit 3 [Source:HGNC Symbol;Acc:HGNC:18697]	-1.64	5.32736	2.45e-09	-3.12156
ENSG00000114529	C3orf52	7	chromosome 3 open reading frame 52 [Source:HGNC Symbol;Acc:HGNC:26255]	2.22	4.06171	2.48e-09	4.66466
ENSG00000112697	TMEM30A	4	transmembrane protein 30A [Source:HGNC Symbol;Acc:HGNC:16667]	-1.84	5.00127	2.51e-09	-3.58804
ENSG00000159685	CHCHD6	8	coiled-coil-helix-coiled-coil-helix domain containing 6 [Source:HGNC Symbol;Acc:HGNC:28184]	-1.64	6.61002	2.56e-09	-3.11838
ENSG00000151729	SLC25A4	2	solute carrier family 25 member 4 [Source:HGNC Symbol;Acc:HGNC:10990]	-1.27	6.83581	2.6e-09	-2.41007
ENSG00000058668	ATP2B4	7	ATPase plasma membrane Ca2+ transporting 4 [Source:HGNC Symbol;Acc:HGNC:817]	-1.56	6.56902	2.61e-09	-2.94178
ENSG00000107984	DKK1	4	dickkopf WNT signaling pathway inhibitor 1 [Source:HGNC Symbol;Acc:HGNC:2891]	3.98	2.30713	2.64e-09	15.7953
ENSG00000005471	ABCB4	10	ATP binding cassette subfamily B member 4 [Source:HGNC Symbol;Acc:HGNC:45]	-1.66	4.57862	2.65e-09	-3.15034
ENSG00000115602	IL1RL1	9	interleukin 1 receptor like 1 [Source:HGNC Symbol;Acc:HGNC:5998]	7.76	-0.790532	2.73e-09	216.471
ENSG00000141540	TTYH2	9	tweety family member 2 [Source:HGNC Symbol;Acc:HGNC:13877]	-1.58	6.75524	2.75e-09	-2.99192
ENSG00000143819	EPHX1	6	epoxide hydrolase 1 [Source:HGNC Symbol;Acc:HGNC:3401]	-1.41	6.01738	2.75e-09	-2.66098
ENSG00000168610	STAT3	14	signal transducer and activator of transcription 3 [Source:HGNC Symbol;Acc:HGNC:11364]	-1.14	6.76602	2.79e-09	-2.20179
ENSG00000011422	PLAUR	16	plasminogen activator, urokinase receptor [Source:HGNC Symbol;Acc:HGNC:9053]	1.82	6.25373	2.81e-09	3.52306
ENSG00000072195	SPEG	25	SPEG complex locus [Source:HGNC Symbol;Acc:HGNC:16901]	-1.55	4.66425	2.81e-09	-2.91976
ENSG00000072195	SPEG	25	SPEG complex locus [Source:HGNC Symbol;Acc:HGNC:16901]	-1.55	4.66425	2.81e-09	-2.91976
ENSG00000063180	CA11	4	carbonic anhydrase 11 [Source:HGNC Symbol;Acc:HGNC:1370]	-1.97	3.00766	2.83e-09	-3.90966
ENSG00000105656	ELL	6	elongation factor for RNA polymerase II [Source:HGNC Symbol;Acc:HGNC:23114]	1.43	5.04839	2.85e-09	2.69027
ENSG00000118596	SLC16A7	16	solute carrier family 16 member 7 [Source:HGNC Symbol;Acc:HGNC:10928]	-2.55	3.45962	2.85e-09	-5.87504
ENSG00000148677	ANKRD1	1	ankyrin repeat domain 1 [Source:HGNC Symbol;Acc:HGNC:15819]	5.42	-0.0546082	2.85e-09	42.7088
ENSG00000139329	LUM	3	lumican [Source:HGNC Symbol;Acc:HGNC:6724]	-1.69	3.34467	2.86e-09	-3.21841
ENSG00000197943	PLCG2	17	phospholipase C gamma 2 [Source:HGNC Symbol;Acc:HGNC:9066]	-1.45	4.09711	2.95e-09	-2.72383
ENSG00000130720	FIBCD1	7	fibrinogen C domain containing 1 [Source:HGNC Symbol;Acc:HGNC:25922]	-3.31	1.94853	3e-09	-9.94046
ENSG00000125170	DOK4	18	docking protein 4 [Source:HGNC Symbol;Acc:HGNC:19868]	-2.16	2.78553	3.02e-09	-4.46188
ENSG00000185760	KCNQ5	13	potassium voltage-gated channel subfamily Q member 5 [Source:HGNC Symbol;Acc:HGNC:6299]	-1.5	4.53772	3.02e-09	-2.83662
ENSG00000090905	TNRC6A	18	trinucleotide repeat containing 6A [Source:HGNC Symbol;Acc:HGNC:11969]	1.19	6.94085	3.06e-09	2.28199
ENSG00000137571	SLCO5A1	8	solute carrier organic anion transporter family member 5A1 [Source:HGNC Symbol;Acc:HGNC:19046]	-1.55	5.46846	3.06e-09	-2.9302
ENSG00000152601	MBNL1	24	muscleblind like splicing regulator 1 [Source:HGNC Symbol;Acc:HGNC:6923]	1.23	7.28768	3.09e-09	2.34969
ENSG00000151552	QDPR	9	quinoid dihydropteridine reductase [Source:HGNC Symbol;Acc:HGNC:9752]	-1.41	7.76035	3.12e-09	-2.66121
ENSG00000226869	LHFPL3-AS1	7	LHFPL3 antisense RNA 1 [Source:HGNC Symbol;Acc:HGNC:40341]	-1.56	7.35635	3.16e-09	-2.94043
ENSG00000144597	EAF1	3	ELL associated factor 1 [Source:HGNC Symbol;Acc:HGNC:20907]	1.42	4.98144	3.2e-09	2.68234
ENSG00000162852	CNST	4	consortin, connexin sorting protein [Source:HGNC Symbol;Acc:HGNC:26486]	1.27	5.5018	3.21e-09	2.41362
ENSG00000151304	SRFBP1	2	serum response factor binding protein 1 [Source:HGNC Symbol;Acc:HGNC:26333]	1.95	3.72813	3.22e-09	3.86463
ENSG00000164930	FZD6	7	frizzled class receptor 6 [Source:HGNC Symbol;Acc:HGNC:4044]	1.39	5.05504	3.24e-09	2.61521
ENSG00000050555	LAMC3	4	laminin subunit gamma 3 [Source:HGNC Symbol;Acc:HGNC:6494]	-1.45	5.59964	3.37e-09	-2.7277
ENSG00000100191	SLC5A4	1	solute carrier family 5 member 4 [Source:HGNC Symbol;Acc:HGNC:11039]	-2.05	5.9947	3.38e-09	-4.13936
ENSG00000166135	HIF1AN	5	hypoxia inducible factor 1 alpha subunit inhibitor [Source:HGNC Symbol;Acc:HGNC:17113]	-1.26	5.91146	3.38e-09	-2.39446
ENSG00000061337	LZTS1	4	leucine zipper tumor suppressor 1 [Source:HGNC Symbol;Acc:HGNC:13861]	-1.28	8.03003	3.39e-09	-2.42622
ENSG00000221867	MAGEA3	3	MAGE family member A3 [Source:HGNC Symbol;Acc:HGNC:6801]	-1.47	4.82639	3.39e-09	-2.76194
ENSG00000198399	ITSN2	13	intersectin 2 [Source:HGNC Symbol;Acc:HGNC:6184]	-1.36	5.55833	3.39e-09	-2.56533
ENSG00000258839	MC1R	4	melanocortin 1 receptor [Source:HGNC Symbol;Acc:HGNC:6929]	-1.5	5.78209	3.4e-09	-2.82141
ENSG00000124795	DEK	8	DEK proto-oncogene [Source:HGNC Symbol;Acc:HGNC:2768]	1.23	6.00356	3.44e-09	2.35218
ENSG00000144369	FAM171B	2	family with sequence similarity 171 member B [Source:HGNC Symbol;Acc:HGNC:29412]	-1.88	4.16599	3.44e-09	-3.67133
ENSG00000156535	CD109	4	CD109 molecule [Source:HGNC Symbol;Acc:HGNC:21685]	-1.89	8.01499	3.45e-09	-3.71197
ENSG00000088882	CPXM1	1	carboxypeptidase X, M14 family member 1 [Source:HGNC Symbol;Acc:HGNC:15771]	-2.41	2.20503	3.48e-09	-5.32265
ENSG00000052749	RRP12	15	ribosomal RNA processing 12 homolog [Source:HGNC Symbol;Acc:HGNC:29100]	1.21	6.80396	3.5e-09	2.318
ENSG00000143369	ECM1	7	extracellular matrix protein 1 [Source:HGNC Symbol;Acc:HGNC:3153]	-1.3	9.00103	3.51e-09	-2.46029
ENSG00000100302	RASD2	1	RASD family member 2 [Source:HGNC Symbol;Acc:HGNC:18229]	-2.12	2.78722	3.53e-09	-4.35699
ENSG00000128272	ATF4	3	activating transcription factor 4 [Source:HGNC Symbol;Acc:HGNC:786]	1.33	8.09249	3.54e-09	2.51221
ENSG00000175416	CLTB	7	clathrin light chain B [Source:HGNC Symbol;Acc:HGNC:2091]	1.45	5.96274	3.55e-09	2.72497
ENSG00000275620	FLJ16779	1	uncharacterized LOC100192386 [Source:EntrezGene;Acc:100192386]	-2.3	8.17141	3.57e-09	-4.91717
ENSG00000138413	IDH1	9	isocitrate dehydrogenase (NADP(+)) 1, cytosolic [Source:HGNC Symbol;Acc:HGNC:5382]	-1.29	5.97389	3.6e-09	-2.44679
ENSG00000137752	CASP1	17	caspase 1 [Source:HGNC Symbol;Acc:HGNC:1499]	2.17	2.44542	3.65e-09	4.48724
ENSG00000067798	NAV3	15	neuron navigator 3 [Source:HGNC Symbol;Acc:HGNC:15998]	1.98	5.27431	3.73e-09	3.93428
ENSG00000241553	ARPC4	8	actin related protein 2/3 complex subunit 4 [Source:HGNC Symbol;Acc:HGNC:707]	1.43	5.97545	3.76e-09	2.6913
ENSG00000174307	PHLDA3	4	pleckstrin homology like domain family A member 3 [Source:HGNC Symbol;Acc:HGNC:8934]	-1.73	3.68474	3.76e-09	-3.31794
ENSG00000077152	UBE2T	3	ubiquitin conjugating enzyme E2 T [Source:HGNC Symbol;Acc:HGNC:25009]	-1.77	3.84774	3.76e-09	-3.40376
ENSG00000111341	MGP	4	matrix Gla protein [Source:HGNC Symbol;Acc:HGNC:7060]	-4.94	-2.01706	3.8e-09	-30.6379
ENSG00000165097	KDM1B	3	lysine demethylase 1B [Source:HGNC Symbol;Acc:HGNC:21577]	-1.29	5.64528	3.89e-09	-2.45062
ENSG00000105290	APLP1	11	amyloid beta precursor like protein 1 [Source:HGNC Symbol;Acc:HGNC:597]	-1.34	4.74134	3.9e-09	-2.53936
ENSG00000154217	PITPNC1	7	phosphatidylinositol transfer protein, cytoplasmic 1 [Source:HGNC Symbol;Acc:HGNC:21045]	-1.42	4.45438	3.9e-09	-2.68167
ENSG00000258171	RP11-511B23.3	1		-2.38	2.30116	3.93e-09	-5.22243
ENSG00000167315	ACAA2	7	acetyl-CoA acyltransferase 2 [Source:HGNC Symbol;Acc:HGNC:83]	-1.32	5.15845	4e-09	-2.49408
ENSG00000088205	DDX18	6	DEAD-box helicase 18 [Source:HGNC Symbol;Acc:HGNC:2741]	1.23	5.83812	4e-09	2.33908
ENSG00000122966	CIT	19	citron rho-interacting serine/threonine kinase [Source:HGNC Symbol;Acc:HGNC:1985]	-1.16	8.26012	4.02e-09	-2.22861
ENSG00000196428	TSC22D2	6	TSC22 domain family member 2 [Source:HGNC Symbol;Acc:HGNC:29095]	1.25	6.61222	4.05e-09	2.37982
ENSG00000120992	LYPLA1	15	lysophospholipase I [Source:HGNC Symbol;Acc:HGNC:6737]	-1.67	4.29097	4.06e-09	-3.17736
ENSG00000215788	TNFRSF25	20	TNF receptor superfamily member 25 [Source:HGNC Symbol;Acc:HGNC:11910]	-2.59	1.72261	4.12e-09	-6.0324
ENSG00000178913	TAF7	3	TATA-box binding protein associated factor 7 [Source:HGNC Symbol;Acc:HGNC:11541]	1.14	6.32649	4.15e-09	2.20568
ENSG00000064651	SLC12A2	8	solute carrier family 12 member 2 [Source:HGNC Symbol;Acc:HGNC:10911]	-1.82	5.06911	4.16e-09	-3.52969
ENSG00000213593	TMX2	9	thioredoxin related transmembrane protein 2 [Source:HGNC Symbol;Acc:HGNC:30739]	-1.73	4.37802	4.17e-09	-3.31178
ENSG00000163590	PPM1L	5	protein phosphatase, Mg2+/Mn2+ dependent 1L [Source:HGNC Symbol;Acc:HGNC:16381]	-1.92	3.9946	4.17e-09	-3.78192
ENSG00000196456	ZNF775	2	zinc finger protein 775 [Source:HGNC Symbol;Acc:HGNC:28501]	-1.36	5.16395	4.31e-09	-2.56961
ENSG00000096696	DSP	3	desmoplakin [Source:HGNC Symbol;Acc:HGNC:3052]	-3.12	1.76696	4.32e-09	-8.72085
ENSG00000130635	COL5A1	8	collagen type V alpha 1 chain [Source:HGNC Symbol;Acc:HGNC:2209]	-2.04	2.85691	4.38e-09	-4.10705
ENSG00000112715	VEGFA	32	vascular endothelial growth factor A [Source:HGNC Symbol;Acc:HGNC:12680]	1.16	7.25147	4.47e-09	2.23933
ENSG00000132510	KDM6B	6	lysine demethylase 6B [Source:HGNC Symbol;Acc:HGNC:29012]	1.18	6.52198	4.47e-09	2.26874
ENSG00000186951	PPARA	12	peroxisome proliferator activated receptor alpha [Source:HGNC Symbol;Acc:HGNC:9232]	-1.24	5.99181	4.47e-09	-2.36121
ENSG00000226328	NUP50-AS1	3	NUP50 antisense RNA 1 (head to head) [Source:HGNC Symbol;Acc:HGNC:50502]	-1.71	3.2107	4.47e-09	-3.27251
ENSG00000103811	CTSH	18	cathepsin H [Source:HGNC Symbol;Acc:HGNC:2535]	-1.32	4.89315	4.55e-09	-2.4937
ENSG00000197457	STMN3	5	stathmin 3 [Source:HGNC Symbol;Acc:HGNC:15926]	-1.89	3.28277	4.56e-09	-3.71351
ENSG00000235750	KIAA0040	6	KIAA0040 [Source:HGNC Symbol;Acc:HGNC:28950]	-2.82	1.88854	4.56e-09	-7.08323
ENSG00000272405	RP11-284F21.10	1		2.37	3.71012	4.56e-09	5.15772
ENSG00000125726	CD70	3	CD70 molecule [Source:HGNC Symbol;Acc:HGNC:11937]	-1.41	5.26817	4.6e-09	-2.6618
ENSG00000020181	ADGRA2	3	adhesion G protein-coupled receptor A2 [Source:HGNC Symbol;Acc:HGNC:17849]	-1.48	5.78295	4.61e-09	-2.78941
ENSG00000158109	TPRG1L	2	tumor protein p63 regulated 1 like [Source:HGNC Symbol;Acc:HGNC:27007]	1.31	5.81594	4.61e-09	2.48709
ENSG00000160781	PAQR6	15	progestin and adipoQ receptor family member 6 [Source:HGNC Symbol;Acc:HGNC:30132]	-1.3	4.94904	4.61e-09	-2.45566
ENSG00000177556	ATOX1	7	antioxidant 1 copper chaperone [Source:HGNC Symbol;Acc:HGNC:798]	-1.33	8.33211	4.61e-09	-2.51091
ENSG00000105699	LSR	14	lipolysis stimulated lipoprotein receptor [Source:HGNC Symbol;Acc:HGNC:29572]	-1.43	4.68563	4.63e-09	-2.69917
ENSG00000129925	TMEM8A	8	transmembrane protein 8A [Source:HGNC Symbol;Acc:HGNC:17205]	-1.36	8.12177	4.63e-09	-2.57496
ENSG00000117143	UAP1	7	UDP-N-acetylglucosamine pyrophosphorylase 1 [Source:HGNC Symbol;Acc:HGNC:12457]	1.15	5.61184	4.64e-09	2.22012
ENSG00000149948	HMGA2	11	high mobility group AT-hook 2 [Source:HGNC Symbol;Acc:HGNC:5009]	-1.4	7.22835	4.66e-09	-2.63372
ENSG00000123739	PLA2G12A	4	phospholipase A2 group XIIA [Source:HGNC Symbol;Acc:HGNC:18554]	-1.85	3.48725	4.66e-09	-3.60796
ENSG00000114923	SLC4A3	9	solute carrier family 4 member 3 [Source:HGNC Symbol;Acc:HGNC:11029]	-1.21	5.40802	4.69e-09	-2.31388
ENSG00000158555	GDPD5	17	glycerophosphodiester phosphodiesterase domain containing 5 [Source:HGNC Symbol;Acc:HGNC:28804]	-1.56	5.51949	4.7e-09	-2.95045
ENSG00000166033	HTRA1	2	HtrA serine peptidase 1 [Source:HGNC Symbol;Acc:HGNC:9476]	-3.67	0.669604	4.72e-09	-12.7013
ENSG00000175356	SCUBE2	13	signal peptide, CUB domain and EGF like domain containing 2 [Source:HGNC Symbol;Acc:HGNC:30425]	-2.38	2.38394	4.72e-09	-5.20445
ENSG00000196305	IARS	13	isoleucyl-tRNA synthetase [Source:HGNC Symbol;Acc:HGNC:5330]	-1.35	7.63369	4.73e-09	-2.55139
ENSG00000175832	ETV4	11	ETS variant 4 [Source:HGNC Symbol;Acc:HGNC:3493]	-1.17	8.08689	4.87e-09	-2.25077
ENSG00000034152	MAP2K3	15	mitogen-activated protein kinase kinase 3 [Source:HGNC Symbol;Acc:HGNC:6843]	1.46	7.11989	4.93e-09	2.75789
ENSG00000128298	BAIAP2L2	3	BAI1 associated protein 2 like 2 [Source:HGNC Symbol;Acc:HGNC:26203]	-2.21	2.72048	4.94e-09	-4.61105
ENSG00000112992	NNT	10	nicotinamide nucleotide transhydrogenase [Source:HGNC Symbol;Acc:HGNC:7863]	-1.2	7.54702	4.94e-09	-2.29961
ENSG00000060718	COL11A1	12	collagen type XI alpha 1 chain [Source:HGNC Symbol;Acc:HGNC:2186]	3.91	-1.61761	4.95e-09	15.0509
ENSG00000136960	ENPP2	9	ectonucleotide pyrophosphatase/phosphodiesterase 2 [Source:HGNC Symbol;Acc:HGNC:3357]	-4.29	0.919695	4.95e-09	-19.5826
ENSG00000168334	XIRP1	3	xin actin binding repeat containing 1 [Source:HGNC Symbol;Acc:HGNC:14301]	4.59	0.604197	4.96e-09	24.1166
ENSG00000113140	SPARC	9	secreted protein acidic and cysteine rich [Source:HGNC Symbol;Acc:HGNC:11219]	-1.25	10.5818	5.03e-09	-2.38466
ENSG00000163956	LRPAP1	4	LDL receptor related protein associated protein 1 [Source:HGNC Symbol;Acc:HGNC:6701]	-1.4	7.30293	5.03e-09	-2.63675
ENSG00000139793	MBNL2	6	muscleblind like splicing regulator 2 [Source:HGNC Symbol;Acc:HGNC:16746]	-1.25	4.9244	5.05e-09	-2.37644
ENSG00000165475	CRYL1	3	crystallin lambda 1 [Source:HGNC Symbol;Acc:HGNC:18246]	-2.06	3.50419	5.05e-09	-4.16726
ENSG00000076864	RAP1GAP	13	RAP1 GTPase activating protein [Source:HGNC Symbol;Acc:HGNC:9858]	-2.28	2.11254	5.07e-09	-4.87081
ENSG00000113460	BRIX1	5	BRX1, biogenesis of ribosomes [Source:HGNC Symbol;Acc:HGNC:24170]	1.57	4.6905	5.09e-09	2.97549
ENSG00000168385	2-Sep	45	septin 2 [Source:HGNC Symbol;Acc:HGNC:7729]	-1.57	4.60803	5.1e-09	-2.96785
ENSG00000133026	MYH10	11	myosin heavy chain 10 [Source:HGNC Symbol;Acc:HGNC:7568]	-1.26	7.80933	5.13e-09	-2.39383
ENSG00000011007	ELOA	4	elongin A [Source:HGNC Symbol;Acc:HGNC:11620]	1.29	6.40779	5.16e-09	2.45094
ENSG00000136167	LCP1	7	lymphocyte cytosolic protein 1 [Source:HGNC Symbol;Acc:HGNC:6528]	1.46	5.42173	5.18e-09	2.7458
ENSG00000114315	HES1	2	hes family bHLH transcription factor 1 [Source:HGNC Symbol;Acc:HGNC:5192]	-1.23	5.54751	5.24e-09	-2.34754
ENSG00000182481	KPNA2	7	karyopherin subunit alpha 2 [Source:HGNC Symbol;Acc:HGNC:6395]	-1.6	7.45519	5.24e-09	-3.02987
ENSG00000231811	RP3-527G5.1	1		-2.31	3.59726	5.27e-09	-4.95771
ENSG00000121690	DEPDC7	4	DEP domain containing 7 [Source:HGNC Symbol;Acc:HGNC:29899]	1.83	2.93674	5.28e-09	3.56362
ENSG00000172379	ARNT2	9	aryl hydrocarbon receptor nuclear translocator 2 [Source:HGNC Symbol;Acc:HGNC:16876]	-1.44	7.07183	5.3e-09	-2.71298
ENSG00000170677	SOCS6	3	suppressor of cytokine signaling 6 [Source:HGNC Symbol;Acc:HGNC:16833]	-1.28	4.83067	5.36e-09	-2.43472
ENSG00000144199	FAHD2B	6	fumarylacetoacetate hydrolase domain containing 2B [Source:HGNC Symbol;Acc:HGNC:25318]	-1.86	4.10926	5.38e-09	-3.62682
ENSG00000184347	SLIT3	8	slit guidance ligand 3 [Source:HGNC Symbol;Acc:HGNC:11087]	-2.74	2.03499	5.4e-09	-6.682
ENSG00000198892	SHISA4	3	shisa family member 4 [Source:HGNC Symbol;Acc:HGNC:27139]	-1.32	4.51811	5.4e-09	-2.49379
ENSG00000185737	NRG3	9	neuregulin 3 [Source:HGNC Symbol;Acc:HGNC:7999]	-2.13	4.24637	5.5e-09	-4.37129
ENSG00000241749	RPSAP52	3	ribosomal protein SA pseudogene 52 [Source:HGNC Symbol;Acc:HGNC:35752]	4.73	-0.552186	5.5e-09	26.4959
ENSG00000164176	EDIL3	4	EGF like repeats and discoidin domains 3 [Source:HGNC Symbol;Acc:HGNC:3173]	2.7	3.15465	5.61e-09	6.48529
ENSG00000134775	FHOD3	9	formin homology 2 domain containing 3 [Source:HGNC Symbol;Acc:HGNC:26178]	-2.65	2.40767	5.61e-09	-6.27963
ENSG00000113583	C5orf15	3	chromosome 5 open reading frame 15 [Source:HGNC Symbol;Acc:HGNC:20656]	-1.3	4.87678	5.79e-09	-2.46948
ENSG00000158869	FCER1G	3	Fc fragment of IgE receptor Ig [Source:HGNC Symbol;Acc:HGNC:3611]	-3.23	1.40559	5.8e-09	-9.40072
ENSG00000172216	CEBPB	1	CCAAT/enhancer binding protein beta [Source:HGNC Symbol;Acc:HGNC:1834]	1.48	5.38654	5.84e-09	2.79109
ENSG00000109458	GAB1	14	GRB2 associated binding protein 1 [Source:HGNC Symbol;Acc:HGNC:4066]	-1.52	4.37285	5.85e-09	-2.86327
ENSG00000102878	HSF4	25	heat shock transcription factor 4 [Source:HGNC Symbol;Acc:HGNC:5227]	-1.19	4.97932	5.87e-09	-2.2746
ENSG00000130208	APOC1	9	apolipoprotein C1 [Source:HGNC Symbol;Acc:HGNC:607]	-1.59	5.14059	5.87e-09	-3.01297
ENSG00000168502	MTCL1	16	microtubule crosslinking factor 1 [Source:HGNC Symbol;Acc:HGNC:29121]	-1.26	5.39088	5.87e-09	-2.39474
ENSG00000152767	FARP1	42	FERM, ARH/RhoGEF and pleckstrin domain protein 1 [Source:HGNC Symbol;Acc:HGNC:3591]	-1.34	7.75163	5.87e-09	-2.52403
ENSG00000198691	ABCA4	7	ATP binding cassette subfamily A member 4 [Source:HGNC Symbol;Acc:HGNC:34]	-4.26	0.370499	5.9e-09	-19.1478
ENSG00000185344	ATP6V0A2	9	ATPase H+ transporting V0 subunit a2 [Source:HGNC Symbol;Acc:HGNC:18481]	-1.58	4.27242	5.92e-09	-2.98088
ENSG00000049246	PER3	9	period circadian clock 3 [Source:HGNC Symbol;Acc:HGNC:8847]	-1.17	5.69135	6.01e-09	-2.25106
ENSG00000162607	USP1	4	ubiquitin specific peptidase 1 [Source:HGNC Symbol;Acc:HGNC:12607]	1.22	5.57372	6.08e-09	2.32457
ENSG00000168807	SNTB2	6	syntrophin beta 2 [Source:HGNC Symbol;Acc:HGNC:11169]	-1.38	4.60026	6.17e-09	-2.61158
ENSG00000122870	BICC1	3	BicC family RNA binding protein 1 [Source:HGNC Symbol;Acc:HGNC:19351]	-2.03	3.31706	6.19e-09	-4.08666
ENSG00000168646	AXIN2	9	axin 2 [Source:HGNC Symbol;Acc:HGNC:904]	-1.97	2.7756	6.2e-09	-3.92935
ENSG00000108788	MLX	11	MLX, MAX dimerization protein [Source:HGNC Symbol;Acc:HGNC:11645]	1.16	5.99209	6.27e-09	2.23949
ENSG00000122729	ACO1	3	aconitase 1 [Source:HGNC Symbol;Acc:HGNC:117]	-1.21	5.69717	6.34e-09	-2.30879
ENSG00000169242	EFNA1	5	ephrin A1 [Source:HGNC Symbol;Acc:HGNC:3221]	-2.1	3.17405	6.39e-09	-4.28614
ENSG00000140391	TSPAN3	10	tetraspanin 3 [Source:HGNC Symbol;Acc:HGNC:17752]	-1.29	8.57608	6.44e-09	-2.44631
ENSG00000124151	NCOA3	5	nuclear receptor coactivator 3 [Source:HGNC Symbol;Acc:HGNC:7670]	1.16	5.87647	6.45e-09	2.24061
ENSG00000157766	ACAN	9	aggrecan [Source:HGNC Symbol;Acc:HGNC:319]	-5.6	-1.857	6.48e-09	-48.407
ENSG00000102225	CDK16	23	cyclin dependent kinase 16 [Source:HGNC Symbol;Acc:HGNC:8749]	-1.3	7.76651	6.64e-09	-2.46512
ENSG00000095321	CRAT	9	carnitine O-acetyltransferase [Source:HGNC Symbol;Acc:HGNC:2342]	-1.39	5.22655	6.71e-09	-2.62213
ENSG00000189221	MAOA	4	monoamine oxidase A [Source:HGNC Symbol;Acc:HGNC:6833]	-1.57	4.01693	6.8e-09	-2.96479
ENSG00000115844	DLX2	2	distal-less homeobox 2 [Source:HGNC Symbol;Acc:HGNC:2915]	1.78	4.27721	6.89e-09	3.42873
ENSG00000123091	RNF11	3	ring finger protein 11 [Source:HGNC Symbol;Acc:HGNC:10056]	-1.5	4.79858	6.89e-09	-2.8243
ENSG00000140545	MFGE8	17	milk fat globule-EGF factor 8 protein [Source:HGNC Symbol;Acc:HGNC:7036]	-1.21	7.83119	6.94e-09	-2.31581
ENSG00000142910	TINAGL1	11	tubulointerstitial nephritis antigen like 1 [Source:HGNC Symbol;Acc:HGNC:19168]	-3.55	1.56415	7e-09	-11.7442
ENSG00000160471	COX6B2	10	cytochrome c oxidase subunit 6B2 [Source:HGNC Symbol;Acc:HGNC:24380]	-4.49	0.139671	7.05e-09	-22.5333
ENSG00000114796	KLHL24	15	kelch like family member 24 [Source:HGNC Symbol;Acc:HGNC:25947]	-1.74	6.12518	7.26e-09	-3.32909
ENSG00000138758	11-Sep	16	septin 11 [Source:HGNC Symbol;Acc:HGNC:25589]	-1.11	7.13284	7.3e-09	-2.15492
ENSG00000006047	YBX2	7	Y-box binding protein 2 [Source:HGNC Symbol;Acc:HGNC:17948]	-2.6	2.19358	7.34e-09	-6.05967
ENSG00000122133	PAEP	9	progestagen associated endometrial protein [Source:HGNC Symbol;Acc:HGNC:8573]	-3.58	0.960798	7.35e-09	-11.9957
ENSG00000129245	FXR2	7	FMR1 autosomal homolog 2 [Source:HGNC Symbol;Acc:HGNC:4024]	1.15	6.85669	7.46e-09	2.22242
ENSG00000111885	MAN1A1	1	mannosidase alpha class 1A member 1 [Source:HGNC Symbol;Acc:HGNC:6821]	-1.71	3.92863	7.47e-09	-3.28294
ENSG00000161638	ITGA5	13	integrin subunit alpha 5 [Source:HGNC Symbol;Acc:HGNC:6141]	1.39	8.48554	7.78e-09	2.62627
ENSG00000162616	DNAJB4	6	DnaJ heat shock protein family (Hsp40) member B4 [Source:HGNC Symbol;Acc:HGNC:14886]	1.61	3.705	7.78e-09	3.06203
ENSG00000122642	FKBP9	14	FK506 binding protein 9 [Source:HGNC Symbol;Acc:HGNC:3725]	-1.25	6.84559	7.84e-09	-2.37055
ENSG00000077684	JADE1	14	jade family PHD finger 1 [Source:HGNC Symbol;Acc:HGNC:30027]	1.06	5.68871	7.91e-09	2.08917
ENSG00000115266	APC2	8	APC2, WNT signaling pathway regulator [Source:HGNC Symbol;Acc:HGNC:24036]	-1.3	5.2344	7.95e-09	-2.4622
ENSG00000185666	SYN3	13	synapsin III [Source:HGNC Symbol;Acc:HGNC:11496]	-2.09	2.38359	7.95e-09	-4.24963
ENSG00000185634	SHC4	6	SHC adaptor protein 4 [Source:HGNC Symbol;Acc:HGNC:16743]	-1.45	3.62858	7.99e-09	-2.74032
ENSG00000176055	MBLAC2	2	metallo-beta-lactamase domain containing 2 [Source:HGNC Symbol;Acc:HGNC:33711]	-1.55	3.69265	8.16e-09	-2.91928
ENSG00000147614	ATP6V0D2	3	ATPase H+ transporting V0 subunit d2 [Source:HGNC Symbol;Acc:HGNC:18266]	-3.43	2.05978	8.19e-09	-10.7943
ENSG00000137364	TPMT	1	thiopurine S-methyltransferase [Source:HGNC Symbol;Acc:HGNC:12014]	-1.47	4.29092	8.38e-09	-2.76969
ENSG00000006062	MAP3K14	6	mitogen-activated protein kinase kinase kinase 14 [Source:HGNC Symbol;Acc:HGNC:6853]	1.29	4.62532	8.41e-09	2.44743
ENSG00000057704	TMCC3	4	transmembrane and coiled-coil domain family 3 [Source:HGNC Symbol;Acc:HGNC:29199]	-1.66	3.09031	8.41e-09	-3.17091
ENSG00000134247	PTGFRN	3	prostaglandin F2 receptor inhibitor [Source:HGNC Symbol;Acc:HGNC:9601]	-1.39	7.95784	8.41e-09	-2.62666
ENSG00000140678	ITGAX	7	integrin subunit alpha X [Source:HGNC Symbol;Acc:HGNC:6152]	-1.97	3.10735	8.47e-09	-3.9072
ENSG00000064687	ABCA7	19	ATP binding cassette subfamily A member 7 [Source:HGNC Symbol;Acc:HGNC:37]	-1.38	4.32913	8.5e-09	-2.60136
ENSG00000104055	TGM5	8	transglutaminase 5 [Source:HGNC Symbol;Acc:HGNC:11781]	-4.1	0.465159	8.62e-09	-17.181
ENSG00000158480	SPATA2	2	spermatogenesis associated 2 [Source:HGNC Symbol;Acc:HGNC:14681]	1.41	5.09959	8.63e-09	2.65367
ENSG00000168528	SERINC2	6	serine incorporator 2 [Source:HGNC Symbol;Acc:HGNC:23231]	-1.75	5.2598	8.63e-09	-3.37342
ENSG00000104331	IMPAD1	3	inositol monophosphatase domain containing 1 [Source:HGNC Symbol;Acc:HGNC:26019]	-1.18	5.96546	8.64e-09	-2.25877
ENSG00000175745	NR2F1	5	nuclear receptor subfamily 2 group F member 1 [Source:HGNC Symbol;Acc:HGNC:7975]	1.95	3.89507	8.64e-09	3.86131
ENSG00000169604	ANTXR1	7	anthrax toxin receptor 1 [Source:HGNC Symbol;Acc:HGNC:21014]	-1.26	6.63849	8.77e-09	-2.38781
ENSG00000101752	MIB1	4	mindbomb E3 ubiquitin protein ligase 1 [Source:HGNC Symbol;Acc:HGNC:21086]	-1.54	6.41695	8.8e-09	-2.90786
ENSG00000141568	FOXK2	12	forkhead box K2 [Source:HGNC Symbol;Acc:HGNC:6036]	1.08	6.1665	8.8e-09	2.11404
ENSG00000157510	AFAP1L1	6	actin filament associated protein 1 like 1 [Source:HGNC Symbol;Acc:HGNC:26714]	-1.32	6.43367	8.8e-09	-2.50488
ENSG00000162729	IGSF8	5	immunoglobulin superfamily member 8 [Source:HGNC Symbol;Acc:HGNC:17813]	-1.61	8.01267	8.8e-09	-3.05207
ENSG00000227297	RP4-718J7.4	1		-2.46	2.52703	8.85e-09	-5.49467
ENSG00000198743	SLC5A3	1	solute carrier family 5 member 3 [Source:HGNC Symbol;Acc:HGNC:11038]	-2.49	5.26167	8.9e-09	-5.627
ENSG00000165868	HSPA12A	5	heat shock protein family A (Hsp70) member 12A [Source:HGNC Symbol;Acc:HGNC:19022]	-1.23	5.38524	9.04e-09	-2.34508
ENSG00000068697	LAPTM4A	2	lysosomal protein transmembrane 4 alpha [Source:HGNC Symbol;Acc:HGNC:6924]	-1.08	6.50288	9.04e-09	-2.11681
ENSG00000127920	GNG11	1	G protein subunit gamma 11 [Source:HGNC Symbol;Acc:HGNC:4403]	2.1	4.87162	9.07e-09	4.29076
ENSG00000141576	RNF157	9	ring finger protein 157 [Source:HGNC Symbol;Acc:HGNC:29402]	-1.25	5.20251	9.07e-09	-2.37709
ENSG00000116106	EPHA4	14	EPH receptor A4 [Source:HGNC Symbol;Acc:HGNC:3388]	-1.55	4.11496	9.12e-09	-2.9246
ENSG00000175352	NRIP3	5	nuclear receptor interacting protein 3 [Source:HGNC Symbol;Acc:HGNC:1167]	-1.09	5.92618	9.12e-09	-2.12321
ENSG00000087258	GNAO1	26	G protein subunit alpha o1 [Source:HGNC Symbol;Acc:HGNC:4389]	-1.7	4.47468	9.12e-09	-3.24414
ENSG00000068366	ACSL4	12	acyl-CoA synthetase long-chain family member 4 [Source:HGNC Symbol;Acc:HGNC:3571]	1.28	6.28612	9.35e-09	2.43433
ENSG00000140743	CDR2	7	cerebellar degeneration related protein 2 [Source:HGNC Symbol;Acc:HGNC:1799]	1.3	5.32052	9.4e-09	2.4637
ENSG00000140743	CDR2	7	cerebellar degeneration related protein 2 [Source:HGNC Symbol;Acc:HGNC:1799]	1.3	5.32052	9.4e-09	2.4637
ENSG00000147642	SYBU	38	syntabulin [Source:HGNC Symbol;Acc:HGNC:26011]	4.17	-0.0227887	9.66e-09	17.9641
ENSG00000083067	TRPM3	16	transient receptor potential cation channel subfamily M member 3 [Source:HGNC Symbol;Acc:HGNC:17992]	-3.28	1.29027	9.67e-09	-9.70903
ENSG00000131669	NINJ1	5	ninjurin 1 [Source:HGNC Symbol;Acc:HGNC:7824]	-1.27	4.60048	9.67e-09	-2.41565
ENSG00000118298	CA14	5	carbonic anhydrase 14 [Source:HGNC Symbol;Acc:HGNC:1372]	-1.26	5.43838	9.68e-09	-2.38928
ENSG00000131724	IL13RA1	3	interleukin 13 receptor subunit alpha 1 [Source:HGNC Symbol;Acc:HGNC:5974]	-1.05	5.66185	9.7e-09	-2.06342
ENSG00000184678	HIST2H2BE	1	histone cluster 2 H2B family member e [Source:HGNC Symbol;Acc:HGNC:4760]	2.77	3.74661	9.7e-09	6.81503
ENSG00000246922	UBAP1L	4	ubiquitin associated protein 1 like [Source:HGNC Symbol;Acc:HGNC:40028]	-1.9	4.95451	9.7e-09	-3.72541
ENSG00000120549	KIAA1217	17	KIAA1217 [Source:HGNC Symbol;Acc:HGNC:25428]	1.88	3.53263	9.74e-09	3.67215
ENSG00000231755	CHODL-AS1	1	CHODL antisense RNA 1 [Source:HGNC Symbol;Acc:HGNC:1279]	-5.63	-1.701	9.9e-09	-49.4277
ENSG00000116678	LEPR	8	leptin receptor [Source:HGNC Symbol;Acc:HGNC:6554]	-2.05	2.76725	9.93e-09	-4.14073
ENSG00000131069	ACSS2	24	acyl-CoA synthetase short-chain family member 2 [Source:HGNC Symbol;Acc:HGNC:15814]	-1.16	6.28422	9.93e-09	-2.23667
ENSG00000173409	ARV1	7	ARV1 homolog, fatty acid homeostasis modulator [Source:HGNC Symbol;Acc:HGNC:29561]	-1.79	3.44611	9.93e-09	-3.46819
ENSG00000123728	RAP2C	5	RAP2C, member of RAS oncogene family [Source:HGNC Symbol;Acc:HGNC:21165]	1.26	4.57613	9.95e-09	2.39965
ENSG00000248092	NNT-AS1	6	NNT antisense RNA 1 [Source:HGNC Symbol;Acc:HGNC:49005]	-1.44	3.87359	1.01e-08	-2.70844
ENSG00000153574	RPIA	1	ribose 5-phosphate isomerase A [Source:HGNC Symbol;Acc:HGNC:10297]	1.18	4.58543	1.02e-08	2.27294
ENSG00000165102	HGSNAT	10	heparan-alpha-glucosaminide N-acetyltransferase [Source:HGNC Symbol;Acc:HGNC:26527]	-1.23	5.10023	1.02e-08	-2.34675
ENSG00000116729	WLS	14	wntless Wnt ligand secretion mediator [Source:HGNC Symbol;Acc:HGNC:30238]	-1.29	6.1071	1.02e-08	-2.44403
ENSG00000128512	DOCK4	17	dedicator of cytokinesis 4 [Source:HGNC Symbol;Acc:HGNC:19192]	-1.39	4.46984	1.02e-08	-2.62332
ENSG00000126217	MCF2L	32	MCF.2 cell line derived transforming sequence like [Source:HGNC Symbol;Acc:HGNC:14576]	-1.12	6.58697	1.03e-08	-2.17857
ENSG00000130935	NOL11	11	nucleolar protein 11 [Source:HGNC Symbol;Acc:HGNC:24557]	1.19	4.97948	1.04e-08	2.27742
ENSG00000230061	TRPM2-AS	2	TRPM2 antisense RNA [Source:HGNC Symbol;Acc:HGNC:50758]	-1.36	4.48434	1.04e-08	-2.56696
ENSG00000250305	KIAA1456	9	KIAA1456 [Source:HGNC Symbol;Acc:HGNC:26725]	-1.46	4.08423	1.04e-08	-2.74505
ENSG00000120278	PLEKHG1	3	pleckstrin homology and RhoGEF domain containing G1 [Source:HGNC Symbol;Acc:HGNC:20884]	-2.23	2.48988	1.04e-08	-4.69472
ENSG00000124588	NQO2	9	N-ribosyldihydronicotinamide:quinone reductase 2 [Source:HGNC Symbol;Acc:HGNC:7856]	-1.13	5.37766	1.05e-08	-2.18304
ENSG00000067334	DNTTIP2	7	deoxynucleotidyltransferase terminal interacting protein 2 [Source:HGNC Symbol;Acc:HGNC:24013]	1.17	5.73263	1.05e-08	2.25446
ENSG00000138796	HADH	23	hydroxyacyl-CoA dehydrogenase [Source:HGNC Symbol;Acc:HGNC:4799]	-1.23	4.9405	1.05e-08	-2.3378
ENSG00000143013	LMO4	4	LIM domain only 4 [Source:HGNC Symbol;Acc:HGNC:6644]	-1.3	4.90499	1.05e-08	-2.46913
ENSG00000154429	CCSAP	4	centriole, cilia and spindle associated protein [Source:HGNC Symbol;Acc:HGNC:29578]	-1.23	5.13432	1.05e-08	-2.34542
ENSG00000235865	GSN-AS1	1	GSN antisense RNA 1 [Source:HGNC Symbol;Acc:HGNC:23372]	-1.77	3.0486	1.05e-08	-3.41377
ENSG00000278828	HIST1H3H	1	histone cluster 1 H3 family member h [Source:HGNC Symbol;Acc:HGNC:4775]	3.5	1.69104	1.06e-08	11.2762
ENSG00000183255	PTTG1IP	7	pituitary tumor-transforming 1 interacting protein [Source:HGNC Symbol;Acc:HGNC:13524]	-1.1	8.38167	1.06e-08	-2.13924
ENSG00000197632	SERPINB2	6	serpin family B member 2 [Source:HGNC Symbol;Acc:HGNC:8584]	6.5	-0.824281	1.06e-08	90.4189
ENSG00000021645	NRXN3	18	neurexin 3 [Source:HGNC Symbol;Acc:HGNC:8010]	-2.01	3.46482	1.07e-08	-4.02071
ENSG00000076555	ACACB	15	acetyl-CoA carboxylase beta [Source:HGNC Symbol;Acc:HGNC:85]	-1.29	4.80956	1.07e-08	-2.43919
ENSG00000078061	ARAF	6	A-Raf proto-oncogene, serine/threonine kinase [Source:HGNC Symbol;Acc:HGNC:646]	1.18	5.9043	1.07e-08	2.25818
ENSG00000117479	SLC19A2	2	solute carrier family 19 member 2 [Source:HGNC Symbol;Acc:HGNC:10938]	-1.11	5.74626	1.07e-08	-2.15422
ENSG00000155090	KLF10	2	Kruppel like factor 10 [Source:HGNC Symbol;Acc:HGNC:11810]	1.24	5.87119	1.07e-08	2.36722
ENSG00000162711	NLRP3	8	NLR family pyrin domain containing 3 [Source:HGNC Symbol;Acc:HGNC:16400]	4.08	-1.28188	1.07e-08	16.9422
ENSG00000105976	MET	7	MET proto-oncogene, receptor tyrosine kinase [Source:HGNC Symbol;Acc:HGNC:7029]	-1.28	6.64065	1.07e-08	-2.43051
ENSG00000178691	SUZ12	4	SUZ12 polycomb repressive complex 2 subunit [Source:HGNC Symbol;Acc:HGNC:17101]	1.15	5.50916	1.07e-08	2.22616
ENSG00000143198	MGST3	14	microsomal glutathione S-transferase 3 [Source:HGNC Symbol;Acc:HGNC:7064]	-1.06	5.9205	1.08e-08	-2.08925
ENSG00000179104	TMTC2	5	transmembrane and tetratricopeptide repeat containing 2 [Source:HGNC Symbol;Acc:HGNC:25440]	-1.31	5.04647	1.08e-08	-2.47418
ENSG00000167487	KLHL26	6	kelch like family member 26 [Source:HGNC Symbol;Acc:HGNC:25623]	1.5	3.68791	1.09e-08	2.83307
ENSG00000077009	NMRK2	5	nicotinamide riboside kinase 2 [Source:HGNC Symbol;Acc:HGNC:17871]	-3.39	2.25649	1.09e-08	-10.4633
ENSG00000146122	DAAM2	11	dishevelled associated activator of morphogenesis 2 [Source:HGNC Symbol;Acc:HGNC:18143]	-1.14	7.63234	1.09e-08	-2.20347
ENSG00000123636	BAZ2B	18	bromodomain adjacent to zinc finger domain 2B [Source:HGNC Symbol;Acc:HGNC:963]	-1.37	4.60371	1.1e-08	-2.58076
ENSG00000116584	ARHGEF2	20	Rho/Rac guanine nucleotide exchange factor 2 [Source:HGNC Symbol;Acc:HGNC:682]	1.08	7.81794	1.11e-08	2.11188
ENSG00000135929	CYP27A1	5	cytochrome P450 family 27 subfamily A member 1 [Source:HGNC Symbol;Acc:HGNC:2605]	-1.6	5.90131	1.12e-08	-3.02279
ENSG00000006715	VPS41	14	VPS41, HOPS complex subunit [Source:HGNC Symbol;Acc:HGNC:12713]	-1.2	4.85789	1.12e-08	-2.29706
ENSG00000149313	AASDHPPT	5	aminoadipate-semialdehyde dehydrogenase-phosphopantetheinyl transferase [Source:HGNC Symbol;Acc:HGNC:14235]	-1.62	3.30249	1.14e-08	-3.0756
ENSG00000069974	RAB27A	12	RAB27A, member RAS oncogene family [Source:HGNC Symbol;Acc:HGNC:9766]	-1.58	6.3103	1.16e-08	-2.99839
ENSG00000162772	ATF3	11	activating transcription factor 3 [Source:HGNC Symbol;Acc:HGNC:785]	1.73	3.05479	1.17e-08	3.3087
ENSG00000072501	SMC1A	6	structural maintenance of chromosomes 1A [Source:HGNC Symbol;Acc:HGNC:11111]	-1.15	7.06983	1.17e-08	-2.2256
ENSG00000243244	STON1	4	stonin 1 [Source:HGNC Symbol;Acc:HGNC:17003]	-2.27	2.86475	1.19e-08	-4.82035
ENSG00000197077	KIAA1671	6	KIAA1671 [Source:HGNC Symbol;Acc:HGNC:29345]	1.19	4.5722	1.19e-08	2.2882
ENSG00000141084	RANBP10	9	RAN binding protein 10 [Source:HGNC Symbol;Acc:HGNC:29285]	-1.05	6.72028	1.23e-08	-2.07423
ENSG00000068078	FGFR3	10	fibroblast growth factor receptor 3 [Source:HGNC Symbol;Acc:HGNC:3690]	-2.4	2.17031	1.25e-08	-5.2668
ENSG00000180537	RNF182	8	ring finger protein 182 [Source:HGNC Symbol;Acc:HGNC:28522]	-1.54	3.46273	1.25e-08	-2.91083
ENSG00000138347	MYPN	5	myopalladin [Source:HGNC Symbol;Acc:HGNC:23246]	3.04	1.61162	1.27e-08	8.22147
ENSG00000162522	KIAA1522	5	KIAA1522 [Source:HGNC Symbol;Acc:HGNC:29301]	-1.09	6.5734	1.27e-08	-2.1283
ENSG00000058729	RIOK2	7	RIO kinase 2 [Source:HGNC Symbol;Acc:HGNC:18999]	1.3	4.09578	1.27e-08	2.458
ENSG00000092068	SLC7A8	14	solute carrier family 7 member 8 [Source:HGNC Symbol;Acc:HGNC:11066]	-1.52	8.1356	1.27e-08	-2.87279
ENSG00000116096	SPR	2	sepiapterin reductase (7,8-dihydrobiopterin:NADP+ oxidoreductase) [Source:HGNC Symbol;Acc:HGNC:11257]	-1.49	4.31597	1.29e-08	-2.81786
ENSG00000163517	HDAC11	21	histone deacetylase 11 [Source:HGNC Symbol;Acc:HGNC:19086]	-1.56	4.34244	1.3e-08	-2.94564
ENSG00000135446	CDK4	15	cyclin dependent kinase 4 [Source:HGNC Symbol;Acc:HGNC:1773]	-1.31	5.51275	1.31e-08	-2.48009
ENSG00000198300	PEG3	10	paternally expressed 3 [Source:HGNC Symbol;Acc:HGNC:8826]	-1.21	5.21752	1.32e-08	-2.31962
ENSG00000198648	STK39	3	serine/threonine kinase 39 [Source:HGNC Symbol;Acc:HGNC:17717]	-1.47	3.69291	1.32e-08	-2.77527
ENSG00000113070	HBEGF	3	heparin binding EGF like growth factor [Source:HGNC Symbol;Acc:HGNC:3059]	2.07	4.0678	1.33e-08	4.19167
ENSG00000158887	MPZ	6	myelin protein zero [Source:HGNC Symbol;Acc:HGNC:7225]	-1.43	4.63007	1.34e-08	-2.69293
ENSG00000173821	RNF213	20	ring finger protein 213 [Source:HGNC Symbol;Acc:HGNC:14539]	-1.25	7.61009	1.35e-08	-2.38023
ENSG00000082126	MPP4	12	membrane palmitoylated protein 4 [Source:HGNC Symbol;Acc:HGNC:13680]	3.21	0.627439	1.37e-08	9.2416
ENSG00000108946	PRKAR1A	21	protein kinase cAMP-dependent type I regulatory subunit alpha [Source:HGNC Symbol;Acc:HGNC:9388]	-1.1	7.73988	1.39e-08	-2.14961
ENSG00000156804	FBXO32	6	F-box protein 32 [Source:HGNC Symbol;Acc:HGNC:16731]	-1.41	5.61982	1.39e-08	-2.66512
ENSG00000168685	IL7R	10	interleukin 7 receptor [Source:HGNC Symbol;Acc:HGNC:6024]	4.49	3.11057	1.39e-08	22.4627
ENSG00000204899	MZT1	1	mitotic spindle organizing protein 1 [Source:HGNC Symbol;Acc:HGNC:33830]	1.74	3.20317	1.4e-08	3.35067
ENSG00000113212	PCDHB7	1	protocadherin beta 7 [Source:HGNC Symbol;Acc:HGNC:8692]	2.46	1.84637	1.4e-08	5.51863
ENSG00000103194	USP10	19	ubiquitin specific peptidase 10 [Source:HGNC Symbol;Acc:HGNC:12608]	1.11	6.11798	1.41e-08	2.16042
ENSG00000124785	NRN1	4	neuritin 1 [Source:HGNC Symbol;Acc:HGNC:17972]	-1.75	6.18583	1.41e-08	-3.35527
ENSG00000108582	CPD	10	carboxypeptidase D [Source:HGNC Symbol;Acc:HGNC:2301]	-1.49	6.24132	1.42e-08	-2.80353
ENSG00000110911	SLC11A2	26	solute carrier family 11 member 2 [Source:HGNC Symbol;Acc:HGNC:10908]	-1.33	5.1853	1.42e-08	-2.51068
ENSG00000166197	NOLC1	9	nucleolar and coiled-body phosphoprotein 1 [Source:HGNC Symbol;Acc:HGNC:15608]	1.02	7.96846	1.42e-08	2.03353
ENSG00000143171	RXRG	4	retinoid X receptor gamma [Source:HGNC Symbol;Acc:HGNC:10479]	-1.58	4.52087	1.43e-08	-2.97977
ENSG00000145911	N4BP3	1	NEDD4 binding protein 3 [Source:HGNC Symbol;Acc:HGNC:29852]	-1.7	3.01999	1.43e-08	-3.24516
ENSG00000151640	DPYSL4	5	dihydropyrimidinase like 4 [Source:HGNC Symbol;Acc:HGNC:3016]	-1.24	6.09412	1.44e-08	-2.36314
ENSG00000006756	ARSD	7	arylsulfatase D [Source:HGNC Symbol;Acc:HGNC:717]	-1.86	3.00802	1.45e-08	-3.62898
ENSG00000164611	PTTG1	7	pituitary tumor-transforming 1 [Source:HGNC Symbol;Acc:HGNC:9690]	-1.06	6.11539	1.45e-08	-2.07897
ENSG00000165732	DDX21	2	DExD-box helicase 21 [Source:HGNC Symbol;Acc:HGNC:2744]	1.07	7.60641	1.45e-08	2.10339
ENSG00000124225	PMEPA1	8	prostate transmembrane protein, androgen induced 1 [Source:HGNC Symbol;Acc:HGNC:14107]	-1.84	5.06976	1.47e-08	-3.58148
ENSG00000065308	TRAM2	1	translocation associated membrane protein 2 [Source:HGNC Symbol;Acc:HGNC:16855]	1.19	6.48177	1.47e-08	2.2827
ENSG00000113716	HMGXB3	6	HMG-box containing 3 [Source:HGNC Symbol;Acc:HGNC:28982]	-1.08	6.28855	1.48e-08	-2.11119
ENSG00000101367	MAPRE1	1	microtubule associated protein RP/EB family member 1 [Source:HGNC Symbol;Acc:HGNC:6890]	1.08	7.40854	1.49e-08	2.11801
ENSG00000158022	TRIM63	2	tripartite motif containing 63 [Source:HGNC Symbol;Acc:HGNC:16007]	-1.65	4.87617	1.5e-08	-3.14772
ENSG00000157483	MYO1E	10	myosin IE [Source:HGNC Symbol;Acc:HGNC:7599]	-1.03	7.16213	1.52e-08	-2.04449
ENSG00000182307	C8orf33	5	chromosome 8 open reading frame 33 [Source:HGNC Symbol;Acc:HGNC:26104]	-1.07	5.68098	1.52e-08	-2.10277
ENSG00000152944	MED21	7	mediator complex subunit 21 [Source:HGNC Symbol;Acc:HGNC:11473]	-1.26	4.40867	1.54e-08	-2.39433
ENSG00000083799	CYLD	16	CYLD lysine 63 deubiquitinase [Source:HGNC Symbol;Acc:HGNC:2584]	1.37	4.59749	1.54e-08	2.5932
ENSG00000163485	ADORA1	9	adenosine A1 receptor [Source:HGNC Symbol;Acc:HGNC:262]	-2.73	1.64741	1.55e-08	-6.63032
ENSG00000076641	PAG1	4	phosphoprotein membrane anchor with glycosphingolipid microdomains 1 [Source:HGNC Symbol;Acc:HGNC:30043]	1.29	4.67128	1.56e-08	2.43967
ENSG00000266554	LINC01443	2	long intergenic non-protein coding RNA 1443 [Source:HGNC Symbol;Acc:HGNC:50768]	-1.33	4.23876	1.56e-08	-2.5176
ENSG00000073169	SELENOO	3	selenoprotein O [Source:HGNC Symbol;Acc:HGNC:30395]	-1.15	5.69039	1.57e-08	-2.21607
ENSG00000131094	C1QL1	1	complement C1q like 1 [Source:HGNC Symbol;Acc:HGNC:24182]	-1.73	3.9259	1.57e-08	-3.31519
ENSG00000113312	TTC1	5	tetratricopeptide repeat domain 1 [Source:HGNC Symbol;Acc:HGNC:12391]	1.15	5.39989	1.57e-08	2.21989
ENSG00000074047	GLI2	13	GLI family zinc finger 2 [Source:HGNC Symbol;Acc:HGNC:4318]	-3.95	1.02606	1.58e-08	-15.4335
ENSG00000119772	DNMT3A	15	DNA methyltransferase 3 alpha [Source:HGNC Symbol;Acc:HGNC:2978]	-1.21	5.27434	1.59e-08	-2.31454
ENSG00000136732	GYPC	6	glycophorin C (Gerbich blood group) [Source:HGNC Symbol;Acc:HGNC:4704]	-1.1	7.9791	1.59e-08	-2.13834
ENSG00000177565	TBL1XR1	36	transducin beta like 1 X-linked receptor 1 [Source:HGNC Symbol;Acc:HGNC:29529]	-1.33	6.69868	1.59e-08	-2.50678
ENSG00000134042	MRO	11	maestro [Source:HGNC Symbol;Acc:HGNC:24121]	-3	1.413	1.59e-08	-7.98967
ENSG00000112210	RAB23	2	RAB23, member RAS oncogene family [Source:HGNC Symbol;Acc:HGNC:14263]	-1.99	2.39786	1.6e-08	-3.97027
ENSG00000136100	VPS36	7	vacuolar protein sorting 36 homolog [Source:HGNC Symbol;Acc:HGNC:20312]	1.22	4.68345	1.6e-08	2.33117
ENSG00000167747	C19orf48	14	chromosome 19 open reading frame 48 [Source:HGNC Symbol;Acc:HGNC:29667]	-1.43	6.35307	1.61e-08	-2.69245
ENSG00000186648	CARMIL3	4	capping protein regulator and myosin 1 linker 3 [Source:HGNC Symbol;Acc:HGNC:20272]	-1.82	3.05313	1.61e-08	-3.52089
ENSG00000196968	FUT11	4	fucosyltransferase 11 [Source:HGNC Symbol;Acc:HGNC:19233]	-1.21	5.90184	1.61e-08	-2.32031
ENSG00000164465	DCBLD1	12	discoidin, CUB and LCCL domain containing 1 [Source:HGNC Symbol;Acc:HGNC:21479]	1.43	4.07096	1.61e-08	2.69546
ENSG00000073008	PVR	6	poliovirus receptor [Source:HGNC Symbol;Acc:HGNC:9705]	1.24	6.33078	1.62e-08	2.36675
ENSG00000085719	CPNE3	13	copine 3 [Source:HGNC Symbol;Acc:HGNC:2316]	-1.21	5.75927	1.62e-08	-2.30817
ENSG00000139438	FAM222A	3	family with sequence similarity 222 member A [Source:HGNC Symbol;Acc:HGNC:25915]	-1.54	3.67886	1.62e-08	-2.90582
ENSG00000104093	DMXL2	14	Dmx like 2 [Source:HGNC Symbol;Acc:HGNC:2938]	-1.68	6.10096	1.63e-08	-3.20404
ENSG00000059145	UNKL	17	unkempt family like zinc finger [Source:HGNC Symbol;Acc:HGNC:14184]	1.19	5.12201	1.64e-08	2.27612
ENSG00000123836	PFKFB2	10	6-phosphofructo-2-kinase/fructose-2,6-biphosphatase 2 [Source:HGNC Symbol;Acc:HGNC:8873]	-1.42	5.79627	1.65e-08	-2.6837
ENSG00000144749	LRIG1	9	leucine rich repeats and immunoglobulin like domains 1 [Source:HGNC Symbol;Acc:HGNC:17360]	-1.18	5.29852	1.65e-08	-2.25972
ENSG00000247746	USP51	2	ubiquitin specific peptidase 51 [Source:HGNC Symbol;Acc:HGNC:23086]	-1.6	3.56743	1.67e-08	-3.02287
ENSG00000006210	CX3CL1	4	C-X3-C motif chemokine ligand 1 [Source:HGNC Symbol;Acc:HGNC:10647]	-1.91	3.32199	1.68e-08	-3.75359
ENSG00000080573	COL5A3	2	collagen type V alpha 3 chain [Source:HGNC Symbol;Acc:HGNC:14864]	1.66	4.6949	1.68e-08	3.16934
ENSG00000101986	ABCD1	3	ATP binding cassette subfamily D member 1 [Source:HGNC Symbol;Acc:HGNC:61]	-1.16	7.45527	1.68e-08	-2.23823
ENSG00000128655	PDE11A	12	phosphodiesterase 11A [Source:HGNC Symbol;Acc:HGNC:8773]	-2.87	1.26959	1.68e-08	-7.29594
ENSG00000181350	LRRC75A	3	leucine rich repeat containing 75A [Source:HGNC Symbol;Acc:HGNC:32403]	-1.64	3.16263	1.68e-08	-3.11132
ENSG00000198018	ENTPD7	2	ectonucleoside triphosphate diphosphohydrolase 7 [Source:HGNC Symbol;Acc:HGNC:19745]	1.8	3.63029	1.68e-08	3.47482
ENSG00000135678	CPM	13	carboxypeptidase M [Source:HGNC Symbol;Acc:HGNC:2311]	-1.47	3.75058	1.69e-08	-2.76613
ENSG00000120526	NUDCD1	4	NudC domain containing 1 [Source:HGNC Symbol;Acc:HGNC:24306]	1.11	4.77763	1.71e-08	2.16406
ENSG00000236719	OVAAL	1	ovarian adenocarcinoma amplified long non-coding RNA [Source:HGNC Symbol;Acc:HGNC:49422]	2.83	0.930884	1.76e-08	7.10749
ENSG00000164684	ZNF704	6	zinc finger protein 704 [Source:HGNC Symbol;Acc:HGNC:32291]	-1.22	7.37115	1.77e-08	-2.32866
ENSG00000170345	FOS	10	Fos proto-oncogene, AP-1 transcription factor subunit [Source:HGNC Symbol;Acc:HGNC:3796]	-1.42	4.62211	1.77e-08	-2.67096
ENSG00000158966	CACHD1	4	cache domain containing 1 [Source:HGNC Symbol;Acc:HGNC:29314]	-1.39	5.26885	1.78e-08	-2.62954
ENSG00000149043	SYT8	14	synaptotagmin 8 [Source:HGNC Symbol;Acc:HGNC:19264]	-4.26	0.518753	1.79e-08	-19.1061
ENSG00000033100	CHPF2	4	chondroitin polymerizing factor 2 [Source:HGNC Symbol;Acc:HGNC:29270]	1.15	5.7258	1.81e-08	2.22335
ENSG00000188643	S100A16	5	S100 calcium binding protein A16 [Source:HGNC Symbol;Acc:HGNC:20441]	1.91	4.73764	1.84e-08	3.74858
ENSG00000205444	RP4-529N6.1	1		-2.96	0.854066	1.88e-08	-7.77908
ENSG00000132155	RAF1	12	Raf-1 proto-oncogene, serine/threonine kinase [Source:HGNC Symbol;Acc:HGNC:9829]	1.02	7.3862	1.9e-08	2.02186
ENSG00000155111	CDK19	8	cyclin dependent kinase 19 [Source:HGNC Symbol;Acc:HGNC:19338]	-1.29	4.82734	1.92e-08	-2.44415
ENSG00000116285	ERRFI1	5	ERBB receptor feedback inhibitor 1 [Source:HGNC Symbol;Acc:HGNC:18185]	2.37	6.10018	1.93e-08	5.18548
ENSG00000136999	NOV	2	nephroblastoma overexpressed [Source:HGNC Symbol;Acc:HGNC:7885]	1.15	7.01657	1.93e-08	2.21275
ENSG00000132879	FBXO44	9	F-box protein 44 [Source:HGNC Symbol;Acc:HGNC:24847]	-1.11	5.45502	1.95e-08	-2.15707
ENSG00000078900	TP73	14	tumor protein p73 [Source:HGNC Symbol;Acc:HGNC:12003]	-1.58	3.94227	1.99e-08	-2.98758
ENSG00000054690	PLEKHH1	16	pleckstrin homology, MyTH4 and FERM domain containing H1 [Source:HGNC Symbol;Acc:HGNC:17733]	-1.12	6.13858	1.99e-08	-2.17237
ENSG00000162892	IL24	7	interleukin 24 [Source:HGNC Symbol;Acc:HGNC:11346]	2.99	4.30504	2.01e-08	7.92458
ENSG00000244242	IFITM10	4	interferon induced transmembrane protein 10 [Source:HGNC Symbol;Acc:HGNC:40022]	-2.77	1.56197	2.01e-08	-6.84272
ENSG00000058262	SEC61A1	7	Sec61 translocon alpha 1 subunit [Source:HGNC Symbol;Acc:HGNC:18276]	-1.22	8.04158	2.01e-08	-2.32503
ENSG00000187688	TRPV2	9	transient receptor potential cation channel subfamily V member 2 [Source:HGNC Symbol;Acc:HGNC:18082]	-0.976	7.6763	2.01e-08	-1.96662
ENSG00000125931	CITED1	10	Cbp/p300 interacting transactivator with Glu/Asp rich carboxy-terminal domain 1 [Source:HGNC Symbol;Acc:HGNC:1986]	-1.96	3.34912	2.01e-08	-3.88624
ENSG00000197956	S100A6	5	S100 calcium binding protein A6 [Source:HGNC Symbol;Acc:HGNC:10496]	-1.05	7.42816	2.02e-08	-2.06635
ENSG00000114626	ABTB1	15	ankyrin repeat and BTB domain containing 1 [Source:HGNC Symbol;Acc:HGNC:18275]	-1.16	4.58612	2.04e-08	-2.22744
ENSG00000185787	MORF4L1	23	mortality factor 4 like 1 [Source:HGNC Symbol;Acc:HGNC:16989]	0.979	6.26215	2.04e-08	1.97094
ENSG00000131386	GALNT15	6	polypeptide N-acetylgalactosaminyltransferase 15 [Source:HGNC Symbol;Acc:HGNC:21531]	2.36	1.32168	2.05e-08	5.13882
ENSG00000137563	GGH	8	gamma-glutamyl hydrolase [Source:HGNC Symbol;Acc:HGNC:4248]	-1.31	4.03649	2.05e-08	-2.47423
ENSG00000198517	MAFK	3	MAF bZIP transcription factor K [Source:HGNC Symbol;Acc:HGNC:6782]	1.11	5.07956	2.07e-08	2.15315
ENSG00000177119	ANO6	7	anoctamin 6 [Source:HGNC Symbol;Acc:HGNC:25240]	-1.22	6.10149	2.07e-08	-2.33342
ENSG00000068024	HDAC4	17	histone deacetylase 4 [Source:HGNC Symbol;Acc:HGNC:14063]	-1.35	6.25424	2.08e-08	-2.5474
ENSG00000165806	CASP7	12	caspase 7 [Source:HGNC Symbol;Acc:HGNC:1508]	1.23	3.77803	2.08e-08	2.34658
ENSG00000162688	AGL	8	amylo-alpha-1, 6-glucosidase, 4-alpha-glucanotransferase [Source:HGNC Symbol;Acc:HGNC:321]	-1.07	5.24158	2.09e-08	-2.10425
ENSG00000165959	CLMN	9	calmin [Source:HGNC Symbol;Acc:HGNC:19972]	-1.47	3.88542	2.1e-08	-2.7648
ENSG00000134955	SLC37A2	6	solute carrier family 37 member 2 [Source:HGNC Symbol;Acc:HGNC:20644]	-1.14	5.75334	2.13e-08	-2.19632
ENSG00000109790	KLHL5	7	kelch like family member 5 [Source:HGNC Symbol;Acc:HGNC:6356]	-1.45	3.66588	2.21e-08	-2.72801
ENSG00000187742	SECISBP2	9	SECIS binding protein 2 [Source:HGNC Symbol;Acc:HGNC:30972]	1.11	5.16333	2.22e-08	2.15698
ENSG00000086598	TMED2	5	transmembrane p24 trafficking protein 2 [Source:HGNC Symbol;Acc:HGNC:16996]	-1.05	6.01862	2.23e-08	-2.06592
ENSG00000126945	HNRNPH2	1	heterogeneous nuclear ribonucleoprotein H2 [Source:HGNC Symbol;Acc:HGNC:5042]	-1.14	5.27531	2.23e-08	-2.20139
ENSG00000129682	FGF13	8	fibroblast growth factor 13 [Source:HGNC Symbol;Acc:HGNC:3670]	-1.51	3.70437	2.23e-08	-2.85173
ENSG00000136943	CTSV	3	cathepsin V [Source:HGNC Symbol;Acc:HGNC:2538]	-1.87	3.25827	2.23e-08	-3.65288
ENSG00000028839	TBPL1	8	TATA-box binding protein like 1 [Source:HGNC Symbol;Acc:HGNC:11589]	1.28	3.64406	2.24e-08	2.42237
ENSG00000120742	SERP1	8	stress associated endoplasmic reticulum protein 1 [Source:HGNC Symbol;Acc:HGNC:10759]	1.09	7.11049	2.26e-08	2.12664
ENSG00000163884	KLF15	2	Kruppel like factor 15 [Source:HGNC Symbol;Acc:HGNC:14536]	-1.54	3.86298	2.26e-08	-2.90014
ENSG00000167470	MIDN	6	midnolin [Source:HGNC Symbol;Acc:HGNC:16298]	1.1	7.16219	2.26e-08	2.14295
ENSG00000206503	HLA-A	9	major histocompatibility complex, class I, A [Source:HGNC Symbol;Acc:HGNC:4931]	-1.5	3.99795	2.27e-08	-2.82144
ENSG00000150403	TMCO3	11	transmembrane and coiled-coil domains 3 [Source:HGNC Symbol;Acc:HGNC:20329]	-0.983	5.64071	2.27e-08	-1.97692
ENSG00000147650	LRP12	7	LDL receptor related protein 12 [Source:HGNC Symbol;Acc:HGNC:31708]	1.11	4.90912	2.28e-08	2.15483
ENSG00000058866	DGKG	11	diacylglycerol kinase gamma [Source:HGNC Symbol;Acc:HGNC:2853]	1.72	2.74229	2.31e-08	3.28891
ENSG00000104517	UBR5	13	ubiquitin protein ligase E3 component n-recognin 5 [Source:HGNC Symbol;Acc:HGNC:16806]	-1.38	7.8489	2.31e-08	-2.60576
ENSG00000144036	EXOC6B	9	exocyst complex component 6B [Source:HGNC Symbol;Acc:HGNC:17085]	-1.15	4.86036	2.31e-08	-2.21865
ENSG00000159167	STC1	2	stanniocalcin 1 [Source:HGNC Symbol;Acc:HGNC:11373]	1.69	5.6017	2.31e-08	3.22929
ENSG00000163701	IL17RE	11	interleukin 17 receptor E [Source:HGNC Symbol;Acc:HGNC:18439]	1.48	3.22993	2.31e-08	2.7845
ENSG00000163743	RCHY1	13	ring finger and CHY zinc finger domain containing 1 [Source:HGNC Symbol;Acc:HGNC:17479]	1.21	4.19206	2.31e-08	2.31527
ENSG00000103355	PRSS33	4	protease, serine 33 [Source:HGNC Symbol;Acc:HGNC:30405]	-4.08	0.00668117	2.32e-08	-16.9637
ENSG00000080819	CPOX	5	coproporphyrinogen oxidase [Source:HGNC Symbol;Acc:HGNC:2321]	-0.941	6.8464	2.34e-08	-1.92052
ENSG00000214530	STARD10	22	StAR related lipid transfer domain containing 10 [Source:HGNC Symbol;Acc:HGNC:10666]	-1.72	4.71624	2.34e-08	-3.2877
ENSG00000104763	ASAH1	69	N-acylsphingosine amidohydrolase 1 [Source:HGNC Symbol;Acc:HGNC:735]	-1.18	8.2674	2.35e-08	-2.26965
ENSG00000196911	KPNA5	3	karyopherin subunit alpha 5 [Source:HGNC Symbol;Acc:HGNC:6398]	2.04	2.2748	2.35e-08	4.11058
ENSG00000105974	CAV1	9	caveolin 1 [Source:HGNC Symbol;Acc:HGNC:1527]	1.13	7.5161	2.38e-08	2.19533
ENSG00000100994	PYGB	3	glycogen phosphorylase B [Source:HGNC Symbol;Acc:HGNC:9723]	-1.08	7.72447	2.38e-08	-2.12079
ENSG00000146094	DOK3	13	docking protein 3 [Source:HGNC Symbol;Acc:HGNC:24583]	-1.76	3.4722	2.4e-08	-3.38924
ENSG00000142611	PRDM16	10	PR/SET domain 16 [Source:HGNC Symbol;Acc:HGNC:14000]	-4.25	0.735149	2.41e-08	-19.0637
ENSG00000153879	CEBPG	2	CCAAT/enhancer binding protein gamma [Source:HGNC Symbol;Acc:HGNC:1837]	1.54	4.00965	2.44e-08	2.91235
ENSG00000107551	RASSF4	12	Ras association domain family member 4 [Source:HGNC Symbol;Acc:HGNC:20793]	-1.57	3.09811	2.44e-08	-2.97026
ENSG00000116016	EPAS1	10	endothelial PAS domain protein 1 [Source:HGNC Symbol;Acc:HGNC:3374]	-1.21	4.82411	2.49e-08	-2.31203
ENSG00000124532	MRS2	6	MRS2, magnesium transporter [Source:HGNC Symbol;Acc:HGNC:13785]	-1.22	4.01064	2.49e-08	-2.3219
ENSG00000004799	PDK4	5	pyruvate dehydrogenase kinase 4 [Source:HGNC Symbol;Acc:HGNC:8812]	-1.45	5.61297	2.49e-08	-2.73342
ENSG00000060656	PTPRU	11	protein tyrosine phosphatase, receptor type U [Source:HGNC Symbol;Acc:HGNC:9683]	-1.66	6.10894	2.5e-08	-3.1663
ENSG00000163660	CCNL1	26	cyclin L1 [Source:HGNC Symbol;Acc:HGNC:20569]	0.932	6.03259	2.51e-08	1.90854
ENSG00000103647	CORO2B	4	coronin 2B [Source:HGNC Symbol;Acc:HGNC:2256]	-1.13	4.50618	2.52e-08	-2.19055
ENSG00000074181	NOTCH3	6	notch 3 [Source:HGNC Symbol;Acc:HGNC:7883]	-1.7	3.12555	2.52e-08	-3.25219
ENSG00000198700	IPO9	4	importin 9 [Source:HGNC Symbol;Acc:HGNC:19425]	-1.05	6.64405	2.52e-08	-2.0777
ENSG00000145431	PDGFC	9	platelet derived growth factor C [Source:HGNC Symbol;Acc:HGNC:8801]	2.24	2.20284	2.53e-08	4.73834
ENSG00000095739	BAMBI	2	BMP and activin membrane bound inhibitor [Source:HGNC Symbol;Acc:HGNC:30251]	-1.06	6.99675	2.53e-08	-2.08093
ENSG00000087263	OGFOD1	11	2-oxoglutarate and iron dependent oxygenase domain containing 1 [Source:HGNC Symbol;Acc:HGNC:25585]	1.11	5.17673	2.54e-08	2.16166
ENSG00000102349	KLF8	6	Kruppel like factor 8 [Source:HGNC Symbol;Acc:HGNC:6351]	-1.46	3.45697	2.56e-08	-2.75573
ENSG00000155158	TTC39B	9	tetratricopeptide repeat domain 39B [Source:HGNC Symbol;Acc:HGNC:23704]	-1.78	2.55806	2.58e-08	-3.43767
ENSG00000182612	TSPAN10	5	tetraspanin 10 [Source:HGNC Symbol;Acc:HGNC:29942]	-1.3	5.28214	2.59e-08	-2.46996
ENSG00000204397	CARD16	5	caspase recruitment domain family member 16 [Source:HGNC Symbol;Acc:HGNC:33701]	2.47	1.6631	2.64e-08	5.55122
ENSG00000262222	RP11-876N24.4	1		-2.41	1.54807	2.64e-08	-5.32319
ENSG00000197261	C6orf141	7	chromosome 6 open reading frame 141 [Source:HGNC Symbol;Acc:HGNC:21351]	5.75	-1.14032	2.69e-08	53.6373
ENSG00000180694	TMEM64	7	transmembrane protein 64 [Source:HGNC Symbol;Acc:HGNC:25441]	-1.39	4.07111	2.7e-08	-2.62543
ENSG00000090621	PABPC4	25	poly(A) binding protein cytoplasmic 4 [Source:HGNC Symbol;Acc:HGNC:8557]	1.05	8.44005	2.73e-08	2.07281
ENSG00000112144	ICK	2	intestinal cell kinase [Source:HGNC Symbol;Acc:HGNC:21219]	-1.05	4.71158	2.78e-08	-2.07474
ENSG00000107731	UNC5B	2	unc-5 netrin receptor B [Source:HGNC Symbol;Acc:HGNC:12568]	-1.48	3.18038	2.8e-08	-2.78825
ENSG00000074370	ATP2A3	15	ATPase sarcoplasmic/endoplasmic reticulum Ca2+ transporting 3 [Source:HGNC Symbol;Acc:HGNC:813]	-1.42	4.07421	2.81e-08	-2.67409
ENSG00000162144	CYB561A3	21	cytochrome b561 family member A3 [Source:HGNC Symbol;Acc:HGNC:23014]	-1.26	4.38674	2.81e-08	-2.39594
ENSG00000164099	PRSS12	4	protease, serine 12 [Source:HGNC Symbol;Acc:HGNC:9477]	-2.45	1.28593	2.81e-08	-5.46148
ENSG00000182379	NXPH4	3	neurexophilin 4 [Source:HGNC Symbol;Acc:HGNC:8078]	-1.99	3.9305	2.81e-08	-3.97817
ENSG00000115109	EPB41L5	10	erythrocyte membrane protein band 4.1 like 5 [Source:HGNC Symbol;Acc:HGNC:19819]	-1.41	3.6108	2.85e-08	-2.66399
ENSG00000108001	EBF3	3	early B-cell factor 3 [Source:HGNC Symbol;Acc:HGNC:19087]	-1.13	5.60266	2.85e-08	-2.18392
ENSG00000171055	FEZ2	16	fasciculation and elongation protein zeta 2 [Source:HGNC Symbol;Acc:HGNC:3660]	1.17	5.46857	2.85e-08	2.24941
ENSG00000246731	MGC16275	3	uncharacterized protein MGC16275 [Source:EntrezGene;Acc:85001]	-1.67	3.23584	2.85e-08	-3.1916
ENSG00000248323	LUCAT1	3	lung cancer associated transcript 1 (non-protein coding) [Source:HGNC Symbol;Acc:HGNC:48498]	3.31	0.938054	2.85e-08	9.89438
ENSG00000116667	C1orf21	4	chromosome 1 open reading frame 21 [Source:HGNC Symbol;Acc:HGNC:15494]	-1.25	4.63631	2.85e-08	-2.37655
ENSG00000100526	CDKN3	12	cyclin dependent kinase inhibitor 3 [Source:HGNC Symbol;Acc:HGNC:1791]	-1.16	4.96	2.86e-08	-2.22794
ENSG00000116329	OPRD1	2	opioid receptor delta 1 [Source:HGNC Symbol;Acc:HGNC:8153]	-1.42	5.22095	2.86e-08	-2.66781
ENSG00000178150	ZNF114	7	zinc finger protein 114 [Source:HGNC Symbol;Acc:HGNC:12894]	-2.23	1.62055	2.86e-08	-4.70092
ENSG00000125740	FOSB	13	FosB proto-oncogene, AP-1 transcription factor subunit [Source:HGNC Symbol;Acc:HGNC:3797]	1.96	2.97509	2.89e-08	3.89807
ENSG00000101911	PRPS2	5	phosphoribosyl pyrophosphate synthetase 2 [Source:HGNC Symbol;Acc:HGNC:9465]	-1.25	5.18926	2.89e-08	-2.37621
ENSG00000213064	SFT2D2	4	SFT2 domain containing 2 [Source:HGNC Symbol;Acc:HGNC:25140]	-1.48	5.42014	2.89e-08	-2.78759
ENSG00000161011	SQSTM1	16	sequestosome 1 [Source:HGNC Symbol;Acc:HGNC:11280]	1.18	8.20134	2.91e-08	2.27192
ENSG00000152217	SETBP1	3	SET binding protein 1 [Source:HGNC Symbol;Acc:HGNC:15573]	-0.972	5.90865	2.91e-08	-1.96174
ENSG00000167553	TUBA1C	10	tubulin alpha 1c [Source:HGNC Symbol;Acc:HGNC:20768]	1.46	6.23504	2.91e-08	2.76003
ENSG00000172399	MYOZ2	1	myozenin 2 [Source:HGNC Symbol;Acc:HGNC:1330]	3.56	0.290395	2.91e-08	11.8295
ENSG00000094975	SUCO	10	SUN domain containing ossification factor [Source:HGNC Symbol;Acc:HGNC:1240]	-1.34	4.27734	2.94e-08	-2.53563
ENSG00000135046	ANXA1	8	annexin A1 [Source:HGNC Symbol;Acc:HGNC:533]	1.44	6.39486	2.97e-08	2.71772
ENSG00000035141	FAM136A	6	family with sequence similarity 136 member A [Source:HGNC Symbol;Acc:HGNC:25911]	1.13	5.4645	2.97e-08	2.18229
ENSG00000185269	NOTUM	4	NOTUM, palmitoleoyl-protein carboxylesterase [Source:HGNC Symbol;Acc:HGNC:27106]	-3.05	0.287112	3.05e-08	-8.25709
ENSG00000058272	PPP1R12A	22	protein phosphatase 1 regulatory subunit 12A [Source:HGNC Symbol;Acc:HGNC:7618]	-1.03	5.59378	3.06e-08	-2.03795
ENSG00000103942	HOMER2	10	homer scaffolding protein 2 [Source:HGNC Symbol;Acc:HGNC:17513]	-0.958	5.32165	3.06e-08	-1.94236
ENSG00000077063	CTTNBP2	12	cortactin binding protein 2 [Source:HGNC Symbol;Acc:HGNC:15679]	-1.58	3.39516	3.07e-08	-2.98862
ENSG00000233539	AC011294.3	3		-1.75	3.08449	3.1e-08	-3.37327
ENSG00000005700	IBTK	10	inhibitor of Bruton tyrosine kinase [Source:HGNC Symbol;Acc:HGNC:17853]	-1.14	4.61176	3.11e-08	-2.20378
ENSG00000170370	EMX2	4	empty spiracles homeobox 2 [Source:HGNC Symbol;Acc:HGNC:3341]	-2.07	1.92608	3.11e-08	-4.20458
ENSG00000114988	LMAN2L	9	lectin, mannose binding 2 like [Source:HGNC Symbol;Acc:HGNC:19263]	1.09	5.36075	3.13e-08	2.13281
ENSG00000196756	SNHG17	8	small nucleolar RNA host gene 17 [Source:HGNC Symbol;Acc:HGNC:48600]	1.28	5.04337	3.14e-08	2.4205
ENSG00000167995	BEST1	8	bestrophin 1 [Source:HGNC Symbol;Acc:HGNC:12703]	-1.11	5.67606	3.14e-08	-2.1532
ENSG00000117133	RPF1	2	ribosome production factor 1 homolog [Source:HGNC Symbol;Acc:HGNC:30350]	1.25	4.78195	3.15e-08	2.37764
ENSG00000103994	ZNF106	12	zinc finger protein 106 [Source:HGNC Symbol;Acc:HGNC:12886]	-1.29	8.06112	3.17e-08	-2.4477
ENSG00000188070	C11orf95	4	chromosome 11 open reading frame 95 [Source:HGNC Symbol;Acc:HGNC:28449]	1.18	4.71242	3.17e-08	2.2715
ENSG00000093167	LRRFIP2	20	LRR binding FLII interacting protein 2 [Source:HGNC Symbol;Acc:HGNC:6703]	0.984	6.54612	3.18e-08	1.97829
ENSG00000113719	ERGIC1	14	endoplasmic reticulum-golgi intermediate compartment 1 [Source:HGNC Symbol;Acc:HGNC:29205]	-1.06	8.03345	3.19e-08	-2.08913
ENSG00000166411	IDH3A	24	isocitrate dehydrogenase 3 (NAD(+)) alpha [Source:HGNC Symbol;Acc:HGNC:5384]	-1.29	4.75242	3.2e-08	-2.44954
ENSG00000089009	RPL6	13	ribosomal protein L6 [Source:HGNC Symbol;Acc:HGNC:10362]	1.01	6.06928	3.25e-08	2.02072
ENSG00000080493	SLC4A4	8	solute carrier family 4 member 4 [Source:HGNC Symbol;Acc:HGNC:11030]	-3.58	0.855652	3.28e-08	-11.9617
ENSG00000079313	REXO1	7	RNA exonuclease 1 homolog [Source:HGNC Symbol;Acc:HGNC:24616]	1.02	6.34222	3.28e-08	2.02335
ENSG00000059728	MXD1	6	MAX dimerization protein 1 [Source:HGNC Symbol;Acc:HGNC:6761]	1.53	3.56405	3.28e-08	2.88051
ENSG00000157538	DSCR3	13	DSCR3 arrestin fold containing [Source:HGNC Symbol;Acc:HGNC:3044]	-0.973	6.37169	3.29e-08	-1.96315
ENSG00000135898	GPR55	5	G protein-coupled receptor 55 [Source:HGNC Symbol;Acc:HGNC:4511]	-2.15	1.96927	3.31e-08	-4.44453
ENSG00000162104	ADCY9	7	adenylate cyclase 9 [Source:HGNC Symbol;Acc:HGNC:240]	-1.14	5.71316	3.31e-08	-2.20006
ENSG00000115935	WIPF1	17	WAS/WASL interacting protein family member 1 [Source:HGNC Symbol;Acc:HGNC:12736]	1.02	7.83921	3.33e-08	2.02684
ENSG00000136628	EPRS	6	glutamyl-prolyl-tRNA synthetase [Source:HGNC Symbol;Acc:HGNC:3418]	0.971	7.66102	3.35e-08	1.96033
ENSG00000163608	NEPRO	24	nucleolus and neural progenitor protein [Source:HGNC Symbol;Acc:HGNC:24496]	1.18	5.73046	3.35e-08	2.26988
ENSG00000042493	CAPG	15	capping actin protein, gelsolin like [Source:HGNC Symbol;Acc:HGNC:1474]	-1.32	9.46956	3.39e-08	-2.50034
ENSG00000099864	PALM	11	paralemmin [Source:HGNC Symbol;Acc:HGNC:8594]	-1.65	4.06251	3.39e-08	-3.13285
ENSG00000166396	SERPINB7	7	serpin family B member 7 [Source:HGNC Symbol;Acc:HGNC:13902]	6.64	-0.344989	3.39e-08	100.004
ENSG00000103528	SYT17	9	synaptotagmin 17 [Source:HGNC Symbol;Acc:HGNC:24119]	-2.4	2.3512	3.43e-08	-5.26045
ENSG00000143126	CELSR2	4	cadherin EGF LAG seven-pass G-type receptor 2 [Source:HGNC Symbol;Acc:HGNC:3231]	-1.12	7.33522	3.43e-08	-2.17879
ENSG00000144642	RBMS3	20	RNA binding motif single stranded interacting protein 3 [Source:HGNC Symbol;Acc:HGNC:13427]	1.34	4.2509	3.43e-08	2.52622
ENSG00000184178	SCFD2	4	sec1 family domain containing 2 [Source:HGNC Symbol;Acc:HGNC:30676]	1.03	4.95282	3.43e-08	2.03497
ENSG00000189159	HN1	12	hematological and neurological expressed 1 [Source:HGNC Symbol;Acc:HGNC:14569]	1.03	5.95375	3.45e-08	2.04104
ENSG00000152133	GPATCH11	3	G-patch domain containing 11 [Source:HGNC Symbol;Acc:HGNC:26768]	1.09	4.46433	3.47e-08	2.1302
ENSG00000101255	TRIB3	4	tribbles pseudokinase 3 [Source:HGNC Symbol;Acc:HGNC:16228]	1.25	5.51727	3.5e-08	2.37583
ENSG00000013619	MAMLD1	7	mastermind like domain containing 1 [Source:HGNC Symbol;Acc:HGNC:2568]	0.998	5.17473	3.51e-08	1.99756
ENSG00000102898	NUTF2	8	nuclear transport factor 2 [Source:HGNC Symbol;Acc:HGNC:13722]	-1.19	5.95621	3.51e-08	-2.2805
ENSG00000116717	GADD45A	5	growth arrest and DNA damage inducible alpha [Source:HGNC Symbol;Acc:HGNC:4095]	1.38	4.97893	3.51e-08	2.60775
ENSG00000120215	MLANA	5	melan-A [Source:HGNC Symbol;Acc:HGNC:7124]	-1.46	8.02835	3.51e-08	-2.74902
ENSG00000125772	GPCPD1	7	glycerophosphocholine phosphodiesterase 1 [Source:HGNC Symbol;Acc:HGNC:26957]	1.33	3.24414	3.51e-08	2.51883
ENSG00000180720	CHRM4	1	cholinergic receptor muscarinic 4 [Source:HGNC Symbol;Acc:HGNC:1953]	-2.26	1.87432	3.51e-08	-4.78103
ENSG00000197599	CCDC154	4	coiled-coil domain containing 154 [Source:HGNC Symbol;Acc:HGNC:34454]	-1.85	2.71231	3.51e-08	-3.61193
ENSG00000235385	LINC02154	2	long intergenic non-protein coding RNA 2154 [Source:HGNC Symbol;Acc:HGNC:53015]	4.95	-1.4812	3.51e-08	30.8366
ENSG00000124635	HIST1H2BJ	3	histone cluster 1 H2B family member j [Source:HGNC Symbol;Acc:HGNC:4761]	2.83	0.975433	3.51e-08	7.1133
ENSG00000139722	VPS37B	4	VPS37B, ESCRT-I subunit [Source:HGNC Symbol;Acc:HGNC:25754]	1	6.33315	3.53e-08	2.00309
ENSG00000161558	TMEM143	13	transmembrane protein 143 [Source:HGNC Symbol;Acc:HGNC:25603]	-1.12	4.49058	3.53e-08	-2.16782
ENSG00000149115	TNKS1BP1	7	tankyrase 1 binding protein 1 [Source:HGNC Symbol;Acc:HGNC:19081]	-0.941	6.19137	3.54e-08	-1.91939
ENSG00000112972	HMGCS1	7	3-hydroxy-3-methylglutaryl-CoA synthase 1 [Source:HGNC Symbol;Acc:HGNC:5007]	1.09	5.52469	3.55e-08	2.13344
ENSG00000124641	MED20	7	mediator complex subunit 20 [Source:HGNC Symbol;Acc:HGNC:16840]	1.44	3.03573	3.56e-08	2.71259
ENSG00000106436	MYL10	1	myosin light chain 10 [Source:HGNC Symbol;Acc:HGNC:29825]	-4.08	0.0300307	3.58e-08	-16.8927
ENSG00000115648	MLPH	23	melanophilin [Source:HGNC Symbol;Acc:HGNC:29643]	-1.08	7.50385	3.6e-08	-2.11076
ENSG00000126856	PRDM7	5	PR/SET domain 7 [Source:HGNC Symbol;Acc:HGNC:9351]	-1.37	6.8348	3.61e-08	-2.58173
ENSG00000099282	TSPAN15	8	tetraspanin 15 [Source:HGNC Symbol;Acc:HGNC:23298]	-3.19	0.167573	3.62e-08	-9.12212
ENSG00000122694	GLIPR2	5	GLI pathogenesis related 2 [Source:HGNC Symbol;Acc:HGNC:18007]	-2.91	0.98588	3.62e-08	-7.50441
ENSG00000169813	HNRNPF	7	heterogeneous nuclear ribonucleoprotein F [Source:HGNC Symbol;Acc:HGNC:5039]	-0.982	8.30689	3.67e-08	-1.97576
ENSG00000178538	CA8	4	carbonic anhydrase 8 [Source:HGNC Symbol;Acc:HGNC:1382]	-1.34	4.36255	3.71e-08	-2.52668
ENSG00000170185	USP38	3	ubiquitin specific peptidase 38 [Source:HGNC Symbol;Acc:HGNC:20067]	1.32	4.28865	3.75e-08	2.49104
ENSG00000163803	PLB1	12	phospholipase B1 [Source:HGNC Symbol;Acc:HGNC:30041]	-3.82	0.0891292	3.75e-08	-14.152
ENSG00000104765	BNIP3L	7	BCL2 interacting protein 3 like [Source:HGNC Symbol;Acc:HGNC:1085]	-1.27	6.37438	3.75e-08	-2.40776
ENSG00000255119	RP11-655M14.12	1		-3.06	0.410223	3.75e-08	-8.31744
ENSG00000198162	MAN1A2	5	mannosidase alpha class 1A member 2 [Source:HGNC Symbol;Acc:HGNC:6822]	-1.17	4.95891	3.77e-08	-2.25156
ENSG00000162976	PQLC3	10	PQ loop repeat containing 3 [Source:HGNC Symbol;Acc:HGNC:28503]	-1.04	4.52363	3.78e-08	-2.06109
ENSG00000126368	NR1D1	1	nuclear receptor subfamily 1 group D member 1 [Source:HGNC Symbol;Acc:HGNC:7962]	1.13	6.91431	3.78e-08	2.18919
ENSG00000255408	PCDHA3	2	protocadherin alpha 3 [Source:HGNC Symbol;Acc:HGNC:8669]	1.52	3.08019	3.78e-08	2.87751
ENSG00000133193	FAM104A	7	family with sequence similarity 104 member A [Source:HGNC Symbol;Acc:HGNC:25918]	1.12	4.48051	3.79e-08	2.16842
ENSG00000129422	MTUS1	29	microtubule associated tumor suppressor 1 [Source:HGNC Symbol;Acc:HGNC:29789]	-0.96	5.82182	3.8e-08	-1.94539
ENSG00000099365	STX1B	3	syntaxin 1B [Source:HGNC Symbol;Acc:HGNC:18539]	-2.08	3.10205	3.81e-08	-4.23549
ENSG00000099910	KLHL22	12	kelch like family member 22 [Source:HGNC Symbol;Acc:HGNC:25888]	-1.46	3.49605	3.81e-08	-2.75679
ENSG00000169783	LINGO1	14	leucine rich repeat and Ig domain containing 1 [Source:HGNC Symbol;Acc:HGNC:21205]	-1.44	6.57811	3.81e-08	-2.71222
ENSG00000220785	MTMR9LP	4	myotubularin related protein 9-like, pseudogene [Source:HGNC Symbol;Acc:HGNC:27920]	-1.09	4.34495	3.82e-08	-2.1353
ENSG00000100321	SYNGR1	7	synaptogyrin 1 [Source:HGNC Symbol;Acc:HGNC:11498]	-1.34	4.55519	3.82e-08	-2.53391
ENSG00000126088	UROD	22	uroporphyrinogen decarboxylase [Source:HGNC Symbol;Acc:HGNC:12591]	-1.21	6.63902	3.82e-08	-2.30614
ENSG00000145990	GFOD1	6	glucose-fructose oxidoreductase domain containing 1 [Source:HGNC Symbol;Acc:HGNC:21096]	-1.05	4.65041	3.82e-08	-2.07272
ENSG00000159714	ZDHHC1	6	zinc finger DHHC-type containing 1 [Source:HGNC Symbol;Acc:HGNC:17916]	-1.8	2.89867	3.83e-08	-3.47391
ENSG00000197601	FAR1	6	fatty acyl-CoA reductase 1 [Source:HGNC Symbol;Acc:HGNC:26222]	-1.23	5.22101	3.84e-08	-2.34758
ENSG00000265972	TXNIP	4	thioredoxin interacting protein [Source:HGNC Symbol;Acc:HGNC:16952]	1.61	7.64926	3.87e-08	3.05161
ENSG00000147408	CSGALNACT1	16	chondroitin sulfate N-acetylgalactosaminyltransferase 1 [Source:HGNC Symbol;Acc:HGNC:24290]	-1.53	4.20649	3.88e-08	-2.89161
ENSG00000141404	GNAL	10	G protein subunit alpha L [Source:HGNC Symbol;Acc:HGNC:4388]	-1.43	3.80542	3.91e-08	-2.68964
ENSG00000158669	GPAT4	11	glycerol-3-phosphate acyltransferase 4 [Source:HGNC Symbol;Acc:HGNC:20880]	-1.01	7.38517	3.91e-08	-2.01185
ENSG00000165752	STK32C	6	serine/threonine kinase 32C [Source:HGNC Symbol;Acc:HGNC:21332]	-1.26	4.4011	3.91e-08	-2.38987
ENSG00000117395	EBNA1BP2	9	EBNA1 binding protein 2 [Source:HGNC Symbol;Acc:HGNC:15531]	1.19	6.20966	3.93e-08	2.28167
ENSG00000120658	ENOX1	2	ecto-NOX disulfide-thiol exchanger 1 [Source:HGNC Symbol;Acc:HGNC:25474]	-1.35	3.29228	3.93e-08	-2.54596
ENSG00000005884	ITGA3	16	integrin subunit alpha 3 [Source:HGNC Symbol;Acc:HGNC:6139]	1.1	8.00247	3.95e-08	2.14838
ENSG00000117643	MAN1C1	8	mannosidase alpha class 1C member 1 [Source:HGNC Symbol;Acc:HGNC:19080]	-1.34	3.69898	3.96e-08	-2.52521
ENSG00000106089	STX1A	14	syntaxin 1A [Source:HGNC Symbol;Acc:HGNC:11433]	1.87	4.32423	3.96e-08	3.65915
ENSG00000147684	NDUFB9	7	NADH:ubiquinone oxidoreductase subunit B9 [Source:HGNC Symbol;Acc:HGNC:7704]	-1	7.25737	3.96e-08	-2.00097
ENSG00000126353	CCR7	3	C-C motif chemokine receptor 7 [Source:HGNC Symbol;Acc:HGNC:1608]	-2.9	0.204176	3.96e-08	-7.46565
ENSG00000157600	TMEM164	8	transmembrane protein 164 [Source:HGNC Symbol;Acc:HGNC:26217]	-0.91	6.53109	3.97e-08	-1.87924
ENSG00000110237	ARHGEF17	6	Rho guanine nucleotide exchange factor 17 [Source:HGNC Symbol;Acc:HGNC:21726]	-0.971	5.7726	3.97e-08	-1.96077
ENSG00000196866	HIST1H2AD	1	histone cluster 1 H2A family member d [Source:HGNC Symbol;Acc:HGNC:4729]	3.38	-0.0910029	3.99e-08	10.4054
ENSG00000139496	NUP58	14	nucleoporin 58 [Source:HGNC Symbol;Acc:HGNC:20261]	0.945	5.56132	4e-08	1.92563
ENSG00000197119	SLC25A29	20	solute carrier family 25 member 29 [Source:HGNC Symbol;Acc:HGNC:20116]	-0.991	5.03317	4.03e-08	-1.98759
ENSG00000143147	GPR161	10	G protein-coupled receptor 161 [Source:HGNC Symbol;Acc:HGNC:23694]	-1.17	4.71079	4.04e-08	-2.25185
ENSG00000173705	SUSD5	2	sushi domain containing 5 [Source:HGNC Symbol;Acc:HGNC:29061]	-1.08	7.32802	4.04e-08	-2.1098
ENSG00000203965	EFCAB7	6	EF-hand calcium binding domain 7 [Source:HGNC Symbol;Acc:HGNC:29379]	-1.14	4.08742	4.04e-08	-2.20355
ENSG00000099889	ARVCF	11	armadillo repeat gene deleted in velocardiofacial syndrome [Source:HGNC Symbol;Acc:HGNC:728]	-1.45	3.06638	4.07e-08	-2.74063
ENSG00000113209	PCDHB5	2	protocadherin beta 5 [Source:HGNC Symbol;Acc:HGNC:8690]	1.63	3.04664	4.1e-08	3.09083
ENSG00000143341	HMCN1	5	hemicentin 1 [Source:HGNC Symbol;Acc:HGNC:19194]	-1.78	7.54727	4.1e-08	-3.43066
ENSG00000155495	MAGEC1	2	MAGE family member C1 [Source:HGNC Symbol;Acc:HGNC:6812]	2.73	0.59959	4.1e-08	6.61424
ENSG00000160208	RRP1B	2	ribosomal RNA processing 1B [Source:HGNC Symbol;Acc:HGNC:23818]	0.883	6.70398	4.1e-08	1.84453
ENSG00000166900	STX3	7	syntaxin 3 [Source:HGNC Symbol;Acc:HGNC:11438]	1.05	6.33781	4.11e-08	2.0721
ENSG00000228299	HLA-C	14	major histocompatibility complex, class I, C [Source:HGNC Symbol;Acc:HGNC:4933]	-1.43	3.17625	4.16e-08	-2.68631
ENSG00000005238	FAM214B	9	family with sequence similarity 214 member B [Source:HGNC Symbol;Acc:HGNC:25666]	0.982	5.46154	4.16e-08	1.97557
ENSG00000100577	GSTZ1	19	glutathione S-transferase zeta 1 [Source:HGNC Symbol;Acc:HGNC:4643]	-1.14	5.2342	4.19e-08	-2.20286
ENSG00000090861	AARS	7	alanyl-tRNA synthetase [Source:HGNC Symbol;Acc:HGNC:20]	0.891	7.38906	4.2e-08	1.85404
ENSG00000070087	PFN2	17	profilin 2 [Source:HGNC Symbol;Acc:HGNC:8882]	0.903	7.22203	4.22e-08	1.87026
ENSG00000186862	PDZD7	6	PDZ domain containing 7 [Source:HGNC Symbol;Acc:HGNC:26257]	-1.52	3.64234	4.26e-08	-2.85845
ENSG00000181826	RELL1	3	RELT like 1 [Source:HGNC Symbol;Acc:HGNC:27379]	-1.45	3.55868	4.3e-08	-2.7242
ENSG00000162694	EXTL2	7	exostosin like glycosyltransferase 2 [Source:HGNC Symbol;Acc:HGNC:3516]	1.35	4.29394	4.31e-08	2.54754
ENSG00000106789	CORO2A	2	coronin 2A [Source:HGNC Symbol;Acc:HGNC:2255]	-1.51	3.19561	4.31e-08	-2.84734
ENSG00000172927	MYEOV	12	myeloma overexpressed [Source:HGNC Symbol;Acc:HGNC:7563]	3.07	2.79408	4.31e-08	8.40391
ENSG00000187634	SAMD11	17	sterile alpha motif domain containing 11 [Source:HGNC Symbol;Acc:HGNC:28706]	-1.92	1.80012	4.31e-08	-3.78987
ENSG00000157388	CACNA1D	30	calcium voltage-gated channel subunit alpha1 D [Source:HGNC Symbol;Acc:HGNC:1391]	-2.34	1.14668	4.33e-08	-5.06426
ENSG00000221968	FADS3	13	fatty acid desaturase 3 [Source:HGNC Symbol;Acc:HGNC:3576]	1.1	4.98438	4.35e-08	2.14905
ENSG00000105176	URI1	13	URI1, prefoldin like chaperone [Source:HGNC Symbol;Acc:HGNC:13236]	-1.17	5.31404	4.35e-08	-2.25592
ENSG00000054654	SYNE2	28	spectrin repeat containing nuclear envelope protein 2 [Source:HGNC Symbol;Acc:HGNC:17084]	-1.38	5.79427	4.36e-08	-2.59818
ENSG00000104064	GABPB1	12	GA binding protein transcription factor beta subunit 1 [Source:HGNC Symbol;Acc:HGNC:4074]	1.04	4.93443	4.36e-08	2.05235
ENSG00000104064	GABPB1	12	GA binding protein transcription factor beta subunit 1 [Source:HGNC Symbol;Acc:HGNC:4074]	1.04	4.93443	4.36e-08	2.05235
ENSG00000214140	PRCD	13	photoreceptor disc component [Source:HGNC Symbol;Acc:HGNC:32528]	-1.39	3.81853	4.36e-08	-2.6248
ENSG00000146592	CREB5	15	cAMP responsive element binding protein 5 [Source:HGNC Symbol;Acc:HGNC:16844]	1.36	3.31324	4.37e-08	2.56734
ENSG00000143398	PIP5K1A	17	phosphatidylinositol-4-phosphate 5-kinase type 1 alpha [Source:HGNC Symbol;Acc:HGNC:8994]	0.989	6.40087	4.38e-08	1.98489
ENSG00000161642	ZNF385A	15	zinc finger protein 385A [Source:HGNC Symbol;Acc:HGNC:17521]	-1.32	4.78769	4.38e-08	-2.49485
ENSG00000266714	MYO15B	36	myosin XVB [Source:HGNC Symbol;Acc:HGNC:14083]	-1.49	3.42252	4.38e-08	-2.81478
ENSG00000154640	BTG3	6	BTG anti-proliferation factor 3 [Source:HGNC Symbol;Acc:HGNC:1132]	1.02	5.28505	4.38e-08	2.0275
ENSG00000183421	RIPK4	2	receptor interacting serine/threonine kinase 4 [Source:HGNC Symbol;Acc:HGNC:496]	-1.4	6.66497	4.42e-08	-2.64287
ENSG00000151012	SLC7A11	2	solute carrier family 7 member 11 [Source:HGNC Symbol;Acc:HGNC:11059]	1.51	6.55699	4.46e-08	2.84685
ENSG00000167778	SPRYD3	6	SPRY domain containing 3 [Source:HGNC Symbol;Acc:HGNC:25920]	0.899	6.26686	4.46e-08	1.86511
ENSG00000088367	EPB41L1	19	erythrocyte membrane protein band 4.1 like 1 [Source:HGNC Symbol;Acc:HGNC:3378]	-1.18	4.75509	4.48e-08	-2.27108
ENSG00000176593	CTD-2368P22.1	6		2.13	1.68375	4.53e-08	4.38997
ENSG00000081479	LRP2	5	LDL receptor related protein 2 [Source:HGNC Symbol;Acc:HGNC:6694]	-4.4	-0.750918	4.55e-08	-21.0435
ENSG00000168754	FAM178B	6	family with sequence similarity 178 member B [Source:HGNC Symbol;Acc:HGNC:28036]	-2.53	1.69728	4.56e-08	-5.77608
ENSG00000171206	TRIM8	4	tripartite motif containing 8 [Source:HGNC Symbol;Acc:HGNC:15579]	1.3	5.76408	4.56e-08	2.46806
ENSG00000167632	TRAPPC9	16	trafficking protein particle complex 9 [Source:HGNC Symbol;Acc:HGNC:30832]	-0.996	5.74051	4.58e-08	-1.99448
ENSG00000088826	SMOX	12	spermine oxidase [Source:HGNC Symbol;Acc:HGNC:15862]	-1.14	4.32837	4.6e-08	-2.20177
ENSG00000229619	MBNL1-AS1	2	MBNL1 antisense RNA 1 [Source:HGNC Symbol;Acc:HGNC:44584]	3.5	-0.271252	4.6e-08	11.2877
ENSG00000168710	AHCYL1	6	adenosylhomocysteinase like 1 [Source:HGNC Symbol;Acc:HGNC:344]	-0.938	7.95819	4.6e-08	-1.91594
ENSG00000197122	SRC	11	SRC proto-oncogene, non-receptor tyrosine kinase [Source:HGNC Symbol;Acc:HGNC:11283]	-1	5.71964	4.62e-08	-2.00029
ENSG00000154330	PGM5	7	phosphoglucomutase 5 [Source:HGNC Symbol;Acc:HGNC:8908]	2.71	0.576318	4.62e-08	6.523
ENSG00000111859	NEDD9	16	neural precursor cell expressed, developmentally down-regulated 9 [Source:HGNC Symbol;Acc:HGNC:7733]	-1.1	6.18918	4.62e-08	-2.14388
ENSG00000189091	SF3B3	15	splicing factor 3b subunit 3 [Source:HGNC Symbol;Acc:HGNC:10770]	0.901	8.73386	4.62e-08	1.86756
ENSG00000261195	CTD-2380F24.1	3		-2.37	1.50528	4.65e-08	-5.16371
ENSG00000135074	ADAM19	5	ADAM metallopeptidase domain 19 [Source:HGNC Symbol;Acc:HGNC:197]	-1.36	5.39498	4.67e-08	-2.57313
ENSG00000115107	STEAP3	4	STEAP3 metalloreductase [Source:HGNC Symbol;Acc:HGNC:24592]	-1.19	6.41828	4.73e-08	-2.27953
ENSG00000115170	ACVR1	10	activin A receptor type 1 [Source:HGNC Symbol;Acc:HGNC:171]	1.04	5.39311	4.77e-08	2.05256
ENSG00000116871	MAP7D1	13	MAP7 domain containing 1 [Source:HGNC Symbol;Acc:HGNC:25514]	0.959	7.96188	4.77e-08	1.9442
ENSG00000141985	SH3GL1	6	SH3 domain containing GRB2 like 1, endophilin A2 [Source:HGNC Symbol;Acc:HGNC:10830]	1.01	7.42844	4.81e-08	2.0104
ENSG00000179151	EDC3	18	enhancer of mRNA decapping 3 [Source:HGNC Symbol;Acc:HGNC:26114]	0.916	5.73555	4.82e-08	1.88698
ENSG00000106144	CASP2	7	caspase 2 [Source:HGNC Symbol;Acc:HGNC:1503]	-1.1	5.49027	4.84e-08	-2.14112
ENSG00000171714	ANO5	2	anoctamin 5 [Source:HGNC Symbol;Acc:HGNC:27337]	-1.49	3.77684	4.87e-08	-2.8051
ENSG00000133818	RRAS2	11	related RAS viral (r-ras) oncogene homolog 2 [Source:HGNC Symbol;Acc:HGNC:17271]	1.15	4.17589	4.91e-08	2.216
ENSG00000143776	CDC42BPA	13	CDC42 binding protein kinase alpha [Source:HGNC Symbol;Acc:HGNC:1737]	-1.06	5.69741	4.91e-08	-2.08231
ENSG00000101210	EEF1A2	2	eukaryotic translation elongation factor 1 alpha 2 [Source:HGNC Symbol;Acc:HGNC:3192]	-1.43	5.90988	4.92e-08	-2.68909
ENSG00000117266	CDK18	23	cyclin dependent kinase 18 [Source:HGNC Symbol;Acc:HGNC:8751]	-1.16	7.66503	4.93e-08	-2.22928
ENSG00000110013	SIAE	6	sialic acid acetylesterase [Source:HGNC Symbol;Acc:HGNC:18187]	-1.17	4.17043	4.94e-08	-2.25779
ENSG00000177469	PTRF	1	polymerase I and transcript release factor [Source:HGNC Symbol;Acc:HGNC:9688]	1.06	8.22921	5.02e-08	2.0849
ENSG00000139318	DUSP6	5	dual specificity phosphatase 6 [Source:HGNC Symbol;Acc:HGNC:3072]	1.15	5.39527	5.21e-08	2.21407
ENSG00000100266	PACSIN2	12	protein kinase C and casein kinase substrate in neurons 2 [Source:HGNC Symbol;Acc:HGNC:8571]	-0.944	7.46621	5.22e-08	-1.92436
ENSG00000104738	MCM4	16	minichromosome maintenance complex component 4 [Source:HGNC Symbol;Acc:HGNC:6947]	-1.44	7.29677	5.22e-08	-2.70581
ENSG00000182054	IDH2	4	isocitrate dehydrogenase (NADP(+)) 2, mitochondrial [Source:HGNC Symbol;Acc:HGNC:5383]	-1.04	7.14496	5.22e-08	-2.05283
ENSG00000131408	NR1H2	13	nuclear receptor subfamily 1 group H member 2 [Source:HGNC Symbol;Acc:HGNC:7965]	0.931	6.82869	5.23e-08	1.90724
ENSG00000163682	RPL9	11	ribosomal protein L9 [Source:HGNC Symbol;Acc:HGNC:10369]	1.16	5.12286	5.25e-08	2.23109
ENSG00000122545	7-Sep	20	septin 7 [Source:HGNC Symbol;Acc:HGNC:1717]	0.955	5.38599	5.3e-08	1.93872
ENSG00000146674	IGFBP3	11	insulin like growth factor binding protein 3 [Source:HGNC Symbol;Acc:HGNC:5472]	-2.47	2.54484	5.3e-08	-5.54925
ENSG00000163898	LIPH	5	lipase H [Source:HGNC Symbol;Acc:HGNC:18483]	3.77	-0.338415	5.34e-08	13.6212
ENSG00000011105	TSPAN9	8	tetraspanin 9 [Source:HGNC Symbol;Acc:HGNC:21640]	-1.14	5.57547	5.35e-08	-2.20933
ENSG00000171848	RRM2	11	ribonucleotide reductase regulatory subunit M2 [Source:HGNC Symbol;Acc:HGNC:10452]	1.05	7.46734	5.35e-08	2.07596
ENSG00000104047	DTWD1	11	DTW domain containing 1 [Source:HGNC Symbol;Acc:HGNC:30926]	1.52	3.32294	5.36e-08	2.87125
ENSG00000107643	MAPK8	16	mitogen-activated protein kinase 8 [Source:HGNC Symbol;Acc:HGNC:6881]	1.2	4.15778	5.36e-08	2.29113
ENSG00000107957	SH3PXD2A	4	SH3 and PX domains 2A [Source:HGNC Symbol;Acc:HGNC:23664]	-1.05	7.70438	5.36e-08	-2.06792
ENSG00000140948	ZCCHC14	4	zinc finger CCHC-type containing 14 [Source:HGNC Symbol;Acc:HGNC:24134]	-0.865	6.40889	5.36e-08	-1.82136
ENSG00000146072	TNFRSF21	1	TNF receptor superfamily member 21 [Source:HGNC Symbol;Acc:HGNC:13469]	-0.961	5.05829	5.4e-08	-1.94695
ENSG00000177301	KCNA2	15	potassium voltage-gated channel subfamily A member 2 [Source:HGNC Symbol;Acc:HGNC:6220]	-2.77	1.59719	5.4e-08	-6.84439
ENSG00000165476	REEP3	2	receptor accessory protein 3 [Source:HGNC Symbol;Acc:HGNC:23711]	-1.02	4.55045	5.42e-08	-2.02609
ENSG00000107331	ABCA2	24	ATP binding cassette subfamily A member 2 [Source:HGNC Symbol;Acc:HGNC:32]	-1.17	8.33717	5.47e-08	-2.25707
ENSG00000019549	SNAI2	2	snail family transcriptional repressor 2 [Source:HGNC Symbol;Acc:HGNC:11094]	-1.61	7.59339	5.48e-08	-3.05399
ENSG00000106025	TSPAN12	7	tetraspanin 12 [Source:HGNC Symbol;Acc:HGNC:21641]	-1.98	1.90964	5.48e-08	-3.93917
ENSG00000142185	TRPM2	8	transient receptor potential cation channel subfamily M member 2 [Source:HGNC Symbol;Acc:HGNC:12339]	-0.979	5.3729	5.48e-08	-1.97079
ENSG00000161533	ACOX1	13	acyl-CoA oxidase 1 [Source:HGNC Symbol;Acc:HGNC:119]	-0.998	4.7824	5.48e-08	-1.99789
ENSG00000122126	OCRL	4	OCRL, inositol polyphosphate-5-phosphatase [Source:HGNC Symbol;Acc:HGNC:8108]	0.963	5.29657	5.54e-08	1.94903
ENSG00000105429	MEGF8	7	multiple EGF like domains 8 [Source:HGNC Symbol;Acc:HGNC:3233]	-0.972	8.20486	5.55e-08	-1.96161
ENSG00000144401	METTL21A	13	methyltransferase like 21A [Source:HGNC Symbol;Acc:HGNC:30476]	1.18	3.7365	5.55e-08	2.27257
ENSG00000164308	ERAP2	11	endoplasmic reticulum aminopeptidase 2 [Source:HGNC Symbol;Acc:HGNC:29499]	-1.24	4.62115	5.56e-08	-2.35474
ENSG00000099341	PSMD8	10	proteasome 26S subunit, non-ATPase 8 [Source:HGNC Symbol;Acc:HGNC:9566]	-1.05	7.07937	5.57e-08	-2.07758
ENSG00000259417	LINC01314	1	long intergenic non-protein coding RNA 1314 [Source:HGNC Symbol;Acc:HGNC:50507]	-2.42	1.88806	5.57e-08	-5.35287
ENSG00000131174	COX7B	3	cytochrome c oxidase subunit 7B [Source:HGNC Symbol;Acc:HGNC:2291]	-1.12	7.00096	5.59e-08	-2.1701
ENSG00000171466	ZNF562	8	zinc finger protein 562 [Source:HGNC Symbol;Acc:HGNC:25950]	1.08	4.41904	5.59e-08	2.12095
ENSG00000146731	CCT6A	9	chaperonin containing TCP1 subunit 6A [Source:HGNC Symbol;Acc:HGNC:1620]	-1	7.22846	5.67e-08	-2.00034
ENSG00000155324	GRAMD3	19	GRAM domain containing 3 [Source:HGNC Symbol;Acc:HGNC:24911]	2.3	1.64914	5.73e-08	4.9206
ENSG00000179598	PLD6	1	phospholipase D family member 6 [Source:HGNC Symbol;Acc:HGNC:30447]	2.04	1.19248	5.73e-08	4.11204
ENSG00000166401	SERPINB8	9	serpin family B member 8 [Source:HGNC Symbol;Acc:HGNC:8952]	2.01	3.28487	5.74e-08	4.01611
ENSG00000197183	NOL4L	11	nucleolar protein 4 like [Source:HGNC Symbol;Acc:HGNC:16106]	-1.34	4.07692	5.74e-08	-2.53325
ENSG00000046774	MAGEC2	1	MAGE family member C2 [Source:HGNC Symbol;Acc:HGNC:13574]	2.78	0.477966	5.75e-08	6.86477
ENSG00000130164	LDLR	14	low density lipoprotein receptor [Source:HGNC Symbol;Acc:HGNC:6547]	1.15	8.44929	5.77e-08	2.21654
ENSG00000110906	KCTD10	16	potassium channel tetramerization domain containing 10 [Source:HGNC Symbol;Acc:HGNC:23236]	0.905	6.35122	5.78e-08	1.87297
ENSG00000105486	LIG1	21	DNA ligase 1 [Source:HGNC Symbol;Acc:HGNC:6598]	-0.974	6.29292	5.85e-08	-1.96425
ENSG00000171954	CYP4F22	2	cytochrome P450 family 4 subfamily F member 22 [Source:HGNC Symbol;Acc:HGNC:26820]	-3.62	-0.621686	5.9e-08	-12.3238
ENSG00000115380	EFEMP1	14	EGF containing fibulin like extracellular matrix protein 1 [Source:HGNC Symbol;Acc:HGNC:3218]	-3.91	0.178901	5.93e-08	-15.0069
ENSG00000165886	UBTD1	1	ubiquitin domain containing 1 [Source:HGNC Symbol;Acc:HGNC:25683]	-1.02	4.86075	5.94e-08	-2.03361
ENSG00000055483	USP36	24	ubiquitin specific peptidase 36 [Source:HGNC Symbol;Acc:HGNC:20062]	0.91	6.75074	6e-08	1.87905
ENSG00000114120	SLC25A36	15	solute carrier family 25 member 36 [Source:HGNC Symbol;Acc:HGNC:25554]	-1.14	6.30347	6e-08	-2.1981
ENSG00000106415	GLCCI1	12	glucocorticoid induced 1 [Source:HGNC Symbol;Acc:HGNC:18713]	-1.82	2.15491	6.05e-08	-3.53357
ENSG00000158828	PINK1	3	PTEN induced putative kinase 1 [Source:HGNC Symbol;Acc:HGNC:14581]	-1.14	4.43659	6.05e-08	-2.21135
ENSG00000204128	C2orf72	3	chromosome 2 open reading frame 72 [Source:HGNC Symbol;Acc:HGNC:27418]	-1.36	3.95431	6.06e-08	-2.57208
ENSG00000176390	CRLF3	6	cytokine receptor like factor 3 [Source:HGNC Symbol;Acc:HGNC:17177]	1.12	3.91975	6.08e-08	2.18094
ENSG00000112659	CUL9	18	cullin 9 [Source:HGNC Symbol;Acc:HGNC:15982]	-0.941	6.06502	6.12e-08	-1.91929
ENSG00000132359	RAP1GAP2	9	RAP1 GTPase activating protein 2 [Source:HGNC Symbol;Acc:HGNC:29176]	0.883	6.85009	6.12e-08	1.8444
ENSG00000046604	DSG2	2	desmoglein 2 [Source:HGNC Symbol;Acc:HGNC:3049]	-1.1	7.25569	6.15e-08	-2.1455
ENSG00000156521	TYSND1	4	trypsin domain containing 1 [Source:HGNC Symbol;Acc:HGNC:28531]	-1.18	5.03656	6.17e-08	-2.26015
ENSG00000160255	ITGB2	24	integrin subunit beta 2 [Source:HGNC Symbol;Acc:HGNC:6155]	3.34	-0.531797	6.18e-08	10.1404
ENSG00000143401	ANP32E	10	acidic nuclear phosphoprotein 32 family member E [Source:HGNC Symbol;Acc:HGNC:16673]	-1.24	6.23393	6.18e-08	-2.35802
ENSG00000123453	SARDH	8	sarcosine dehydrogenase [Source:HGNC Symbol;Acc:HGNC:10536]	-1.79	2.20994	6.2e-08	-3.46279
ENSG00000140598	EFL1	10	elongation factor like GTPase 1 [Source:HGNC Symbol;Acc:HGNC:25789]	0.989	5.17541	6.2e-08	1.98427
ENSG00000224086	LL22NC03-86G7.1	1		1.93	1.54629	6.23e-08	3.80331
ENSG00000006652	IFRD1	17	interferon related developmental regulator 1 [Source:HGNC Symbol;Acc:HGNC:5456]	0.883	6.04498	6.25e-08	1.84406
ENSG00000187189	TSPYL4	1	TSPY like 4 [Source:HGNC Symbol;Acc:HGNC:21559]	1.31	4.35144	6.25e-08	2.48143
ENSG00000196535	MYO18A	24	myosin XVIIIA [Source:HGNC Symbol;Acc:HGNC:31104]	-0.942	6.36464	6.27e-08	-1.92091
ENSG00000134686	PHC2	12	polyhomeotic homolog 2 [Source:HGNC Symbol;Acc:HGNC:3183]	0.99	8.2542	6.28e-08	1.98675
ENSG00000113658	SMAD5	12	SMAD family member 5 [Source:HGNC Symbol;Acc:HGNC:6771]	-1.08	4.91393	6.3e-08	-2.10813
ENSG00000196668	LINC00173	4	long intergenic non-protein coding RNA 173 [Source:HGNC Symbol;Acc:HGNC:33791]	-1.75	2.17272	6.3e-08	-3.36529
ENSG00000084710	EFR3B	5	EFR3 homolog B [Source:HGNC Symbol;Acc:HGNC:29155]	-1.45	6.05002	6.31e-08	-2.74126
ENSG00000147804	SLC39A4	9	solute carrier family 39 member 4 [Source:HGNC Symbol;Acc:HGNC:17129]	-1.23	5.34689	6.31e-08	-2.35022
ENSG00000136378	ADAMTS7	5	ADAM metallopeptidase with thrombospondin type 1 motif 7 [Source:HGNC Symbol;Acc:HGNC:223]	-2.19	1.57063	6.34e-08	-4.57263
ENSG00000162542	TMCO4	8	transmembrane and coiled-coil domains 4 [Source:HGNC Symbol;Acc:HGNC:27393]	-1.1	4.49144	6.34e-08	-2.14348
ENSG00000162909	CAPN2	12	calpain 2 [Source:HGNC Symbol;Acc:HGNC:1479]	1	8.0277	6.34e-08	2.00515
ENSG00000100426	ZBED4	1	zinc finger BED-type containing 4 [Source:HGNC Symbol;Acc:HGNC:20721]	0.872	6.76248	6.4e-08	1.82957
ENSG00000261578	RP11-21L23.2	1		-1.74	2.18644	6.44e-08	-3.34343
ENSG00000156973	PDE6D	5	phosphodiesterase 6D [Source:HGNC Symbol;Acc:HGNC:8788]	-1.08	4.19731	6.5e-08	-2.11084
ENSG00000187772	LIN28B	3	lin-28 homolog B [Source:HGNC Symbol;Acc:HGNC:32207]	-1.32	3.83031	6.52e-08	-2.49153
ENSG00000261324	RP11-174G6.5	1		2.11	1.45703	6.52e-08	4.3094
ENSG00000158106	RHPN1	3	rhophilin Rho GTPase binding protein 1 [Source:HGNC Symbol;Acc:HGNC:19973]	-0.99	4.94956	6.52e-08	-1.98582
ENSG00000164761	TNFRSF11B	3	TNF receptor superfamily member 11b [Source:HGNC Symbol;Acc:HGNC:11909]	-2.87	1.03646	6.53e-08	-7.33088
ENSG00000088881	EBF4	11	early B-cell factor 4 [Source:HGNC Symbol;Acc:HGNC:29278]	-2.37	1.38291	6.56e-08	-5.15753
ENSG00000101150	TPD52L2	10	tumor protein D52 like 2 [Source:HGNC Symbol;Acc:HGNC:12007]	1.05	7.01593	6.59e-08	2.06414
ENSG00000117748	RPA2	5	replication protein A2 [Source:HGNC Symbol;Acc:HGNC:10290]	1.02	5.06558	6.59e-08	2.02309
ENSG00000106105	GARS	10	glycyl-tRNA synthetase [Source:HGNC Symbol;Acc:HGNC:4162]	0.925	7.57418	6.69e-08	1.8992
ENSG00000135636	DYSF	19	dysferlin [Source:HGNC Symbol;Acc:HGNC:3097]	-2.35	1.66958	6.69e-08	-5.09886
ENSG00000128872	TMOD2	6	tropomodulin 2 [Source:HGNC Symbol;Acc:HGNC:11872]	-1.24	4.16604	6.71e-08	-2.35703
ENSG00000135002	RFK	6	riboflavin kinase [Source:HGNC Symbol;Acc:HGNC:30324]	1.49	3.2693	6.73e-08	2.81665
ENSG00000156858	PRR14	13	proline rich 14 [Source:HGNC Symbol;Acc:HGNC:28458]	1.04	6.1106	6.76e-08	2.05561
ENSG00000105556	MIER2	7	MIER family member 2 [Source:HGNC Symbol;Acc:HGNC:29210]	1.14	5.84237	6.79e-08	2.20195
ENSG00000111110	PPM1H	5	protein phosphatase, Mg2+/Mn2+ dependent 1H [Source:HGNC Symbol;Acc:HGNC:18583]	-1.22	5.12912	6.79e-08	-2.33247
ENSG00000204291	COL15A1	5	collagen type XV alpha 1 chain [Source:HGNC Symbol;Acc:HGNC:2192]	-3.09	-0.0437177	6.79e-08	-8.54307
ENSG00000065534	MYLK	21	myosin light chain kinase [Source:HGNC Symbol;Acc:HGNC:7590]	-1.48	3.18481	6.82e-08	-2.79001
ENSG00000143384	MCL1	4	BCL2 family apoptosis regulator [Source:HGNC Symbol;Acc:HGNC:6943]	1.15	7.16994	6.83e-08	2.2169
ENSG00000101096	NFATC2	7	nuclear factor of activated T-cells 2 [Source:HGNC Symbol;Acc:HGNC:7776]	-0.942	6.81745	6.9e-08	-1.92091
ENSG00000120910	PPP3CC	8	protein phosphatase 3 catalytic subunit gamma [Source:HGNC Symbol;Acc:HGNC:9316]	1.33	3.38876	6.91e-08	2.50755
ENSG00000130830	MPP1	18	membrane palmitoylated protein 1 [Source:HGNC Symbol;Acc:HGNC:7219]	-1.38	3.50028	6.91e-08	-2.59482
ENSG00000170145	SIK2	2	salt inducible kinase 2 [Source:HGNC Symbol;Acc:HGNC:21680]	0.879	5.64176	6.95e-08	1.83852
ENSG00000110080	ST3GAL4	20	ST3 beta-galactoside alpha-2,3-sialyltransferase 4 [Source:HGNC Symbol;Acc:HGNC:10864]	-0.935	7.43181	6.97e-08	-1.9121
ENSG00000189058	APOD	5	apolipoprotein D [Source:HGNC Symbol;Acc:HGNC:612]	-1.63	5.63219	6.97e-08	-3.09453
ENSG00000137642	SORL1	13	sortilin related receptor 1 [Source:HGNC Symbol;Acc:HGNC:11185]	-2.71	1.56501	7.06e-08	-6.54154
ENSG00000126216	TUBGCP3	7	tubulin gamma complex associated protein 3 [Source:HGNC Symbol;Acc:HGNC:18598]	0.894	5.67303	7.08e-08	1.85828
ENSG00000164692	COL1A2	13	collagen type I alpha 2 chain [Source:HGNC Symbol;Acc:HGNC:2198]	3.62	-0.427056	7.08e-08	12.2645
ENSG00000183778	B3GALT5	6	beta-1,3-galactosyltransferase 5 [Source:HGNC Symbol;Acc:HGNC:920]	4.81	-0.403167	7.08e-08	28.1354
ENSG00000136738	STAM	5	signal transducing adaptor molecule [Source:HGNC Symbol;Acc:HGNC:11357]	1.27	6.83532	7.09e-08	2.40862
ENSG00000163788	SNRK	8	SNF related kinase [Source:HGNC Symbol;Acc:HGNC:30598]	-1.5	4.24162	7.09e-08	-2.83548
ENSG00000168952	STXBP6	7	syntaxin binding protein 6 [Source:HGNC Symbol;Acc:HGNC:19666]	0.993	5.7334	7.09e-08	1.99053
ENSG00000132600	PRMT7	27	protein arginine methyltransferase 7 [Source:HGNC Symbol;Acc:HGNC:25557]	-0.896	6.39783	7.18e-08	-1.86122
ENSG00000120913	PDLIM2	21	PDZ and LIM domain 2 [Source:HGNC Symbol;Acc:HGNC:13992]	-1.25	3.97698	7.32e-08	-2.3771
ENSG00000166579	NDEL1	19	nudE neurodevelopment protein 1 like 1 [Source:HGNC Symbol;Acc:HGNC:17620]	0.87	5.73955	7.32e-08	1.82777
ENSG00000100593	ISM2	8	isthmin 2 [Source:HGNC Symbol;Acc:HGNC:23176]	-1.92	2.89367	7.36e-08	-3.79259
ENSG00000003137	CYP26B1	5	cytochrome P450 family 26 subfamily B member 1 [Source:HGNC Symbol;Acc:HGNC:20581]	-3.64	1.93976	7.36e-08	-12.426
ENSG00000065320	NTN1	2	netrin 1 [Source:HGNC Symbol;Acc:HGNC:8029]	-1.5	3.96269	7.4e-08	-2.83069
ENSG00000154358	OBSCN	14	obscurin, cytoskeletal calmodulin and titin-interacting RhoGEF [Source:HGNC Symbol;Acc:HGNC:15719]	-0.99	6.2454	7.4e-08	-1.98655
ENSG00000110422	HIPK3	6	homeodomain interacting protein kinase 3 [Source:HGNC Symbol;Acc:HGNC:4915]	-1.11	5.43837	7.4e-08	-2.16372
ENSG00000143153	ATP1B1	3	ATPase Na+/K+ transporting subunit beta 1 [Source:HGNC Symbol;Acc:HGNC:804]	-1.06	4.81335	7.43e-08	-2.08165
ENSG00000104805	NUCB1	12	nucleobindin 1 [Source:HGNC Symbol;Acc:HGNC:8043]	-0.937	8.41417	7.47e-08	-1.91513
ENSG00000095370	SH2D3C	13	SH2 domain containing 3C [Source:HGNC Symbol;Acc:HGNC:16884]	-3.36	0.45474	7.49e-08	-10.2854
ENSG00000090686	USP48	15	ubiquitin specific peptidase 48 [Source:HGNC Symbol;Acc:HGNC:18533]	-1.01	7.42653	7.54e-08	-2.02012
ENSG00000179195	ZNF664	14	zinc finger protein 664 [Source:HGNC Symbol;Acc:HGNC:25406]	-0.905	5.94685	7.58e-08	-1.87259
ENSG00000012174	MBTPS2	3	membrane bound transcription factor peptidase, site 2 [Source:HGNC Symbol;Acc:HGNC:15455]	-1.07	4.93175	7.62e-08	-2.09708
ENSG00000049245	VAMP3	3	vesicle associated membrane protein 3 [Source:HGNC Symbol;Acc:HGNC:12644]	1.08	6.30558	7.62e-08	2.11363
ENSG00000130513	GDF15	5	growth differentiation factor 15 [Source:HGNC Symbol;Acc:HGNC:30142]	1.26	6.39531	7.62e-08	2.3922
ENSG00000186174	BCL9L	5	B-cell CLL/lymphoma 9-like [Source:HGNC Symbol;Acc:HGNC:23688]	0.933	7.77692	7.62e-08	1.90941
ENSG00000164902	PHAX	5	phosphorylated adaptor for RNA export [Source:HGNC Symbol;Acc:HGNC:10241]	1.03	4.68802	7.62e-08	2.04473
ENSG00000162407	PLPP3	5	phospholipid phosphatase 3 [Source:HGNC Symbol;Acc:HGNC:9229]	-1.04	4.94007	7.63e-08	-2.05529
ENSG00000146729	GBAS	11	glioblastoma amplified sequence [Source:HGNC Symbol;Acc:HGNC:4179]	-0.988	5.1775	7.65e-08	-1.98329
ENSG00000158615	PPP1R15B	1	protein phosphatase 1 regulatory subunit 15B [Source:HGNC Symbol;Acc:HGNC:14951]	0.97	5.9107	7.65e-08	1.9583
ENSG00000242732	RGAG4	2	retrotransposon gag domain containing 4 [Source:HGNC Symbol;Acc:HGNC:29430]	-1.55	2.58267	7.66e-08	-2.93393
ENSG00000100522	GNPNAT1	5	glucosamine-phosphate N-acetyltransferase 1 [Source:HGNC Symbol;Acc:HGNC:19980]	1.03	4.56291	7.67e-08	2.04897
ENSG00000239593	RP11-477J21.6	1		-2.38	0.868695	7.67e-08	-5.21036
ENSG00000163171	CDC42EP3	6	CDC42 effector protein 3 [Source:HGNC Symbol;Acc:HGNC:16943]	-1.38	5.45387	7.76e-08	-2.59772
ENSG00000236453	AC003092.1	2		3.16	0.261562	7.8e-08	8.96363
ENSG00000105197	TIMM50	20	translocase of inner mitochondrial membrane 50 [Source:HGNC Symbol;Acc:HGNC:23656]	-0.861	7.51294	7.85e-08	-1.81666
ENSG00000184203	PPP1R2	7	protein phosphatase 1 regulatory inhibitor subunit 2 [Source:HGNC Symbol;Acc:HGNC:9288]	-1.12	4.33132	7.85e-08	-2.18099
ENSG00000144713	RPL32	8	ribosomal protein L32 [Source:HGNC Symbol;Acc:HGNC:10336]	1.13	9.21371	8e-08	2.19362
ENSG00000176014	TUBB6	14	tubulin beta 6 class V [Source:HGNC Symbol;Acc:HGNC:20776]	1.01	7.70708	8.03e-08	2.01882
ENSG00000105639	JAK3	7	Janus kinase 3 [Source:HGNC Symbol;Acc:HGNC:6193]	-1.37	5.49254	8.04e-08	-2.57967
ENSG00000072682	P4HA2	21	prolyl 4-hydroxylase subunit alpha 2 [Source:HGNC Symbol;Acc:HGNC:8547]	-1.21	7.09922	8.08e-08	-2.31372
ENSG00000100647	SUSD6	3	sushi domain containing 6 [Source:HGNC Symbol;Acc:HGNC:19956]	-1.08	4.13196	8.08e-08	-2.11251
ENSG00000173065	FAM222B	15	family with sequence similarity 222 member B [Source:HGNC Symbol;Acc:HGNC:25563]	1.09	6.96146	8.08e-08	2.13034
ENSG00000070831	CDC42	5	cell division cycle 42 [Source:HGNC Symbol;Acc:HGNC:1736]	1.11	6.1291	8.12e-08	2.15997
ENSG00000184005	ST6GALNAC3	3	ST6 N-acetylgalactosaminide alpha-2,6-sialyltransferase 3 [Source:HGNC Symbol;Acc:HGNC:19343]	-1.29	5.05143	8.15e-08	-2.44838
ENSG00000196227	FAM217B	4	family with sequence similarity 217 member B [Source:HGNC Symbol;Acc:HGNC:16170]	-1.33	3.83896	8.16e-08	-2.51742
ENSG00000173040	EVC2	4	EvC ciliary complex subunit 2 [Source:HGNC Symbol;Acc:HGNC:19747]	-1.49	2.65832	8.26e-08	-2.81213
ENSG00000188493	C19orf54	10	chromosome 19 open reading frame 54 [Source:HGNC Symbol;Acc:HGNC:24758]	-0.923	5.58905	8.3e-08	-1.89556
ENSG00000221869	CEBPD	1	CCAAT/enhancer binding protein delta [Source:HGNC Symbol;Acc:HGNC:1835]	-1.32	3.60072	8.31e-08	-2.49285
ENSG00000126003	PLAGL2	1	PLAG1 like zinc finger 2 [Source:HGNC Symbol;Acc:HGNC:9047]	1.07	5.992	8.31e-08	2.0976
ENSG00000140525	FANCI	17	Fanconi anemia complementation group I [Source:HGNC Symbol;Acc:HGNC:25568]	-0.986	6.31361	8.32e-08	-1.98079
ENSG00000182827	ACBD3	2	acyl-CoA binding domain containing 3 [Source:HGNC Symbol;Acc:HGNC:15453]	0.884	6.16827	8.32e-08	1.84522
ENSG00000056558	TRAF1	3	TNF receptor associated factor 1 [Source:HGNC Symbol;Acc:HGNC:12031]	-0.938	5.29892	8.33e-08	-1.91628
ENSG00000115946	PNO1	3	partner of NOB1 homolog [Source:HGNC Symbol;Acc:HGNC:32790]	1.53	3.66518	8.39e-08	2.88751
ENSG00000140848	CPNE2	10	copine 2 [Source:HGNC Symbol;Acc:HGNC:2315]	-1.09	5.2114	8.39e-08	-2.1269
ENSG00000130177	CDC16	11	cell division cycle 16 [Source:HGNC Symbol;Acc:HGNC:1720]	-0.934	7.6674	8.59e-08	-1.91101
ENSG00000111728	ST8SIA1	15	ST8 alpha-N-acetyl-neuraminide alpha-2,8-sialyltransferase 1 [Source:HGNC Symbol;Acc:HGNC:10869]	-0.978	6.199	8.61e-08	-1.96941
ENSG00000186522	10-Sep	14	septin 10 [Source:HGNC Symbol;Acc:HGNC:14349]	-0.868	5.43608	8.76e-08	-1.82543
ENSG00000018236	CNTN1	11	contactin 1 [Source:HGNC Symbol;Acc:HGNC:2171]	-1.5	3.71709	8.85e-08	-2.8243
ENSG00000177943	MAMDC4	5	MAM domain containing 4 [Source:HGNC Symbol;Acc:HGNC:24083]	-0.975	5.08076	8.91e-08	-1.96601
ENSG00000143390	RFX5	21	regulatory factor X5 [Source:HGNC Symbol;Acc:HGNC:9986]	-0.844	6.11609	8.92e-08	-1.79526
ENSG00000157399	ARSE	6	arylsulfatase E (chondrodysplasia punctata 1) [Source:HGNC Symbol;Acc:HGNC:719]	-1.67	2.63661	9.02e-08	-3.17949
ENSG00000159479	MED8	5	mediator complex subunit 8 [Source:HGNC Symbol;Acc:HGNC:19971]	0.859	5.38427	9.02e-08	1.81377
ENSG00000171914	TLN2	11	talin 2 [Source:HGNC Symbol;Acc:HGNC:15447]	-1.35	3.8642	9.02e-08	-2.54211
ENSG00000185359	HGS	17	hepatocyte growth factor-regulated tyrosine kinase substrate [Source:HGNC Symbol;Acc:HGNC:4897]	0.839	7.78467	9.02e-08	1.7892
ENSG00000197965	MPZL1	11	myelin protein zero like 1 [Source:HGNC Symbol;Acc:HGNC:7226]	-0.914	6.01264	9.02e-08	-1.88413
ENSG00000231834	HLA-A	9	major histocompatibility complex, class I, A [Source:HGNC Symbol;Acc:HGNC:4931]	-1.39	3.17783	9.02e-08	-2.61877
ENSG00000144815	NXPE3	7	neurexophilin and PC-esterase domain family member 3 [Source:HGNC Symbol;Acc:HGNC:28238]	0.996	5.35771	9.02e-08	1.99476
ENSG00000152527	PLEKHH2	8	pleckstrin homology, MyTH4 and FERM domain containing H2 [Source:HGNC Symbol;Acc:HGNC:30506]	-1.28	5.04577	9.02e-08	-2.42951
ENSG00000168542	COL3A1	6	collagen type III alpha 1 chain [Source:HGNC Symbol;Acc:HGNC:2201]	3.48	-1.09738	9.02e-08	11.1665
ENSG00000196236	XPNPEP3	6	X-prolyl aminopeptidase 3 [Source:HGNC Symbol;Acc:HGNC:28052]	-1.04	4.95022	9.08e-08	-2.06227
ENSG00000148926	ADM	8	adrenomedullin [Source:HGNC Symbol;Acc:HGNC:259]	1.03	7.45897	9.09e-08	2.04589
ENSG00000124406	ATP8A1	10	ATPase phospholipid transporting 8A1 [Source:HGNC Symbol;Acc:HGNC:13531]	-2.56	1.32257	9.13e-08	-5.8869
ENSG00000116525	TRIM62	4	tripartite motif containing 62 [Source:HGNC Symbol;Acc:HGNC:25574]	-1.02	5.08593	9.15e-08	-2.02683
ENSG00000123191	ATP7B	16	ATPase copper transporting beta [Source:HGNC Symbol;Acc:HGNC:870]	-1.21	4.6838	9.16e-08	-2.30837
ENSG00000164187	LMBRD2	3	LMBR1 domain containing 2 [Source:HGNC Symbol;Acc:HGNC:25287]	-1.86	2.67743	9.21e-08	-3.62017
ENSG00000109680	TBC1D19	9	TBC1 domain family member 19 [Source:HGNC Symbol;Acc:HGNC:25624]	1.56	2.4224	9.3e-08	2.94686
ENSG00000227036	LINC00511	17	long intergenic non-protein coding RNA 511 [Source:HGNC Symbol;Acc:HGNC:43564]	-0.983	5.46785	9.3e-08	-1.97725
ENSG00000124006	OBSL1	15	obscurin like 1 [Source:HGNC Symbol;Acc:HGNC:29092]	-0.983	7.95566	9.34e-08	-1.97619
ENSG00000130203	APOE	5	apolipoprotein E [Source:HGNC Symbol;Acc:HGNC:613]	-1.25	9.08497	9.34e-08	-2.37222
ENSG00000134001	EIF2S1	6	eukaryotic translation initiation factor 2 subunit alpha [Source:HGNC Symbol;Acc:HGNC:3265]	0.887	6.41921	9.34e-08	1.84897
ENSG00000150244	TRIM48	1	tripartite motif containing 48 [Source:HGNC Symbol;Acc:HGNC:19021]	1.34	4.65618	9.34e-08	2.52974
ENSG00000163932	PRKCD	6	protein kinase C delta [Source:HGNC Symbol;Acc:HGNC:9399]	-0.884	7.72091	9.34e-08	-1.84554
ENSG00000100523	DDHD1	10	DDHD domain containing 1 [Source:HGNC Symbol;Acc:HGNC:19714]	-1.08	4.43753	9.35e-08	-2.11081
ENSG00000100294	MCAT	4	malonyl-CoA-acyl carrier protein transacylase [Source:HGNC Symbol;Acc:HGNC:29622]	1.04	3.9626	9.39e-08	2.05907
ENSG00000242265	PEG10	9	paternally expressed 10 [Source:HGNC Symbol;Acc:HGNC:14005]	0.936	6.90818	9.39e-08	1.91356
ENSG00000069667	RORA	14	RAR related orphan receptor A [Source:HGNC Symbol;Acc:HGNC:10258]	-1.67	3.77215	9.46e-08	-3.19206
ENSG00000176058	TPRN	4	taperin [Source:HGNC Symbol;Acc:HGNC:26894]	-0.957	5.90761	9.5e-08	-1.94114
ENSG00000106069	CHN2	30	chimerin 2 [Source:HGNC Symbol;Acc:HGNC:1944]	-1.46	3.15886	9.59e-08	-2.75512
ENSG00000106069	CHN2	30	chimerin 2 [Source:HGNC Symbol;Acc:HGNC:1944]	-1.46	3.15886	9.59e-08	-2.75512
ENSG00000168672	FAM84B	2	family with sequence similarity 84 member B [Source:HGNC Symbol;Acc:HGNC:24166]	-1.07	5.11818	9.6e-08	-2.10296
ENSG00000074621	SLC24A1	12	solute carrier family 24 member 1 [Source:HGNC Symbol;Acc:HGNC:10975]	-1.2	6.45902	9.7e-08	-2.29573
ENSG00000121064	SCPEP1	16	serine carboxypeptidase 1 [Source:HGNC Symbol;Acc:HGNC:29507]	-0.92	5.1311	9.7e-08	-1.89162
ENSG00000178700	DHFR2	6	dihydrofolate reductase 2 [Source:HGNC Symbol;Acc:HGNC:27309]	1.16	3.4198	9.78e-08	2.23218
ENSG00000138381	ASNSD1	9	asparagine synthetase domain containing 1 [Source:HGNC Symbol;Acc:HGNC:24910]	1.06	4.70487	9.88e-08	2.08942
ENSG00000146005	PSD2	1	pleckstrin and Sec7 domain containing 2 [Source:HGNC Symbol;Acc:HGNC:19092]	-4.2	-1.29275	9.89e-08	-18.3884
ENSG00000155508	CNOT8	25	CCR4-NOT transcription complex subunit 8 [Source:HGNC Symbol;Acc:HGNC:9207]	1.02	5.11457	9.95e-08	2.02503
ENSG00000145016	RUBCN	10	RUN and cysteine rich domain containing beclin 1 interacting protein [Source:HGNC Symbol;Acc:HGNC:28991]	0.84	5.5892	1e-07	1.79044
ENSG00000198203	SULT1C2	9	sulfotransferase family 1C member 2 [Source:HGNC Symbol;Acc:HGNC:11456]	-2.38	0.764081	1e-07	-5.20231
ENSG00000088247	KHSRP	13	KH-type splicing regulatory protein [Source:HGNC Symbol;Acc:HGNC:6316]	0.863	8.52989	1e-07	1.81838
ENSG00000104325	DECR1	19	2,4-dienoyl-CoA reductase 1 [Source:HGNC Symbol;Acc:HGNC:2753]	-1.29	3.75082	1e-07	-2.45176
ENSG00000143036	SLC44A3	10	solute carrier family 44 member 3 [Source:HGNC Symbol;Acc:HGNC:28689]	-1.98	1.76478	1e-07	-3.94633
ENSG00000166813	KIF7	3	kinesin family member 7 [Source:HGNC Symbol;Acc:HGNC:30497]	-1.06	4.3397	1e-07	-2.08843
ENSG00000059588	TARBP1	9	TAR (HIV-1) RNA binding protein 1 [Source:HGNC Symbol;Acc:HGNC:11568]	-0.919	5.12761	1.01e-07	-1.89081
ENSG00000091164	TXNL1	11	thioredoxin like 1 [Source:HGNC Symbol;Acc:HGNC:12436]	0.952	5.0977	1.02e-07	1.93469
ENSG00000116514	RNF19B	3	ring finger protein 19B [Source:HGNC Symbol;Acc:HGNC:26886]	-1.16	5.53346	1.02e-07	-2.23299
ENSG00000167378	IRGQ	5	immunity related GTPase Q [Source:HGNC Symbol;Acc:HGNC:24868]	-0.992	5.48615	1.02e-07	-1.98883
ENSG00000186314	PRELID2	9	PRELI domain containing 2 [Source:HGNC Symbol;Acc:HGNC:28306]	-1.41	2.73804	1.03e-07	-2.66623
ENSG00000092445	TYRO3	9	TYRO3 protein tyrosine kinase [Source:HGNC Symbol;Acc:HGNC:12446]	-0.848	6.49732	1.03e-07	-1.79946
ENSG00000126860	EVI2A	3	ecotropic viral integration site 2A [Source:HGNC Symbol;Acc:HGNC:3499]	2.21	1.09095	1.03e-07	4.61539
ENSG00000167306	MYO5B	7	myosin VB [Source:HGNC Symbol;Acc:HGNC:7603]	-2.77	1.59366	1.03e-07	-6.82632
ENSG00000259495	RP11-210M15.2	2		-1.6	3.16002	1.03e-07	-3.02354
ENSG00000089248	ERP29	5	endoplasmic reticulum protein 29 [Source:HGNC Symbol;Acc:HGNC:13799]	-1	7.12752	1.05e-07	-2.00091
ENSG00000253125	RP11-459E5.1	3		-5.29	-1.32171	1.05e-07	-39.0936
ENSG00000149599	DUSP15	10	dual specificity phosphatase 15 [Source:HGNC Symbol;Acc:HGNC:16236]	-1.31	4.00267	1.05e-07	-2.47765
ENSG00000100138	SNU13	8	SNU13 homolog, small nuclear ribonucleoprotein (U4/U6.U5) [Source:HGNC Symbol;Acc:HGNC:7819]	0.847	7.87309	1.05e-07	1.79881
ENSG00000205786	LINC01531	7	long intergenic non-protein coding RNA 1531 [Source:HGNC Symbol;Acc:HGNC:51270]	-2.25	7.59161	1.06e-07	-4.75538
ENSG00000137876	RSL24D1	6	ribosomal L24 domain containing 1 [Source:HGNC Symbol;Acc:HGNC:18479]	1.19	4.70108	1.07e-07	2.28285
ENSG00000196182	STK40	8	serine/threonine kinase 40 [Source:HGNC Symbol;Acc:HGNC:21373]	0.969	6.48448	1.07e-07	1.95767
ENSG00000137809	ITGA11	7	integrin subunit alpha 11 [Source:HGNC Symbol;Acc:HGNC:6136]	-2.93	1.7909	1.07e-07	-7.59999
ENSG00000168005	C11orf84	3	chromosome 11 open reading frame 84 [Source:HGNC Symbol;Acc:HGNC:25115]	-1.32	4.08711	1.07e-07	-2.49404
ENSG00000143321	HDGF	10	hepatoma derived growth factor [Source:HGNC Symbol;Acc:HGNC:4856]	-0.942	7.50239	1.08e-07	-1.92064
ENSG00000166200	COPS2	8	COP9 signalosome subunit 2 [Source:HGNC Symbol;Acc:HGNC:30747]	1.06	6.20482	1.08e-07	2.08487
ENSG00000213626	LBH	9	limb bud and heart development [Source:HGNC Symbol;Acc:HGNC:29532]	-1.67	5.00459	1.08e-07	-3.18775
ENSG00000242498	ARPIN	3	actin-related protein 2/3 complex inhibitor [Source:HGNC Symbol;Acc:HGNC:28782]	-0.977	4.773	1.08e-07	-1.96861
ENSG00000168092	PAFAH1B2	8	platelet activating factor acetylhydrolase 1b catalytic subunit 2 [Source:HGNC Symbol;Acc:HGNC:8575]	0.932	5.85451	1.09e-07	1.90739
ENSG00000104626	ERI1	9	exoribonuclease 1 [Source:HGNC Symbol;Acc:HGNC:23994]	-1.35	3.37577	1.09e-07	-2.55531
ENSG00000112378	PERP	1	PERP, TP53 apoptosis effector [Source:HGNC Symbol;Acc:HGNC:17637]	-0.86	5.42766	1.09e-07	-1.81451
ENSG00000155959	VBP1	4	VHL binding protein 1 [Source:HGNC Symbol;Acc:HGNC:12662]	-1.42	3.2233	1.09e-07	-2.66924
ENSG00000196943	NOP9	3	NOP9 nucleolar protein [Source:HGNC Symbol;Acc:HGNC:19826]	0.828	5.6841	1.09e-07	1.77508
ENSG00000198380	GFPT1	4	glutamine--fructose-6-phosphate transaminase 1 [Source:HGNC Symbol;Acc:HGNC:4241]	-0.883	6.85551	1.09e-07	-1.84466
ENSG00000140939	NOL3	13	nucleolar protein 3 [Source:HGNC Symbol;Acc:HGNC:7869]	-1.04	4.76023	1.1e-07	-2.05013
ENSG00000107819	SFXN3	7	sideroflexin 3 [Source:HGNC Symbol;Acc:HGNC:16087]	-1.04	7.60052	1.1e-07	-2.05349
ENSG00000067606	PRKCZ	26	protein kinase C zeta [Source:HGNC Symbol;Acc:HGNC:9412]	-0.914	5.20229	1.1e-07	-1.88407
ENSG00000138735	PDE5A	12	phosphodiesterase 5A [Source:HGNC Symbol;Acc:HGNC:8784]	-1.8	2.32796	1.1e-07	-3.49367
ENSG00000244405	ETV5	14	ETS variant 5 [Source:HGNC Symbol;Acc:HGNC:3494]	-0.918	8.18427	1.13e-07	-1.8899
ENSG00000132003	ZSWIM4	3	zinc finger SWIM-type containing 4 [Source:HGNC Symbol;Acc:HGNC:25704]	1.15	5.09831	1.13e-07	2.22135
ENSG00000171219	CDC42BPG	4	CDC42 binding protein kinase gamma [Source:HGNC Symbol;Acc:HGNC:29829]	-1.29	3.49829	1.13e-07	-2.44203
ENSG00000149212	SESN3	6	sestrin 3 [Source:HGNC Symbol;Acc:HGNC:23060]	-1.55	4.2052	1.13e-07	-2.92245
ENSG00000150776	C11orf57	9	chromosome 11 open reading frame 57 [Source:HGNC Symbol;Acc:HGNC:25569]	1.09	4.52819	1.13e-07	2.12591
ENSG00000134250	NOTCH2	8	notch 2 [Source:HGNC Symbol;Acc:HGNC:7882]	-1.21	8.58745	1.13e-07	-2.31644
ENSG00000132669	RIN2	7	Ras and Rab interactor 2 [Source:HGNC Symbol;Acc:HGNC:18750]	1.12	3.71887	1.13e-07	2.16758
ENSG00000114353	GNAI2	12	G protein subunit alpha i2 [Source:HGNC Symbol;Acc:HGNC:4385]	0.857	8.74596	1.15e-07	1.81186
ENSG00000197381	ADARB1	15	adenosine deaminase, RNA specific B1 [Source:HGNC Symbol;Acc:HGNC:226]	-1.11	4.33446	1.15e-07	-2.1638
ENSG00000144895	EIF2A	16	eukaryotic translation initiation factor 2A [Source:HGNC Symbol;Acc:HGNC:3254]	0.911	6.95401	1.16e-07	1.88087
ENSG00000178999	AURKB	14	aurora kinase B [Source:HGNC Symbol;Acc:HGNC:11390]	-1.08	6.5454	1.16e-07	-2.11842
ENSG00000175197	DDIT3	6	DNA damage inducible transcript 3 [Source:HGNC Symbol;Acc:HGNC:2726]	1.19	3.49969	1.16e-07	2.28793
ENSG00000071575	TRIB2	4	tribbles pseudokinase 2 [Source:HGNC Symbol;Acc:HGNC:30809]	-1.18	7.99448	1.16e-07	-2.26137
ENSG00000091039	OSBPL8	18	oxysterol binding protein like 8 [Source:HGNC Symbol;Acc:HGNC:16396]	-0.942	5.8275	1.17e-07	-1.9214
ENSG00000164163	ABCE1	10	ATP binding cassette subfamily E member 1 [Source:HGNC Symbol;Acc:HGNC:69]	0.889	5.8023	1.17e-07	1.85249
ENSG00000159267	HLCS	7	holocarboxylase synthetase [Source:HGNC Symbol;Acc:HGNC:4976]	-0.928	5.48471	1.18e-07	-1.9032
ENSG00000114030	KPNA1	10	karyopherin subunit alpha 1 [Source:HGNC Symbol;Acc:HGNC:6394]	0.894	5.51527	1.18e-07	1.8579
ENSG00000182256	GABRG3	8	gamma-aminobutyric acid type A receptor gamma3 subunit [Source:HGNC Symbol;Acc:HGNC:4088]	-1.85	2.22941	1.18e-07	-3.61643
ENSG00000186684	CYP27C1	2	cytochrome P450 family 27 subfamily C member 1 [Source:HGNC Symbol;Acc:HGNC:33480]	-3.57	-1.17328	1.18e-07	-11.8479
ENSG00000129667	RHBDF2	18	rhomboid 5 homolog 2 [Source:HGNC Symbol;Acc:HGNC:20788]	-0.841	6.44377	1.19e-07	-1.79157
ENSG00000163697	APBB2	30	amyloid beta precursor protein binding family B member 2 [Source:HGNC Symbol;Acc:HGNC:582]	-0.906	4.89578	1.19e-07	-1.87408
ENSG00000122566	HNRNPA2B1	8	heterogeneous nuclear ribonucleoprotein A2/B1 [Source:HGNC Symbol;Acc:HGNC:5033]	-1.13	9.41085	1.2e-07	-2.18266
ENSG00000116649	SRM	6	spermidine synthase [Source:HGNC Symbol;Acc:HGNC:11296]	0.958	8.33239	1.21e-07	1.94194
ENSG00000161249	DMKN	68	dermokine [Source:HGNC Symbol;Acc:HGNC:25063]	-1.43	2.67722	1.21e-07	-2.69821
ENSG00000104967	NOVA2	3	NOVA alternative splicing regulator 2 [Source:HGNC Symbol;Acc:HGNC:7887]	-3.13	1.62377	1.21e-07	-8.75732
ENSG00000243927	MRPS6	5	mitochondrial ribosomal protein S6 [Source:HGNC Symbol;Acc:HGNC:14051]	-1.45	2.95332	1.21e-07	-2.72333
ENSG00000142197	DOPEY2	4	dopey family member 2 [Source:HGNC Symbol;Acc:HGNC:1291]	-1	5.16678	1.21e-07	-2.00666
ENSG00000186767	SPIN4	1	spindlin family member 4 [Source:HGNC Symbol;Acc:HGNC:27040]	-1.42	2.99199	1.21e-07	-2.67827
ENSG00000187123	LYPD6	5	LY6/PLAUR domain containing 6 [Source:HGNC Symbol;Acc:HGNC:28751]	-2.03	1.75598	1.22e-07	-4.09116
ENSG00000175087	PDIK1L	4	PDLIM1 interacting kinase 1 like [Source:HGNC Symbol;Acc:HGNC:18981]	1.53	2.21716	1.22e-07	2.89552
ENSG00000185668	POU3F1	1	POU class 3 homeobox 1 [Source:HGNC Symbol;Acc:HGNC:9214]	-1.65	3.21488	1.22e-07	-3.14386
ENSG00000067365	METTL22	18	methyltransferase like 22 [Source:HGNC Symbol;Acc:HGNC:28368]	0.952	4.60352	1.23e-07	1.93519
ENSG00000144791	LIMD1	4	LIM domains containing 1 [Source:HGNC Symbol;Acc:HGNC:6612]	-0.889	7.08068	1.23e-07	-1.85196
ENSG00000182718	ANXA2	38	annexin A2 [Source:HGNC Symbol;Acc:HGNC:537]	0.884	8.31455	1.25e-07	1.84492
ENSG00000274965	TRPM1	5	transient receptor potential cation channel subfamily M member 1 [Source:HGNC Symbol;Acc:HGNC:7146]	-2.34	1.11523	1.25e-07	-5.07056
ENSG00000155368	DBI	12	diazepam binding inhibitor, acyl-CoA binding protein [Source:HGNC Symbol;Acc:HGNC:2690]	-1.02	5.9651	1.25e-07	-2.03265
ENSG00000087253	LPCAT2	8	lysophosphatidylcholine acyltransferase 2 [Source:HGNC Symbol;Acc:HGNC:26032]	-1	4.8765	1.26e-07	-2.00572
ENSG00000096070	BRPF3	12	bromodomain and PHD finger containing 3 [Source:HGNC Symbol;Acc:HGNC:14256]	0.909	5.73343	1.27e-07	1.87801
ENSG00000163354	DCST2	5	DC-STAMP domain containing 2 [Source:HGNC Symbol;Acc:HGNC:26562]	-1.96	1.6893	1.28e-07	-3.88001
ENSG00000105379	ETFB	5	electron transfer flavoprotein beta subunit [Source:HGNC Symbol;Acc:HGNC:3482]	-1.25	5.47542	1.28e-07	-2.37276
ENSG00000132692	BCAN	8	brevican [Source:HGNC Symbol;Acc:HGNC:23059]	2.57	0.495035	1.28e-07	5.95541
ENSG00000169994	MYO7B	8	myosin VIIB [Source:HGNC Symbol;Acc:HGNC:7607]	-4.12	-0.228823	1.29e-07	-17.3682
ENSG00000184564	SLITRK6	1	SLIT and NTRK like family member 6 [Source:HGNC Symbol;Acc:HGNC:23503]	1.91	1.81916	1.29e-07	3.75765
ENSG00000167107	ACSF2	25	acyl-CoA synthetase family member 2 [Source:HGNC Symbol;Acc:HGNC:26101]	-1.05	5.66919	1.29e-07	-2.07574
ENSG00000117593	DARS2	3	aspartyl-tRNA synthetase 2, mitochondrial [Source:HGNC Symbol;Acc:HGNC:25538]	-0.922	6.12811	1.3e-07	-1.89487
ENSG00000253741	CTD-2292P10.4	1		-2.36	1.59619	1.3e-07	-5.14219
ENSG00000005020	SKAP2	9	src kinase associated phosphoprotein 2 [Source:HGNC Symbol;Acc:HGNC:15687]	-1.11	4.28984	1.31e-07	-2.15504
ENSG00000160685	ZBTB7B	7	zinc finger and BTB domain containing 7B [Source:HGNC Symbol;Acc:HGNC:18668]	0.891	6.08519	1.31e-07	1.85422
ENSG00000165025	SYK	5	spleen associated tyrosine kinase [Source:HGNC Symbol;Acc:HGNC:11491]	-0.978	4.72366	1.31e-07	-1.97016
ENSG00000103657	HERC1	15	HECT and RLD domain containing E3 ubiquitin protein ligase family member 1 [Source:HGNC Symbol;Acc:HGNC:4867]	-1.05	6.6778	1.31e-07	-2.07647
ENSG00000173068	BNC2	14	basonuclin 2 [Source:HGNC Symbol;Acc:HGNC:30988]	-1.09	5.18303	1.32e-07	-2.12241
ENSG00000126524	SBDS	5	SBDS ribosome assembly guanine nucleotide exchange factor [Source:HGNC Symbol;Acc:HGNC:19440]	0.993	4.85852	1.32e-07	1.99014
ENSG00000178950	GAK	23	cyclin G associated kinase [Source:HGNC Symbol;Acc:HGNC:4113]	-0.853	8.24476	1.32e-07	-1.80565
ENSG00000008311	AASS	7	aminoadipate-semialdehyde synthase [Source:HGNC Symbol;Acc:HGNC:17366]	-0.994	4.81387	1.34e-07	-1.9913
ENSG00000171763	SPATA5L1	8	spermatogenesis associated 5 like 1 [Source:HGNC Symbol;Acc:HGNC:28762]	1.14	4.47757	1.34e-07	2.20512
ENSG00000183688	RFLNB	1	refilin B [Source:HGNC Symbol;Acc:HGNC:28705]	-0.958	6.53763	1.34e-07	-1.94266
ENSG00000169570	DTWD2	4	DTW domain containing 2 [Source:HGNC Symbol;Acc:HGNC:19334]	1.49	2.87514	1.34e-07	2.81051
ENSG00000110852	CLEC2B	4	C-type lectin domain family 2 member B [Source:HGNC Symbol;Acc:HGNC:2053]	1.43	4.49372	1.35e-07	2.69673
ENSG00000121068	TBX2	4	T-box 2 [Source:HGNC Symbol;Acc:HGNC:11597]	-0.97	5.98259	1.36e-07	-1.95909
ENSG00000129055	ANAPC13	6	anaphase promoting complex subunit 13 [Source:HGNC Symbol;Acc:HGNC:24540]	1.28	4.82815	1.36e-07	2.42384
ENSG00000154319	FAM167A	7	family with sequence similarity 167 member A [Source:HGNC Symbol;Acc:HGNC:15549]	-2.31	1.54244	1.36e-07	-4.94264
ENSG00000154930	ACSS1	5	acyl-CoA synthetase short-chain family member 1 [Source:HGNC Symbol;Acc:HGNC:16091]	-0.883	5.23074	1.36e-07	-1.8444
ENSG00000116984	MTR	5	5-methyltetrahydrofolate-homocysteine methyltransferase [Source:HGNC Symbol;Acc:HGNC:7468]	-0.971	6.59371	1.36e-07	-1.96016
ENSG00000128908	INO80	11	INO80 complex subunit [Source:HGNC Symbol;Acc:HGNC:26956]	0.856	5.23646	1.39e-07	1.81032
ENSG00000120129	DUSP1	1	dual specificity phosphatase 1 [Source:HGNC Symbol;Acc:HGNC:3064]	-1.2	3.40908	1.4e-07	-2.30257
ENSG00000166908	PIP4K2C	8	phosphatidylinositol-5-phosphate 4-kinase type 2 gamma [Source:HGNC Symbol;Acc:HGNC:23786]	-0.845	5.22099	1.4e-07	-1.7968
ENSG00000144711	IQSEC1	5	IQ motif and Sec7 domain 1 [Source:HGNC Symbol;Acc:HGNC:29112]	-0.871	6.4318	1.4e-07	-1.82871
ENSG00000115816	CEBPZ	3	CCAAT/enhancer binding protein zeta [Source:HGNC Symbol;Acc:HGNC:24218]	0.842	6.20892	1.41e-07	1.79299
ENSG00000170759	KIF5B	2	kinesin family member 5B [Source:HGNC Symbol;Acc:HGNC:6324]	0.863	7.89398	1.41e-07	1.81847
ENSG00000169288	MRPL1	6	mitochondrial ribosomal protein L1 [Source:HGNC Symbol;Acc:HGNC:14275]	1.33	3.18267	1.41e-07	2.51464
ENSG00000124767	GLO1	2	glyoxalase I [Source:HGNC Symbol;Acc:HGNC:4323]	1.12	6.75652	1.41e-07	2.17933
ENSG00000151413	NUBPL	13	nucleotide binding protein like [Source:HGNC Symbol;Acc:HGNC:20278]	-1.14	3.39741	1.41e-07	-2.20964
ENSG00000197555	SIPA1L1	18	signal induced proliferation associated 1 like 1 [Source:HGNC Symbol;Acc:HGNC:20284]	-0.911	5.19874	1.42e-07	-1.88041
ENSG00000272068	RP11-284F21.9	1		2.07	1.4942	1.42e-07	4.21158
ENSG00000197448	GSTK1	9	glutathione S-transferase kappa 1 [Source:HGNC Symbol;Acc:HGNC:16906]	-0.807	7.29337	1.43e-07	-1.74932
ENSG00000103326	CAPN15	8	calpain 15 [Source:HGNC Symbol;Acc:HGNC:11182]	0.994	6.97771	1.43e-07	1.9916
ENSG00000064012	CASP8	20	caspase 8 [Source:HGNC Symbol;Acc:HGNC:1509]	0.995	4.14628	1.43e-07	1.99285
ENSG00000119950	MXI1	10	MAX interactor 1, dimerization protein [Source:HGNC Symbol;Acc:HGNC:7534]	-1.23	5.72756	1.43e-07	-2.34156
ENSG00000154783	FGD5	7	FYVE, RhoGEF and PH domain containing 5 [Source:HGNC Symbol;Acc:HGNC:19117]	-3.83	-1.71042	1.44e-07	-14.1843
ENSG00000100664	EIF5	21	eukaryotic translation initiation factor 5 [Source:HGNC Symbol;Acc:HGNC:3299]	0.899	7.30987	1.44e-07	1.86457
ENSG00000143507	DUSP10	4	dual specificity phosphatase 10 [Source:HGNC Symbol;Acc:HGNC:3065]	-1.14	5.90651	1.44e-07	-2.20361
ENSG00000103642	LACTB	4	lactamase beta [Source:HGNC Symbol;Acc:HGNC:16468]	0.997	4.75286	1.44e-07	1.99625
ENSG00000075618	FSCN1	5	fascin actin-bundling protein 1 [Source:HGNC Symbol;Acc:HGNC:11148]	0.922	6.65909	1.46e-07	1.89518
ENSG00000100852	ARHGAP5	11	Rho GTPase activating protein 5 [Source:HGNC Symbol;Acc:HGNC:675]	-0.947	6.02614	1.46e-07	-1.92768
ENSG00000164120	HPGD	14	hydroxyprostaglandin dehydrogenase 15-(NAD) [Source:HGNC Symbol;Acc:HGNC:5154]	-1.75	2.47123	1.46e-07	-3.35293
ENSG00000271303	SRXN1	1	sulfiredoxin 1 [Source:HGNC Symbol;Acc:HGNC:16132]	1.47	2.14153	1.46e-07	2.7761
ENSG00000073712	FERMT2	15	fermitin family member 2 [Source:HGNC Symbol;Acc:HGNC:15767]	0.882	6.20988	1.46e-07	1.84248
ENSG00000127946	HIP1	7	huntingtin interacting protein 1 [Source:HGNC Symbol;Acc:HGNC:4913]	-0.844	6.88557	1.47e-07	-1.7956
ENSG00000171867	PRNP	4	prion protein [Source:HGNC Symbol;Acc:HGNC:9449]	-1.13	7.15971	1.47e-07	-2.18775
ENSG00000140450	ARRDC4	1	arrestin domain containing 4 [Source:HGNC Symbol;Acc:HGNC:28087]	1.35	5.1158	1.48e-07	2.557
ENSG00000232677	LINC00665	8	long intergenic non-protein coding RNA 665 [Source:HGNC Symbol;Acc:HGNC:44323]	1.93	1.74935	1.49e-07	3.79981
ENSG00000073792	IGF2BP2	11	insulin like growth factor 2 mRNA binding protein 2 [Source:HGNC Symbol;Acc:HGNC:28867]	0.915	8.51036	1.49e-07	1.88585
ENSG00000099194	SCD	1	stearoyl-CoA desaturase [Source:HGNC Symbol;Acc:HGNC:10571]	-1.24	10.2016	1.49e-07	-2.36762
ENSG00000106799	TGFBR1	10	transforming growth factor beta receptor 1 [Source:HGNC Symbol;Acc:HGNC:11772]	-1.19	6.22587	1.49e-07	-2.27843
ENSG00000177675	CD163L1	10	CD163 molecule like 1 [Source:HGNC Symbol;Acc:HGNC:30375]	2.98	1.73842	1.49e-07	7.87527
ENSG00000198870	STKLD1	5	serine/threonine kinase like domain containing 1 [Source:HGNC Symbol;Acc:HGNC:28669]	-1.78	1.96287	1.5e-07	-3.42505
ENSG00000154237	LRRK1	11	leucine rich repeat kinase 1 [Source:HGNC Symbol;Acc:HGNC:18608]	-1.09	4.23825	1.5e-07	-2.12945
ENSG00000121440	PDZRN3	12	PDZ domain containing ring finger 3 [Source:HGNC Symbol;Acc:HGNC:17704]	-0.939	5.90316	1.5e-07	-1.91764
ENSG00000116406	EDEM3	6	ER degradation enhancing alpha-mannosidase like protein 3 [Source:HGNC Symbol;Acc:HGNC:16787]	-1.24	4.50108	1.51e-07	-2.36288
ENSG00000064547	LPAR2	9	lysophosphatidic acid receptor 2 [Source:HGNC Symbol;Acc:HGNC:3168]	-0.913	5.08701	1.52e-07	-1.88239
ENSG00000171729	TMEM51	6	transmembrane protein 51 [Source:HGNC Symbol;Acc:HGNC:25488]	-0.873	5.26217	1.52e-07	-1.8312
ENSG00000109079	TNFAIP1	6	TNF alpha induced protein 1 [Source:HGNC Symbol;Acc:HGNC:11894]	0.819	5.94451	1.52e-07	1.76359
ENSG00000175147	TMEM51-AS1	2	TMEM51 antisense RNA 1 [Source:HGNC Symbol;Acc:HGNC:26301]	-3.02	0.232602	1.52e-07	-8.09337
ENSG00000154803	FLCN	10	folliculin [Source:HGNC Symbol;Acc:HGNC:27310]	0.965	4.32993	1.54e-07	1.9517
ENSG00000261253	AC137932.6	2		2.96	-0.260376	1.54e-07	7.79344
ENSG00000135679	MDM2	34	MDM2 proto-oncogene [Source:HGNC Symbol;Acc:HGNC:6973]	-1.3	4.4469	1.54e-07	-2.45792
ENSG00000143162	CREG1	2	cellular repressor of E1A stimulated genes 1 [Source:HGNC Symbol;Acc:HGNC:2351]	-1.06	4.45402	1.56e-07	-2.07933
ENSG00000174749	C4orf32	1	chromosome 4 open reading frame 32 [Source:HGNC Symbol;Acc:HGNC:26813]	1.29	3.36596	1.56e-07	2.4449
ENSG00000183508	FAM46C	1	family with sequence similarity 46 member C [Source:HGNC Symbol;Acc:HGNC:24712]	-2.39	0.989155	1.56e-07	-5.2298
ENSG00000170473	PYM1	7	PYM homolog 1, exon junction complex associated factor [Source:HGNC Symbol;Acc:HGNC:30258]	1.16	3.56319	1.57e-07	2.23564
ENSG00000163359	COL6A3	14	collagen type VI alpha 3 chain [Source:HGNC Symbol;Acc:HGNC:2213]	-2.23	1.82091	1.57e-07	-4.68046
ENSG00000186318	BACE1	12	beta-secretase 1 [Source:HGNC Symbol;Acc:HGNC:933]	-1.03	4.69456	1.57e-07	-2.04757
ENSG00000186897	C1QL4	1	complement C1q like 4 [Source:HGNC Symbol;Acc:HGNC:31416]	-1.3	3.71096	1.58e-07	-2.4627
ENSG00000014641	MDH1	16	malate dehydrogenase 1 [Source:HGNC Symbol;Acc:HGNC:6970]	-0.842	8.02207	1.59e-07	-1.79303
ENSG00000086712	TXLNG	3	taxilin gamma [Source:HGNC Symbol;Acc:HGNC:18578]	0.889	4.80155	1.59e-07	1.85208
ENSG00000186472	PCLO	9	piccolo presynaptic cytomatrix protein [Source:HGNC Symbol;Acc:HGNC:13406]	1.56	3.73047	1.59e-07	2.93953
ENSG00000026297	RNASET2	14	ribonuclease T2 [Source:HGNC Symbol;Acc:HGNC:21686]	-1.19	3.30414	1.6e-07	-2.28773
ENSG00000107949	BCCIP	5	BRCA2 and CDKN1A interacting protein [Source:HGNC Symbol;Acc:HGNC:978]	0.923	5.37974	1.61e-07	1.89542
ENSG00000166987	MBD6	14	methyl-CpG binding domain protein 6 [Source:HGNC Symbol;Acc:HGNC:20445]	0.902	7.08422	1.61e-07	1.86817
ENSG00000116661	FBXO2	5	F-box protein 2 [Source:HGNC Symbol;Acc:HGNC:13581]	-2.39	1.36942	1.62e-07	-5.25869
ENSG00000132763	MMACHC	3	methylmalonic aciduria (cobalamin deficiency) cblC type, with homocystinuria [Source:HGNC Symbol;Acc:HGNC:24525]	-1.05	4.55632	1.62e-07	-2.07106
ENSG00000078018	MAP2	16	microtubule associated protein 2 [Source:HGNC Symbol;Acc:HGNC:6839]	1.35	3.96743	1.62e-07	2.54484
ENSG00000100441	KHNYN	6	KH and NYN domain containing [Source:HGNC Symbol;Acc:HGNC:20166]	-0.824	6.46888	1.63e-07	-1.7698
ENSG00000143473	KCNH1	17	potassium voltage-gated channel subfamily H member 1 [Source:HGNC Symbol;Acc:HGNC:6250]	1.39	3.66048	1.63e-07	2.62104
ENSG00000173599	PC	14	pyruvate carboxylase [Source:HGNC Symbol;Acc:HGNC:8636]	-0.869	5.09641	1.65e-07	-1.82671
ENSG00000178741	COX5A	6	cytochrome c oxidase subunit 5A [Source:HGNC Symbol;Acc:HGNC:2267]	-0.792	7.44002	1.65e-07	-1.73118
ENSG00000135631	RAB11FIP5	6	RAB11 family interacting protein 5 [Source:HGNC Symbol;Acc:HGNC:24845]	0.878	6.4705	1.66e-07	1.83796
ENSG00000161681	SHANK1	8	SH3 and multiple ankyrin repeat domains 1 [Source:HGNC Symbol;Acc:HGNC:15474]	-0.881	6.9717	1.66e-07	-1.84201
ENSG00000143845	ETNK2	11	ethanolamine kinase 2 [Source:HGNC Symbol;Acc:HGNC:25575]	-1.25	3.73667	1.66e-07	-2.37778
ENSG00000136573	BLK	6	BLK proto-oncogene, Src family tyrosine kinase [Source:HGNC Symbol;Acc:HGNC:1057]	-2.52	0.52554	1.66e-07	-5.73276
ENSG00000163938	GNL3	12	G protein nucleolar 3 [Source:HGNC Symbol;Acc:HGNC:29931]	0.824	7.15047	1.66e-07	1.77065
ENSG00000235027	AC068580.6	1		-1.66	3.25141	1.67e-07	-3.16412
ENSG00000134748	PRPF38A	3	pre-mRNA processing factor 38A [Source:HGNC Symbol;Acc:HGNC:25930]	0.802	5.68314	1.67e-07	1.74345
ENSG00000118922	KLF12	2	Kruppel like factor 12 [Source:HGNC Symbol;Acc:HGNC:6346]	-1.12	3.7474	1.68e-07	-2.17092
ENSG00000112186	CAP2	9	CAP, adenylate cyclase-associated protein, 2 (yeast) [Source:HGNC Symbol;Acc:HGNC:20039]	-1.25	4.45929	1.68e-07	-2.37427
ENSG00000158373	HIST1H2BD	2	histone cluster 1 H2B family member d [Source:HGNC Symbol;Acc:HGNC:4747]	1.62	2.7047	1.68e-07	3.084
ENSG00000127418	FGFRL1	7	fibroblast growth factor receptor-like 1 [Source:HGNC Symbol;Acc:HGNC:3693]	-1.2	7.01923	1.69e-07	-2.2986
ENSG00000215271	HOMEZ	4	homeobox and leucine zipper encoding [Source:HGNC Symbol;Acc:HGNC:20164]	-1.02	4.45909	1.69e-07	-2.024
ENSG00000247077	PGAM5	4	PGAM family member 5, mitochondrial serine/threonine protein phosphatase [Source:HGNC Symbol;Acc:HGNC:28763]	0.918	5.90121	1.69e-07	1.89008
ENSG00000105246	EBI3	2	Epstein-Barr virus induced 3 [Source:HGNC Symbol;Acc:HGNC:3129]	2.66	-0.238459	1.69e-07	6.31457
ENSG00000108784	NAGLU	5	N-acetyl-alpha-glucosaminidase [Source:HGNC Symbol;Acc:HGNC:7632]	-0.822	6.63501	1.69e-07	-1.76742
ENSG00000113161	HMGCR	13	3-hydroxy-3-methylglutaryl-CoA reductase [Source:HGNC Symbol;Acc:HGNC:5006]	0.944	6.29045	1.69e-07	1.92397
ENSG00000141469	SLC14A1	21	solute carrier family 14 member 1 (Kidd blood group) [Source:HGNC Symbol;Acc:HGNC:10918]	-4.68	-0.828657	1.69e-07	-25.5634
ENSG00000075213	SEMA3A	7	semaphorin 3A [Source:HGNC Symbol;Acc:HGNC:10723]	1.01	4.13261	1.69e-07	2.01948
ENSG00000006607	FARP2	23	FERM, ARH/RhoGEF and pleckstrin domain protein 2 [Source:HGNC Symbol;Acc:HGNC:16460]	-0.976	8.02936	1.7e-07	-1.96758
ENSG00000131067	GGT7	4	gamma-glutamyltransferase 7 [Source:HGNC Symbol;Acc:HGNC:4259]	-0.844	6.51382	1.71e-07	-1.79456
ENSG00000189362	NEMP2	6	nuclear envelope integral membrane protein 2 [Source:HGNC Symbol;Acc:HGNC:33700]	-1.32	2.94524	1.74e-07	-2.49449
ENSG00000111348	ARHGDIB	9	Rho GDP dissociation inhibitor beta [Source:HGNC Symbol;Acc:HGNC:679]	3.13	-0.446892	1.75e-07	8.76198
ENSG00000115275	MOGS	9	mannosyl-oligosaccharide glucosidase [Source:HGNC Symbol;Acc:HGNC:24862]	0.799	7.35307	1.75e-07	1.73958
ENSG00000185189	NRBP2	10	nuclear receptor binding protein 2 [Source:HGNC Symbol;Acc:HGNC:19339]	-1.04	6.93027	1.75e-07	-2.06078
ENSG00000186510	CLCNKA	7	chloride voltage-gated channel Ka [Source:HGNC Symbol;Acc:HGNC:2026]	-3.53	-0.83753	1.75e-07	-11.5327
ENSG00000214076	CPSF1P1	1	cleavage and polyadenylation specific factor 1 pseudogene 1 [Source:HGNC Symbol;Acc:HGNC:19251]	-1.58	4.27262	1.75e-07	-2.98572
ENSG00000136942	RPL35	6	ribosomal protein L35 [Source:HGNC Symbol;Acc:HGNC:10344]	0.98	7.81626	1.75e-07	1.97182
ENSG00000141401	IMPA2	12	inositol monophosphatase 2 [Source:HGNC Symbol;Acc:HGNC:6051]	-1.18	3.45387	1.76e-07	-2.27153
ENSG00000173546	CSPG4	1	chondroitin sulfate proteoglycan 4 [Source:HGNC Symbol;Acc:HGNC:2466]	-1.22	9.30907	1.76e-07	-2.32208
ENSG00000183397	C19orf71	1	chromosome 19 open reading frame 71 [Source:HGNC Symbol;Acc:HGNC:34496]	-0.952	5.6723	1.76e-07	-1.93492
ENSG00000167291	TBC1D16	9	TBC1 domain family member 16 [Source:HGNC Symbol;Acc:HGNC:28356]	-1.1	10.1915	1.77e-07	-2.14222
ENSG00000108448	TRIM16L	14	tripartite motif containing 16-like [Source:HGNC Symbol;Acc:HGNC:32670]	1.56	2.4159	1.77e-07	2.94393
ENSG00000125630	POLR1B	17	RNA polymerase I subunit B [Source:HGNC Symbol;Acc:HGNC:20454]	0.829	5.5562	1.78e-07	1.77704
ENSG00000108960	MMD	3	monocyte to macrophage differentiation associated [Source:HGNC Symbol;Acc:HGNC:7153]	-1.14	3.56587	1.79e-07	-2.20817
ENSG00000105479	CCDC114	6	coiled-coil domain containing 114 [Source:HGNC Symbol;Acc:HGNC:26560]	-2.3	0.966028	1.8e-07	-4.93118
ENSG00000115414	FN1	27	fibronectin 1 [Source:HGNC Symbol;Acc:HGNC:3778]	-1.03	10.4398	1.8e-07	-2.04747
ENSG00000130558	OLFM1	12	olfactomedin 1 [Source:HGNC Symbol;Acc:HGNC:17187]	-3.5	-0.0826475	1.8e-07	-11.2948
ENSG00000185722	ANKFY1	13	ankyrin repeat and FYVE domain containing 1 [Source:HGNC Symbol;Acc:HGNC:20763]	-0.9	7.2119	1.8e-07	-1.86613
ENSG00000247315	ZCCHC3	1	zinc finger CCHC-type containing 3 [Source:HGNC Symbol;Acc:HGNC:16230]	0.846	5.58148	1.81e-07	1.7973
ENSG00000137710	RDX	18	radixin [Source:HGNC Symbol;Acc:HGNC:9944]	-0.79	6.66816	1.81e-07	-1.7285
ENSG00000162390	ACOT11	5	acyl-CoA thioesterase 11 [Source:HGNC Symbol;Acc:HGNC:18156]	-1.3	3.47858	1.81e-07	-2.4556
ENSG00000133466	C1QTNF6	7	C1q and tumor necrosis factor related protein 6 [Source:HGNC Symbol;Acc:HGNC:14343]	-1.79	2.4794	1.81e-07	-3.45962
ENSG00000116985	BMP8B	1	bone morphogenetic protein 8b [Source:HGNC Symbol;Acc:HGNC:1075]	-1.44	4.01453	1.81e-07	-2.7113
ENSG00000163900	TMEM41A	7	transmembrane protein 41A [Source:HGNC Symbol;Acc:HGNC:30544]	0.825	5.18616	1.81e-07	1.77191
ENSG00000198363	ASPH	30	aspartate beta-hydroxylase [Source:HGNC Symbol;Acc:HGNC:757]	-0.93	7.57172	1.82e-07	-1.90476
ENSG00000079739	PGM1	5	phosphoglucomutase 1 [Source:HGNC Symbol;Acc:HGNC:8905]	-0.837	7.62646	1.82e-07	-1.78662
ENSG00000070388	FGF22	3	fibroblast growth factor 22 [Source:HGNC Symbol;Acc:HGNC:3679]	2.39	0.775628	1.83e-07	5.25908
ENSG00000184588	PDE4B	18	phosphodiesterase 4B [Source:HGNC Symbol;Acc:HGNC:8781]	-0.865	5.12347	1.84e-07	-1.82171
ENSG00000130066	SAT1	9	spermidine/spermine N1-acetyltransferase 1 [Source:HGNC Symbol;Acc:HGNC:10540]	-1.14	7.25415	1.84e-07	-2.20871
ENSG00000119707	RBM25	12	RNA binding motif protein 25 [Source:HGNC Symbol;Acc:HGNC:23244]	0.815	6.7924	1.86e-07	1.7596
ENSG00000150990	DHX37	6	DEAH-box helicase 37 [Source:HGNC Symbol;Acc:HGNC:17210]	0.769	6.71421	1.86e-07	1.70365
ENSG00000168827	GFM1	11	G elongation factor mitochondrial 1 [Source:HGNC Symbol;Acc:HGNC:13780]	0.82	5.95879	1.86e-07	1.76526
ENSG00000123999	INHA	2	inhibin alpha subunit [Source:HGNC Symbol;Acc:HGNC:6065]	-1.43	3.06026	1.87e-07	-2.68963
ENSG00000169567	HINT1	10	histidine triad nucleotide binding protein 1 [Source:HGNC Symbol;Acc:HGNC:4912]	-0.968	6.57253	1.87e-07	-1.95586
ENSG00000198947	DMD	32	dystrophin [Source:HGNC Symbol;Acc:HGNC:2928]	2.78	0.807243	1.87e-07	6.88489
ENSG00000135547	HEY2	2	hes related family bHLH transcription factor with YRPW motif 2 [Source:HGNC Symbol;Acc:HGNC:4881]	-1.42	3.08606	1.87e-07	-2.68333
ENSG00000101850	GPR143	5	G protein-coupled receptor 143 [Source:HGNC Symbol;Acc:HGNC:20145]	-0.923	5.87189	1.87e-07	-1.89641
ENSG00000108932	SLC16A6	5	solute carrier family 16 member 6 [Source:HGNC Symbol;Acc:HGNC:10927]	-0.959	6.77101	1.87e-07	-1.94444
ENSG00000140280	LYSMD2	4	LysM domain containing 2 [Source:HGNC Symbol;Acc:HGNC:28571]	-1.66	1.87877	1.88e-07	-3.15225
ENSG00000171469	ZNF561	21	zinc finger protein 561 [Source:HGNC Symbol;Acc:HGNC:28684]	0.921	4.48614	1.89e-07	1.89352
ENSG00000145495	6-Mar	15	membrane associated ring-CH-type finger 6 [Source:HGNC Symbol;Acc:HGNC:30550]	-1.02	7.14708	1.89e-07	-2.03414
ENSG00000107554	DNMBP	4	dynamin binding protein [Source:HGNC Symbol;Acc:HGNC:30373]	1	4.90939	1.9e-07	2.00361
ENSG00000124383	MPHOSPH10	5	M-phase phosphoprotein 10 [Source:HGNC Symbol;Acc:HGNC:7213]	0.929	4.86787	1.9e-07	1.90459
ENSG00000171310	CHST11	6	carbohydrate sulfotransferase 11 [Source:HGNC Symbol;Acc:HGNC:17422]	-0.969	7.44372	1.91e-07	-1.95716
ENSG00000095713	CRTAC1	6	cartilage acidic protein 1 [Source:HGNC Symbol;Acc:HGNC:14882]	-2.43	0.293654	1.92e-07	-5.38394
ENSG00000178104	PDE4DIP	50	phosphodiesterase 4D interacting protein [Source:HGNC Symbol;Acc:HGNC:15580]	-0.953	5.30844	1.92e-07	-1.93563
ENSG00000178104	PDE4DIP	50	phosphodiesterase 4D interacting protein [Source:HGNC Symbol;Acc:HGNC:15580]	-0.953	5.30844	1.92e-07	-1.93563
ENSG00000187720	THSD4	7	thrombospondin type 1 domain containing 4 [Source:HGNC Symbol;Acc:HGNC:25835]	-1.77	1.53196	1.92e-07	-3.41772
ENSG00000141076	UTP4	16	UTP4, small subunit processome component [Source:HGNC Symbol;Acc:HGNC:1983]	1.16	3.50932	1.92e-07	2.23439
ENSG00000150093	ITGB1	19	integrin subunit beta 1 [Source:HGNC Symbol;Acc:HGNC:6153]	-0.941	7.69707	1.92e-07	-1.92044
ENSG00000164543	STK17A	3	serine/threonine kinase 17a [Source:HGNC Symbol;Acc:HGNC:11395]	1.3	4.2564	1.93e-07	2.46976
ENSG00000102575	ACP5	12	acid phosphatase 5, tartrate resistant [Source:HGNC Symbol;Acc:HGNC:124]	-0.823	7.37461	1.93e-07	-1.76953
ENSG00000160888	IER2	3	immediate early response 2 [Source:HGNC Symbol;Acc:HGNC:28871]	1.06	5.14866	1.93e-07	2.09092
ENSG00000166228	PCBD1	3	pterin-4 alpha-carbinolamine dehydratase 1 [Source:HGNC Symbol;Acc:HGNC:8646]	-0.964	5.0703	1.93e-07	-1.95061
ENSG00000167779	IGFBP6	4	insulin like growth factor binding protein 6 [Source:HGNC Symbol;Acc:HGNC:5475]	-1.6	3.80385	1.94e-07	-3.02403
ENSG00000162430	SELENON	5	selenoprotein N [Source:HGNC Symbol;Acc:HGNC:15999]	-0.841	8.74725	1.95e-07	-1.79077
ENSG00000107679	PLEKHA1	8	pleckstrin homology domain containing A1 [Source:HGNC Symbol;Acc:HGNC:14335]	-0.956	4.38904	1.95e-07	-1.93977
ENSG00000164330	EBF1	11	early B-cell factor 1 [Source:HGNC Symbol;Acc:HGNC:3126]	-1.4	3.24349	1.96e-07	-2.63978
ENSG00000172667	ZMAT3	3	zinc finger matrin-type 3 [Source:HGNC Symbol;Acc:HGNC:29983]	0.89	4.97844	1.97e-07	1.85365
ENSG00000157625	TAB3	6	TGF-beta activated kinase 1 and MAP3K7 binding protein 3 [Source:HGNC Symbol;Acc:HGNC:30681]	-0.93	4.82295	1.97e-07	-1.90489
ENSG00000172819	RARG	18	retinoic acid receptor gamma [Source:HGNC Symbol;Acc:HGNC:9866]	0.812	5.87032	1.97e-07	1.75561
ENSG00000110066	KMT5B	15	lysine methyltransferase 5B [Source:HGNC Symbol;Acc:HGNC:24283]	0.874	4.86464	1.98e-07	1.83305
ENSG00000114541	FRMD4B	18	FERM domain containing 4B [Source:HGNC Symbol;Acc:HGNC:24886]	-1.04	5.6699	1.98e-07	-2.06289
ENSG00000156639	ZFAND3	7	zinc finger AN1-type containing 3 [Source:HGNC Symbol;Acc:HGNC:18019]	0.863	6.34259	1.99e-07	1.81936
ENSG00000153944	MSI2	19	musashi RNA binding protein 2 [Source:HGNC Symbol;Acc:HGNC:18585]	-0.777	6.43271	2e-07	-1.71415
ENSG00000218739	CEBPZOS	7	CEBPZ opposite strand [Source:HGNC Symbol;Acc:HGNC:49288]	1.16	4.91235	2e-07	2.23918
ENSG00000154134	ROBO3	21	roundabout guidance receptor 3 [Source:HGNC Symbol;Acc:HGNC:13433]	-0.883	5.11277	2.01e-07	-1.84384
ENSG00000073060	SCARB1	11	scavenger receptor class B member 1 [Source:HGNC Symbol;Acc:HGNC:1664]	-0.948	9.72699	2.01e-07	-1.92893
ENSG00000132026	RTBDN	13	retbindin [Source:HGNC Symbol;Acc:HGNC:30310]	-2.78	0.891419	2.01e-07	-6.85747
ENSG00000150457	LATS2	2	large tumor suppressor kinase 2 [Source:HGNC Symbol;Acc:HGNC:6515]	-0.858	4.92456	2.01e-07	-1.81268
ENSG00000170852	KBTBD2	8	kelch repeat and BTB domain containing 2 [Source:HGNC Symbol;Acc:HGNC:21751]	-0.986	5.28641	2.01e-07	-1.98051
ENSG00000102034	ELF4	4	E74 like ETS transcription factor 4 [Source:HGNC Symbol;Acc:HGNC:3319]	-0.994	4.77191	2.02e-07	-1.99232
ENSG00000182575	NXPH3	3	neurexophilin 3 [Source:HGNC Symbol;Acc:HGNC:8077]	-5.23	-1.31396	2.02e-07	-37.5699
ENSG00000100982	PCIF1	3	PDX1 C-terminal inhibiting factor 1 [Source:HGNC Symbol;Acc:HGNC:16200]	-0.893	5.75583	2.02e-07	-1.85647
ENSG00000131398	KCNC3	3	potassium voltage-gated channel subfamily C member 3 [Source:HGNC Symbol;Acc:HGNC:6235]	-0.886	5.58375	2.03e-07	-1.84865
ENSG00000223532	HLA-B	9	major histocompatibility complex, class I, B [Source:HGNC Symbol;Acc:HGNC:4932]	-3.44	-0.563906	2.03e-07	-10.8436
ENSG00000061273	HDAC7	30	histone deacetylase 7 [Source:HGNC Symbol;Acc:HGNC:14067]	0.917	5.47279	2.03e-07	1.88813
ENSG00000049656	CLPTM1L	16	CLPTM1 like [Source:HGNC Symbol;Acc:HGNC:24308]	1.04	3.99121	2.04e-07	2.05557
ENSG00000149257	SERPINH1	15	serpin family H member 1 [Source:HGNC Symbol;Acc:HGNC:1546]	0.829	8.44682	2.04e-07	1.77695
ENSG00000067208	EVI5	8	ecotropic viral integration site 5 [Source:HGNC Symbol;Acc:HGNC:3501]	-1.32	3.64787	2.06e-07	-2.49112
ENSG00000250961	CTD-2023N9.1	1		-2.62	0.721908	2.07e-07	-6.14853
ENSG00000140386	SCAPER	23	S-phase cyclin A associated protein in the ER [Source:HGNC Symbol;Acc:HGNC:13081]	-0.996	4.68555	2.09e-07	-1.99459
ENSG00000197415	VEPH1	19	ventricular zone expressed PH domain containing 1 [Source:HGNC Symbol;Acc:HGNC:25735]	-1.55	5.05024	2.09e-07	-2.9229
ENSG00000158747	NBL1	13	neuroblastoma 1, DAN family BMP antagonist [Source:HGNC Symbol;Acc:HGNC:7650]	-0.826	6.8748	2.12e-07	-1.77266
ENSG00000158457	TSPAN33	4	tetraspanin 33 [Source:HGNC Symbol;Acc:HGNC:28743]	-1.28	3.2824	2.12e-07	-2.42796
ENSG00000170955	PRKCDBP	4	protein kinase C delta binding protein [Source:HGNC Symbol;Acc:HGNC:9400]	1.04	6.50187	2.12e-07	2.05902
ENSG00000178202	KDELC2	6	KDEL motif containing 2 [Source:HGNC Symbol;Acc:HGNC:28496]	-1.15	4.49141	2.14e-07	-2.22205
ENSG00000262223	RP11-1055B8.3	6		-1.18	4.34508	2.14e-07	-2.26099
ENSG00000156232	WHAMM	2	WAS protein homolog associated with actin, golgi membranes and microtubules [Source:HGNC Symbol;Acc:HGNC:30493]	1.39	3.42204	2.15e-07	2.62003
ENSG00000006468	ETV1	23	ETS variant 1 [Source:HGNC Symbol;Acc:HGNC:3490]	0.917	6.21777	2.15e-07	1.888
ENSG00000176697	BDNF	19	brain derived neurotrophic factor [Source:HGNC Symbol;Acc:HGNC:1033]	2.73	1.85273	2.16e-07	6.6524
ENSG00000197226	TBC1D9B	20	TBC1 domain family member 9B [Source:HGNC Symbol;Acc:HGNC:29097]	-0.832	7.9867	2.17e-07	-1.78008
ENSG00000107021	TBC1D13	4	TBC1 domain family member 13 [Source:HGNC Symbol;Acc:HGNC:25571]	0.946	5.07875	2.17e-07	1.92661
ENSG00000095139	ARCN1	5	archain 1 [Source:HGNC Symbol;Acc:HGNC:649]	0.76	7.79611	2.17e-07	1.69355
ENSG00000171302	CANT1	16	calcium activated nucleotidase 1 [Source:HGNC Symbol;Acc:HGNC:19721]	0.775	6.78803	2.17e-07	1.71146
ENSG00000140577	CRTC3	14	CREB regulated transcription coactivator 3 [Source:HGNC Symbol;Acc:HGNC:26148]	-0.914	6.01767	2.18e-07	-1.88381
ENSG00000131981	LGALS3	7	galectin 3 [Source:HGNC Symbol;Acc:HGNC:6563]	-1.09	8.83086	2.18e-07	-2.13089
ENSG00000135926	TMBIM1	23	transmembrane BAX inhibitor motif containing 1 [Source:HGNC Symbol;Acc:HGNC:23410]	-0.868	7.18922	2.19e-07	-1.82558
ENSG00000119280	C1orf198	7	chromosome 1 open reading frame 198 [Source:HGNC Symbol;Acc:HGNC:25900]	0.846	5.79608	2.2e-07	1.79728
ENSG00000105810	CDK6	5	cyclin dependent kinase 6 [Source:HGNC Symbol;Acc:HGNC:1777]	1.05	6.96986	2.22e-07	2.06762
ENSG00000235823	OLMALINC	1	oligodendrocyte maturation-associated long intergenic non-coding RNA [Source:HGNC Symbol;Acc:HGNC:28060]	-0.961	5.10586	2.23e-07	-1.94705
ENSG00000153310	FAM49B	30	family with sequence similarity 49 member B [Source:HGNC Symbol;Acc:HGNC:25216]	0.935	6.19486	2.23e-07	1.91168
ENSG00000130522	JUND	2	JunD proto-oncogene, AP-1 transcription factor subunit [Source:HGNC Symbol;Acc:HGNC:6206]	1.14	6.39917	2.25e-07	2.21127
ENSG00000164125	FAM198B	9	family with sequence similarity 198 member B [Source:HGNC Symbol;Acc:HGNC:25312]	0.808	5.14998	2.26e-07	1.75084
ENSG00000245248	USP2-AS1	5	USP2 antisense RNA 1 (head to head) [Source:HGNC Symbol;Acc:HGNC:48673]	-1.64	2.29389	2.26e-07	-3.12212
ENSG00000152377	SPOCK1	11	SPARC/osteonectin, cwcv and kazal like domains proteoglycan 1 [Source:HGNC Symbol;Acc:HGNC:11251]	1.39	3.63789	2.26e-07	2.61685
ENSG00000162817	C1orf115	1	chromosome 1 open reading frame 115 [Source:HGNC Symbol;Acc:HGNC:25873]	-1.03	4.57397	2.26e-07	-2.04284
ENSG00000105137	SYDE1	5	synapse defective Rho GTPase homolog 1 [Source:HGNC Symbol;Acc:HGNC:25824]	0.974	7.54845	2.27e-07	1.96368
ENSG00000089818	NECAP1	27	NECAP endocytosis associated 1 [Source:HGNC Symbol;Acc:HGNC:24539]	0.872	4.70792	2.28e-07	1.83036
ENSG00000148229	POLE3	4	DNA polymerase epsilon 3, accessory subunit [Source:HGNC Symbol;Acc:HGNC:13546]	0.895	5.37246	2.3e-07	1.86013
ENSG00000171223	JUNB	1	JunB proto-oncogene, AP-1 transcription factor subunit [Source:HGNC Symbol;Acc:HGNC:6205]	1.1	5.93142	2.31e-07	2.14863
ENSG00000133731	IMPA1	13	inositol monophosphatase 1 [Source:HGNC Symbol;Acc:HGNC:6050]	-1.3	3.12091	2.31e-07	-2.46686
ENSG00000204792	LINC01291	3	long intergenic non-protein coding RNA 1291 [Source:HGNC Symbol;Acc:HGNC:50358]	0.978	3.99273	2.31e-07	1.97
ENSG00000076928	ARHGEF1	23	Rho guanine nucleotide exchange factor 1 [Source:HGNC Symbol;Acc:HGNC:681]	0.824	7.26318	2.32e-07	1.76971
ENSG00000076928	ARHGEF1	23	Rho guanine nucleotide exchange factor 1 [Source:HGNC Symbol;Acc:HGNC:681]	0.824	7.26318	2.32e-07	1.76971
ENSG00000127314	RAP1B	33	RAP1B, member of RAS oncogene family [Source:HGNC Symbol;Acc:HGNC:9857]	1.09	4.28117	2.33e-07	2.12914
ENSG00000140553	UNC45A	16	unc-45 myosin chaperone A [Source:HGNC Symbol;Acc:HGNC:30594]	-0.838	7.35179	2.33e-07	-1.7879
ENSG00000198522	GPN1	12	GPN-loop GTPase 1 [Source:HGNC Symbol;Acc:HGNC:17030]	0.808	5.28023	2.34e-07	1.75112
ENSG00000131759	RARA	10	retinoic acid receptor alpha [Source:HGNC Symbol;Acc:HGNC:9864]	0.968	6.54317	2.34e-07	1.95664
ENSG00000072840	EVC	5	EvC ciliary complex subunit 1 [Source:HGNC Symbol;Acc:HGNC:3497]	-0.838	5.13835	2.35e-07	-1.78795
ENSG00000064601	CTSA	19	cathepsin A [Source:HGNC Symbol;Acc:HGNC:9251]	-0.916	8.89083	2.35e-07	-1.88642
ENSG00000147862	NFIB	22	nuclear factor I B [Source:HGNC Symbol;Acc:HGNC:7785]	-0.807	5.87415	2.35e-07	-1.7495
ENSG00000188488	SERPINA5	13	serpin family A member 5 [Source:HGNC Symbol;Acc:HGNC:8723]	-3.81	-1.13676	2.36e-07	-14.0121
ENSG00000267519	CTD-3252C9.4	1		1.38	3.50385	2.37e-07	2.59935
ENSG00000103249	CLCN7	14	chloride voltage-gated channel 7 [Source:HGNC Symbol;Acc:HGNC:2025]	-0.982	8.48331	2.37e-07	-1.97483
ENSG00000124216	SNAI1	1	snail family transcriptional repressor 1 [Source:HGNC Symbol;Acc:HGNC:11128]	0.99	4.09941	2.37e-07	1.98563
ENSG00000168078	PBK	4	PDZ binding kinase [Source:HGNC Symbol;Acc:HGNC:18282]	-0.964	5.07283	2.39e-07	-1.95113
ENSG00000101439	CST3	3	cystatin C [Source:HGNC Symbol;Acc:HGNC:2475]	-0.818	6.62081	2.4e-07	-1.76236
ENSG00000119616	FCF1	8	FCF1 rRNA-processing protein [Source:HGNC Symbol;Acc:HGNC:20220]	0.834	5.58037	2.4e-07	1.78208
ENSG00000120875	DUSP4	2	dual specificity phosphatase 4 [Source:HGNC Symbol;Acc:HGNC:3070]	-0.813	8.24573	2.4e-07	-1.75637
ENSG00000213931	HBE1	3	hemoglobin subunit epsilon 1 [Source:HGNC Symbol;Acc:HGNC:4830]	-1.76	2.25472	2.4e-07	-3.38376
ENSG00000100376	FAM118A	16	family with sequence similarity 118 member A [Source:HGNC Symbol;Acc:HGNC:1313]	-0.863	4.68463	2.4e-07	-1.81943
ENSG00000101846	STS	1	steroid sulfatase [Source:HGNC Symbol;Acc:HGNC:11425]	-1.08	3.55768	2.4e-07	-2.11779
ENSG00000101608	MYL12A	12	myosin light chain 12A [Source:HGNC Symbol;Acc:HGNC:16701]	0.881	6.08113	2.4e-07	1.84117
ENSG00000109171	SLAIN2	5	SLAIN motif family member 2 [Source:HGNC Symbol;Acc:HGNC:29282]	0.799	6.08373	2.4e-07	1.73934
ENSG00000120738	EGR1	1	early growth response 1 [Source:HGNC Symbol;Acc:HGNC:3238]	1.48	5.12785	2.4e-07	2.78924
ENSG00000108797	CNTNAP1	4	contactin associated protein 1 [Source:HGNC Symbol;Acc:HGNC:8011]	-1.05	3.67258	2.41e-07	-2.07626
ENSG00000186187	ZNRF1	11	zinc and ring finger 1 [Source:HGNC Symbol;Acc:HGNC:18452]	-1	4.97763	2.43e-07	-2.00351
ENSG00000179387	ELMOD2	8	ELMO domain containing 2 [Source:HGNC Symbol;Acc:HGNC:28111]	-1.24	3.69993	2.45e-07	-2.36393
ENSG00000171606	ZNF274	14	zinc finger protein 274 [Source:HGNC Symbol;Acc:HGNC:13068]	0.975	4.96995	2.46e-07	1.965
ENSG00000270069	MIR222HG	2	MIR222 host gene [Source:HGNC Symbol;Acc:HGNC:49555]	2.15	2.68087	2.46e-07	4.42819
ENSG00000179152	TCAIM	12	T-cell activation inhibitor, mitochondrial [Source:HGNC Symbol;Acc:HGNC:25241]	1.08	4.37337	2.46e-07	2.11979
ENSG00000196950	SLC39A10	9	solute carrier family 39 member 10 [Source:HGNC Symbol;Acc:HGNC:20861]	-1.35	5.56085	2.47e-07	-2.54501
ENSG00000087077	TRIP6	9	thyroid hormone receptor interactor 6 [Source:HGNC Symbol;Acc:HGNC:12311]	0.803	6.19536	2.47e-07	1.74497
ENSG00000177084	POLE	22	DNA polymerase epsilon, catalytic subunit [Source:HGNC Symbol;Acc:HGNC:9177]	-0.899	7.38245	2.47e-07	-1.86511
ENSG00000167081	PBX3	12	PBX homeobox 3 [Source:HGNC Symbol;Acc:HGNC:8634]	0.977	4.69457	2.48e-07	1.96779
ENSG00000176463	SLCO3A1	13	solute carrier organic anion transporter family member 3A1 [Source:HGNC Symbol;Acc:HGNC:10952]	-1.46	2.56943	2.48e-07	-2.75646
ENSG00000204054	LINC00963	20	long intergenic non-protein coding RNA 963 [Source:HGNC Symbol;Acc:HGNC:48716]	-0.745	6.48875	2.48e-07	-1.67633
ENSG00000141012	GALNS	13	galactosamine (N-acetyl)-6-sulfatase [Source:HGNC Symbol;Acc:HGNC:4122]	-0.825	5.51459	2.48e-07	-1.77114
ENSG00000149100	EIF3M	13	eukaryotic translation initiation factor 3 subunit M [Source:HGNC Symbol;Acc:HGNC:24460]	0.928	6.90987	2.48e-07	1.90322
ENSG00000159592	GPBP1L1	14	GC-rich promoter binding protein 1 like 1 [Source:HGNC Symbol;Acc:HGNC:28843]	-0.818	6.0568	2.49e-07	-1.76292
ENSG00000141013	GAS8	20	growth arrest specific 8 [Source:HGNC Symbol;Acc:HGNC:4166]	-0.935	4.58222	2.5e-07	-1.91241
ENSG00000041515	MYO16	7	myosin XVI [Source:HGNC Symbol;Acc:HGNC:29822]	-1.24	3.46895	2.5e-07	-2.36371
ENSG00000167881	SRP68	13	signal recognition particle 68 [Source:HGNC Symbol;Acc:HGNC:11302]	0.884	6.13753	2.5e-07	1.84503
ENSG00000008853	RHOBTB2	8	Rho related BTB domain containing 2 [Source:HGNC Symbol;Acc:HGNC:18756]	-0.853	6.58199	2.51e-07	-1.80593
ENSG00000059377	TBXAS1	20	thromboxane A synthase 1 [Source:HGNC Symbol;Acc:HGNC:11609]	-2.22	0.985936	2.52e-07	-4.64976
ENSG00000180011	ZADH2	4	zinc binding alcohol dehydrogenase domain containing 2 [Source:HGNC Symbol;Acc:HGNC:28697]	-0.807	5.68666	2.53e-07	-1.75006
ENSG00000010404	IDS	8	iduronate 2-sulfatase [Source:HGNC Symbol;Acc:HGNC:5389]	-0.901	5.49967	2.53e-07	-1.86738
ENSG00000167799	NUDT8	3	nudix hydrolase 8 [Source:HGNC Symbol;Acc:HGNC:8055]	-1.1	4.34457	2.53e-07	-2.14704
ENSG00000089195	TRMT6	5	tRNA methyltransferase 6 [Source:HGNC Symbol;Acc:HGNC:20900]	1.21	3.54045	2.56e-07	2.31097
ENSG00000167680	SEMA6B	3	semaphorin 6B [Source:HGNC Symbol;Acc:HGNC:10739]	-1.36	4.82708	2.56e-07	-2.56215
ENSG00000171490	RSL1D1	12	ribosomal L1 domain containing 1 [Source:HGNC Symbol;Acc:HGNC:24534]	1.06	6.5954	2.56e-07	2.08677
ENSG00000253276	CCDC71L	2	coiled-coil domain containing 71-like [Source:HGNC Symbol;Acc:HGNC:26685]	1.62	3.94387	2.57e-07	3.0842
ENSG00000148339	SLC25A25	8	solute carrier family 25 member 25 [Source:HGNC Symbol;Acc:HGNC:20663]	1.13	3.80905	2.58e-07	2.19218
ENSG00000198805	PNP	8	purine nucleoside phosphorylase [Source:HGNC Symbol;Acc:HGNC:7892]	1.12	4.94146	2.59e-07	2.16778
ENSG00000115128	SF3B6	2	splicing factor 3b subunit 6 [Source:HGNC Symbol;Acc:HGNC:30096]	0.758	6.1013	2.61e-07	1.69147
ENSG00000148358	GPR107	8	G protein-coupled receptor 107 [Source:HGNC Symbol;Acc:HGNC:17830]	0.806	6.11102	2.62e-07	1.74783
ENSG00000071991	CDH19	5	cadherin 19 [Source:HGNC Symbol;Acc:HGNC:1758]	1.18	4.37837	2.63e-07	2.26924
ENSG00000213390	ARHGAP19	7	Rho GTPase activating protein 19 [Source:HGNC Symbol;Acc:HGNC:23724]	0.927	4.42436	2.63e-07	1.90166
ENSG00000166206	GABRB3	26	gamma-aminobutyric acid type A receptor beta3 subunit [Source:HGNC Symbol;Acc:HGNC:4083]	-0.928	4.87356	2.64e-07	-1.90318
ENSG00000239672	NME1	10	NME/NM23 nucleoside diphosphate kinase 1 [Source:HGNC Symbol;Acc:HGNC:7849]	0.795	5.79055	2.64e-07	1.73545
ENSG00000180370	PAK2	3	p21 (RAC1) activated kinase 2 [Source:HGNC Symbol;Acc:HGNC:8591]	0.825	7.182	2.64e-07	1.77196
ENSG00000100403	ZC3H7B	2	zinc finger CCCH-type containing 7B [Source:HGNC Symbol;Acc:HGNC:30869]	-0.838	8.37392	2.64e-07	-1.78758
ENSG00000198353	HOXC4	3	homeobox C4 [Source:HGNC Symbol;Acc:HGNC:5126]	1.04	4.84854	2.64e-07	2.06188
ENSG00000188783	PRELP	1	proline and arginine rich end leucine rich repeat protein [Source:HGNC Symbol;Acc:HGNC:9357]	-2.33	0.885496	2.65e-07	-5.02355
ENSG00000118707	TGIF2	8	TGFB induced factor homeobox 2 [Source:HGNC Symbol;Acc:HGNC:15764]	0.872	5.02559	2.65e-07	1.82995
ENSG00000175573	C11orf68	3	chromosome 11 open reading frame 68 [Source:HGNC Symbol;Acc:HGNC:28801]	0.775	6.26228	2.65e-07	1.71169
ENSG00000175920	DOK7	6	docking protein 7 [Source:HGNC Symbol;Acc:HGNC:26594]	-2.3	0.802542	2.65e-07	-4.91151
ENSG00000177981	ASB8	18	ankyrin repeat and SOCS box containing 8 [Source:HGNC Symbol;Acc:HGNC:17183]	0.978	3.94939	2.65e-07	1.96972
ENSG00000006016	CRLF1	5	cytokine receptor like factor 1 [Source:HGNC Symbol;Acc:HGNC:2364]	-2.11	1.66294	2.66e-07	-4.30205
ENSG00000182580	EPHB3	3	EPH receptor B3 [Source:HGNC Symbol;Acc:HGNC:3394]	-1.68	2.96474	2.68e-07	-3.20013
ENSG00000173011	TADA2B	5	transcriptional adaptor 2B [Source:HGNC Symbol;Acc:HGNC:30781]	0.938	4.10208	2.68e-07	1.91528
ENSG00000243742	RPLP0P2	6	ribosomal protein lateral stalk subunit P0 pseudogene 2 [Source:HGNC Symbol;Acc:HGNC:17960]	3.33	-0.233482	2.69e-07	10.0729
ENSG00000198833	UBE2J1	1	ubiquitin conjugating enzyme E2 J1 [Source:HGNC Symbol;Acc:HGNC:17598]	0.825	5.63517	2.69e-07	1.77104
ENSG00000151332	MBIP	11	MAP3K12 binding inhibitory protein 1 [Source:HGNC Symbol;Acc:HGNC:20427]	1.43	2.80705	2.72e-07	2.69911
ENSG00000174738	NR1D2	5	nuclear receptor subfamily 1 group D member 2 [Source:HGNC Symbol;Acc:HGNC:7963]	-0.954	5.65759	2.72e-07	-1.93698
ENSG00000115232	ITGA4	11	integrin subunit alpha 4 [Source:HGNC Symbol;Acc:HGNC:6140]	-1.4	4.63176	2.74e-07	-2.6388
ENSG00000101190	TCFL5	2	transcription factor like 5 [Source:HGNC Symbol;Acc:HGNC:11646]	-0.851	5.14044	2.75e-07	-1.80426
ENSG00000132485	ZRANB2	7	zinc finger RANBP2-type containing 2 [Source:HGNC Symbol;Acc:HGNC:13058]	0.828	5.73567	2.76e-07	1.77581
ENSG00000177854	TMEM187	3	transmembrane protein 187 [Source:HGNC Symbol;Acc:HGNC:13705]	-1.39	2.7784	2.77e-07	-2.61196
ENSG00000165804	ZNF219	13	zinc finger protein 219 [Source:HGNC Symbol;Acc:HGNC:13011]	1.16	4.74815	2.79e-07	2.23827
ENSG00000128928	IVD	13	isovaleryl-CoA dehydrogenase [Source:HGNC Symbol;Acc:HGNC:6186]	0.788	5.27842	2.8e-07	1.72709
ENSG00000151726	ACSL1	12	acyl-CoA synthetase long-chain family member 1 [Source:HGNC Symbol;Acc:HGNC:3569]	-0.79	6.64272	2.81e-07	-1.72962
ENSG00000159363	ATP13A2	15	ATPase 13A2 [Source:HGNC Symbol;Acc:HGNC:30213]	-0.812	8.71977	2.82e-07	-1.75574
ENSG00000197321	SVIL	13	supervillin [Source:HGNC Symbol;Acc:HGNC:11480]	-0.878	7.39899	2.82e-07	-1.83846
ENSG00000096717	SIRT1	6	sirtuin 1 [Source:HGNC Symbol;Acc:HGNC:14929]	1.13	4.12998	2.83e-07	2.18938
ENSG00000115902	SLC1A4	5	solute carrier family 1 member 4 [Source:HGNC Symbol;Acc:HGNC:10942]	-1.16	8.63857	2.83e-07	-2.22846
ENSG00000196814	MVB12B	6	multivesicular body subunit 12B [Source:HGNC Symbol;Acc:HGNC:23368]	-2.63	0.499003	2.84e-07	-6.18917
ENSG00000179051	RCC2	3	regulator of chromosome condensation 2 [Source:HGNC Symbol;Acc:HGNC:30297]	0.761	7.68843	2.85e-07	1.69524
ENSG00000089041	P2RX7	13	purinergic receptor P2X 7 [Source:HGNC Symbol;Acc:HGNC:8537]	-1.14	6.06931	2.87e-07	-2.21067
ENSG00000105829	BET1	7	Bet1 golgi vesicular membrane trafficking protein [Source:HGNC Symbol;Acc:HGNC:14562]	1.05	3.74551	2.87e-07	2.0638
ENSG00000109501	WFS1	6	wolframin ER transmembrane glycoprotein [Source:HGNC Symbol;Acc:HGNC:12762]	-0.877	6.02782	2.87e-07	-1.83683
ENSG00000267279	RP11-879F14.2	2		3.33	0.227078	2.87e-07	10.0796
ENSG00000100219	XBP1	7	X-box binding protein 1 [Source:HGNC Symbol;Acc:HGNC:12801]	0.993	6.26634	2.88e-07	1.98968
ENSG00000121743	GJA3	1	gap junction protein alpha 3 [Source:HGNC Symbol;Acc:HGNC:4277]	-1.37	3.0247	2.88e-07	-2.58535
ENSG00000104885	DOT1L	9	DOT1 like histone lysine methyltransferase [Source:HGNC Symbol;Acc:HGNC:24948]	0.811	7.89554	2.88e-07	1.75455
ENSG00000067057	PFKP	12	phosphofructokinase, platelet [Source:HGNC Symbol;Acc:HGNC:8878]	-0.863	9.08087	2.88e-07	-1.81833
ENSG00000148180	GSN	15	gelsolin [Source:HGNC Symbol;Acc:HGNC:4620]	-1.11	9.8895	2.88e-07	-2.1596
ENSG00000153976	HS3ST3A1	2	heparan sulfate-glucosamine 3-sulfotransferase 3A1 [Source:HGNC Symbol;Acc:HGNC:5196]	2.08	2.42647	2.88e-07	4.22033
ENSG00000153976	HS3ST3A1	2	heparan sulfate-glucosamine 3-sulfotransferase 3A1 [Source:HGNC Symbol;Acc:HGNC:5196]	2.08	2.42647	2.88e-07	4.22033
ENSG00000176658	MYO1D	16	myosin ID [Source:HGNC Symbol;Acc:HGNC:7598]	-1.22	8.13009	2.89e-07	-2.32251
ENSG00000152620	NADK2	11	NAD kinase 2, mitochondrial [Source:HGNC Symbol;Acc:HGNC:26404]	-1.06	4.07165	2.89e-07	-2.08896
ENSG00000168256	NKIRAS2	14	NFKB inhibitor interacting Ras like 2 [Source:HGNC Symbol;Acc:HGNC:17898]	0.897	5.96312	2.94e-07	1.86264
ENSG00000175183	CSRP2	7	cysteine and glycine rich protein 2 [Source:HGNC Symbol;Acc:HGNC:2470]	-1.14	3.76574	2.98e-07	-2.20195
ENSG00000140470	ADAMTS17	9	ADAM metallopeptidase with thrombospondin type 1 motif 17 [Source:HGNC Symbol;Acc:HGNC:17109]	-1.66	2.24054	2.98e-07	-3.1563
ENSG00000198028	ZNF560	2	zinc finger protein 560 [Source:HGNC Symbol;Acc:HGNC:26484]	1.33	2.46885	2.99e-07	2.52259
ENSG00000117222	RBBP5	3	RB binding protein 5, histone lysine methyltransferase complex subunit [Source:HGNC Symbol;Acc:HGNC:9888]	0.906	4.79644	3e-07	1.87441
ENSG00000140740	UQCRC2	13	ubiquinol-cytochrome c reductase core protein II [Source:HGNC Symbol;Acc:HGNC:12586]	-0.843	7.51226	3e-07	-1.79398
ENSG00000182095	TNRC18	10	trinucleotide repeat containing 18 [Source:HGNC Symbol;Acc:HGNC:11962]	0.734	7.45657	3e-07	1.66356
ENSG00000184304	PRKD1	9	protein kinase D1 [Source:HGNC Symbol;Acc:HGNC:9407]	-0.979	5.31376	3e-07	-1.97126
ENSG00000260880	HCCAT5	1	hepatocellular carcinoma associated transcript 5 (non-protein coding) [Source:HGNC Symbol;Acc:HGNC:48612]	-1.27	3.80717	3e-07	-2.40777
ENSG00000102032	RENBP	10	renin binding protein [Source:HGNC Symbol;Acc:HGNC:9959]	-0.931	6.14891	3e-07	-1.90667
ENSG00000104320	NBN	11	nibrin [Source:HGNC Symbol;Acc:HGNC:7652]	0.881	5.30527	3.01e-07	1.84222
ENSG00000187017	ESPN	17	espin [Source:HGNC Symbol;Acc:HGNC:13281]	-1.89	2.66404	3.03e-07	-3.6953
ENSG00000160072	ATAD3B	5	ATPase family, AAA domain containing 3B [Source:HGNC Symbol;Acc:HGNC:24007]	0.948	6.13153	3.04e-07	1.9287
ENSG00000187122	SLIT1	7	slit guidance ligand 1 [Source:HGNC Symbol;Acc:HGNC:11085]	-4.21	0.41371	3.04e-07	-18.4732
ENSG00000198791	CNOT7	13	CCR4-NOT transcription complex subunit 7 [Source:HGNC Symbol;Acc:HGNC:14101]	0.88	5.20448	3.04e-07	1.84043
ENSG00000057019	DCBLD2	10	discoidin, CUB and LCCL domain containing 2 [Source:HGNC Symbol;Acc:HGNC:24627]	1.06	8.80982	3.06e-07	2.09193
ENSG00000064666	CNN2	12	calponin 2 [Source:HGNC Symbol;Acc:HGNC:2156]	0.915	6.73531	3.06e-07	1.88603
ENSG00000142166	IFNAR1	3	interferon alpha and beta receptor subunit 1 [Source:HGNC Symbol;Acc:HGNC:5432]	-0.968	4.54134	3.11e-07	-1.9559
ENSG00000050820	BCAR1	22	BCAR1, Cas family scaffolding protein [Source:HGNC Symbol;Acc:HGNC:971]	0.958	7.36744	3.11e-07	1.94198
ENSG00000006625	GGCT	8	gamma-glutamylcyclotransferase [Source:HGNC Symbol;Acc:HGNC:21705]	-1.26	3.31712	3.11e-07	-2.38898
ENSG00000111145	ELK3	6	ELK3, ETS transcription factor [Source:HGNC Symbol;Acc:HGNC:3325]	0.921	6.04538	3.12e-07	1.89392
ENSG00000123612	ACVR1C	4	activin A receptor type 1C [Source:HGNC Symbol;Acc:HGNC:18123]	-2.11	1.63039	3.13e-07	-4.31151
ENSG00000092929	UNC13D	17	unc-13 homolog D [Source:HGNC Symbol;Acc:HGNC:23147]	-1.73	1.74046	3.13e-07	-3.30997
ENSG00000134461	ANKRD16	4	ankyrin repeat domain 16 [Source:HGNC Symbol;Acc:HGNC:23471]	-1.47	2.91424	3.14e-07	-2.77373
ENSG00000151276	MAGI1	18	membrane associated guanylate kinase, WW and PDZ domain containing 1 [Source:HGNC Symbol;Acc:HGNC:946]	-0.804	5.41413	3.14e-07	-1.74548
ENSG00000118513	MYB	42	MYB proto-oncogene, transcription factor [Source:HGNC Symbol;Acc:HGNC:7545]	-1.7	1.69578	3.14e-07	-3.24187
ENSG00000163466	ARPC2	18	actin related protein 2/3 complex subunit 2 [Source:HGNC Symbol;Acc:HGNC:705]	0.773	8.13362	3.16e-07	1.70833
ENSG00000100979	PLTP	5	phospholipid transfer protein [Source:HGNC Symbol;Acc:HGNC:9093]	-0.835	8.42507	3.16e-07	-1.78386
ENSG00000134121	CHL1	16	cell adhesion molecule L1 like [Source:HGNC Symbol;Acc:HGNC:1939]	-1.18	7.09806	3.16e-07	-2.26941
ENSG00000137274	BPHL	12	biphenyl hydrolase like [Source:HGNC Symbol;Acc:HGNC:1094]	-1.08	3.66229	3.16e-07	-2.10827
ENSG00000163156	SCNM1	7	sodium channel modifier 1 [Source:HGNC Symbol;Acc:HGNC:23136]	0.975	4.8341	3.17e-07	1.96554
ENSG00000163156	SCNM1	7	sodium channel modifier 1 [Source:HGNC Symbol;Acc:HGNC:23136]	0.975	4.8341	3.17e-07	1.96554
ENSG00000198924	DCLRE1A	3	DNA cross-link repair 1A [Source:HGNC Symbol;Acc:HGNC:17660]	0.935	4.03639	3.17e-07	1.91255
ENSG00000184156	KCNQ3	8	potassium voltage-gated channel subfamily Q member 3 [Source:HGNC Symbol;Acc:HGNC:6297]	-1.39	3.18206	3.18e-07	-2.62545
ENSG00000123384	LRP1	12	LDL receptor related protein 1 [Source:HGNC Symbol;Acc:HGNC:6692]	-1.17	9.18342	3.2e-07	-2.24555
ENSG00000188559	RALGAPA2	6	Ral GTPase activating protein catalytic alpha subunit 2 [Source:HGNC Symbol;Acc:HGNC:16207]	-1.16	4.13084	3.2e-07	-2.23309
ENSG00000261812	TUBB8P7	4	tubulin beta 8 class VIII pseudogene 7 [Source:HGNC Symbol;Acc:HGNC:42345]	-2.24	1.29761	3.2e-07	-4.71873
ENSG00000230082	PRRT3-AS1	1	PRRT3 antisense RNA 1 [Source:HGNC Symbol;Acc:HGNC:41151]	1.31	2.81836	3.2e-07	2.47726
ENSG00000138759	FRAS1	7	Fraser extracellular matrix complex subunit 1 [Source:HGNC Symbol;Acc:HGNC:19185]	2.91	-0.425413	3.21e-07	7.50005
ENSG00000163820	FYCO1	5	FYVE and coiled-coil domain containing 1 [Source:HGNC Symbol;Acc:HGNC:14673]	-0.782	7.31886	3.21e-07	-1.71978
ENSG00000242372	EIF6	9	eukaryotic translation initiation factor 6 [Source:HGNC Symbol;Acc:HGNC:6159]	0.896	6.93627	3.21e-07	1.8614
ENSG00000064995	TAF11	2	TATA-box binding protein associated factor 11 [Source:HGNC Symbol;Acc:HGNC:11544]	0.963	4.21055	3.21e-07	1.94974
ENSG00000184988	TMEM106A	8	transmembrane protein 106A [Source:HGNC Symbol;Acc:HGNC:28288]	0.945	4.0171	3.22e-07	1.9252
ENSG00000176834	VSIG10	13	V-set and immunoglobulin domain containing 10 [Source:HGNC Symbol;Acc:HGNC:26078]	-1.26	3.24601	3.22e-07	-2.39155
ENSG00000111790	FGFR1OP2	6	FGFR1 oncogene partner 2 [Source:HGNC Symbol;Acc:HGNC:23098]	0.831	5.29585	3.23e-07	1.77876
ENSG00000267216	AC010642.1	1		1.9	0.872316	3.23e-07	3.74265
ENSG00000160285	LSS	11	lanosterol synthase [Source:HGNC Symbol;Acc:HGNC:6708]	-0.949	4.72456	3.23e-07	-1.93059
ENSG00000198742	SMURF1	4	SMAD specific E3 ubiquitin protein ligase 1 [Source:HGNC Symbol;Acc:HGNC:16807]	0.776	5.88648	3.27e-07	1.71243
ENSG00000138326	RPS24	14	ribosomal protein S24 [Source:HGNC Symbol;Acc:HGNC:10411]	0.844	8.7549	3.27e-07	1.79513
ENSG00000125841	NRSN2	10	neurensin 2 [Source:HGNC Symbol;Acc:HGNC:16229]	-1.01	5.30919	3.27e-07	-2.00978
ENSG00000177030	DEAF1	12	DEAF1, transcription factor [Source:HGNC Symbol;Acc:HGNC:14677]	0.92	6.18275	3.28e-07	1.89258
ENSG00000110002	VWA5A	6	von Willebrand factor A domain containing 5A [Source:HGNC Symbol;Acc:HGNC:6658]	-1.37	2.9022	3.3e-07	-2.58454
ENSG00000147457	CHMP7	10	charged multivesicular body protein 7 [Source:HGNC Symbol;Acc:HGNC:28439]	0.769	5.56228	3.31e-07	1.70404
ENSG00000198042	MAK16	5	MAK16 homolog [Source:HGNC Symbol;Acc:HGNC:13703]	0.897	4.65927	3.31e-07	1.86258
ENSG00000169302	STK32A	9	serine/threonine kinase 32A [Source:HGNC Symbol;Acc:HGNC:28317]	-1.46	5.58375	3.32e-07	-2.74359
ENSG00000060762	MPC1	7	mitochondrial pyruvate carrier 1 [Source:HGNC Symbol;Acc:HGNC:21606]	-1.11	3.31155	3.33e-07	-2.16407
ENSG00000172197	MBOAT1	1	membrane bound O-acyltransferase domain containing 1 [Source:HGNC Symbol;Acc:HGNC:21579]	-1.11	4.81891	3.33e-07	-2.15279
ENSG00000085978	ATG16L1	18	autophagy related 16 like 1 [Source:HGNC Symbol;Acc:HGNC:21498]	0.86	4.9341	3.34e-07	1.81449
ENSG00000188895	MSL1	11	male specific lethal 1 homolog [Source:HGNC Symbol;Acc:HGNC:27905]	0.776	6.74474	3.35e-07	1.71237
ENSG00000238105	GOLGA2P5	7	golgin A2 pseudogene 5 [Source:HGNC Symbol;Acc:HGNC:25315]	-1.94	1.88696	3.36e-07	-3.83344
ENSG00000172992	DCAKD	8	dephospho-CoA kinase domain containing [Source:HGNC Symbol;Acc:HGNC:26238]	-0.933	4.90543	3.36e-07	-1.90933
ENSG00000067141	NEO1	11	neogenin 1 [Source:HGNC Symbol;Acc:HGNC:7754]	-1.12	4.62865	3.39e-07	-2.17726
ENSG00000066382	MPPED2	8	metallophosphoesterase domain containing 2 [Source:HGNC Symbol;Acc:HGNC:1180]	-1.71	2.27786	3.4e-07	-3.28031
ENSG00000128602	SMO	4	smoothened, frizzled class receptor [Source:HGNC Symbol;Acc:HGNC:11119]	-0.764	6.16357	3.41e-07	-1.69793
ENSG00000172375	C2CD2L	10	C2CD2 like [Source:HGNC Symbol;Acc:HGNC:29000]	0.942	5.17699	3.41e-07	1.9208
ENSG00000042753	AP2S1	10	adaptor related protein complex 2 sigma 1 subunit [Source:HGNC Symbol;Acc:HGNC:565]	0.787	6.79314	3.42e-07	1.72581
ENSG00000147416	ATP6V1B2	6	ATPase H+ transporting V1 subunit B2 [Source:HGNC Symbol;Acc:HGNC:854]	0.816	8.01712	3.42e-07	1.76089
ENSG00000160233	LRRC3	1	leucine rich repeat containing 3 [Source:HGNC Symbol;Acc:HGNC:14965]	-1.01	5.23871	3.42e-07	-2.00915
ENSG00000163320	CGGBP1	6	CGG triplet repeat binding protein 1 [Source:HGNC Symbol;Acc:HGNC:1888]	-0.79	7.44406	3.42e-07	-1.7289
ENSG00000127561	SYNGR3	6	synaptogyrin 3 [Source:HGNC Symbol;Acc:HGNC:11501]	-2.58	0.560344	3.42e-07	-5.96656
ENSG00000104408	EIF3E	18	eukaryotic translation initiation factor 3 subunit E [Source:HGNC Symbol;Acc:HGNC:3277]	0.946	7.45266	3.42e-07	1.92684
ENSG00000153956	CACNA2D1	12	calcium voltage-gated channel auxiliary subunit alpha2delta 1 [Source:HGNC Symbol;Acc:HGNC:1399]	-1.55	3.49395	3.46e-07	-2.93678
ENSG00000197780	TAF13	2	TATA-box binding protein associated factor 13 [Source:HGNC Symbol;Acc:HGNC:11546]	1.2	3.28361	3.47e-07	2.29707
ENSG00000144857	BOC	17	BOC cell adhesion associated, oncogene regulated [Source:HGNC Symbol;Acc:HGNC:17173]	-1.33	3.98923	3.47e-07	-2.51401
ENSG00000099994	SUSD2	2	sushi domain containing 2 [Source:HGNC Symbol;Acc:HGNC:30667]	-2.76	0.00136512	3.47e-07	-6.79728
ENSG00000174796	THAP6	13	THAP domain containing 6 [Source:HGNC Symbol;Acc:HGNC:23189]	1.24	3.1436	3.48e-07	2.36568
ENSG00000105640	RPL18A	7	ribosomal protein L18a [Source:HGNC Symbol;Acc:HGNC:10311]	0.991	7.25584	3.49e-07	1.98766
ENSG00000077044	DGKD	14	diacylglycerol kinase delta [Source:HGNC Symbol;Acc:HGNC:2851]	0.847	5.56617	3.5e-07	1.79909
ENSG00000043143	JADE2	11	jade family PHD finger 2 [Source:HGNC Symbol;Acc:HGNC:22984]	-0.767	6.47201	3.52e-07	-1.7012
ENSG00000264660	RP11-381P6.1	1		1.72	1.43282	3.52e-07	3.30048
ENSG00000157077	ZFYVE9	5	zinc finger FYVE-type containing 9 [Source:HGNC Symbol;Acc:HGNC:6775]	0.93	4.95524	3.53e-07	1.90579
ENSG00000221923	ZNF880	6	zinc finger protein 880 [Source:HGNC Symbol;Acc:HGNC:37249]	1.8	0.963647	3.53e-07	3.47406
ENSG00000163017	ACTG2	9	actin, gamma 2, smooth muscle, enteric [Source:HGNC Symbol;Acc:HGNC:145]	-2.14	1.14998	3.54e-07	-4.40142
ENSG00000177839	PCDHB9	3	protocadherin beta 9 [Source:HGNC Symbol;Acc:HGNC:8694]	1.35	3.03312	3.55e-07	2.54621
ENSG00000133313	CNDP2	29	CNDP dipeptidase 2 (metallopeptidase M20 family) [Source:HGNC Symbol;Acc:HGNC:24437]	-0.799	7.0666	3.56e-07	-1.73964
ENSG00000265241	RBM8A	9	RNA binding motif protein 8A [Source:HGNC Symbol;Acc:HGNC:9905]	-0.967	4.20416	3.57e-07	-1.95488
ENSG00000182154	MRPL41	1	mitochondrial ribosomal protein L41 [Source:HGNC Symbol;Acc:HGNC:14492]	-0.838	5.25967	3.58e-07	-1.78714
ENSG00000129250	KIF1C	4	kinesin family member 1C [Source:HGNC Symbol;Acc:HGNC:6317]	-0.787	8.1733	3.59e-07	-1.72528
ENSG00000113734	BNIP1	5	BCL2 interacting protein 1 [Source:HGNC Symbol;Acc:HGNC:1082]	1.27	3.33498	3.62e-07	2.41587
ENSG00000128016	ZFP36	4	ZFP36 ring finger protein [Source:HGNC Symbol;Acc:HGNC:12862]	1.14	5.26658	3.64e-07	2.19789
ENSG00000156508	EEF1A1	11	eukaryotic translation elongation factor 1 alpha 1 [Source:HGNC Symbol;Acc:HGNC:3189]	0.831	8.14352	3.66e-07	1.77853
ENSG00000114383	TUSC2	6	tumor suppressor candidate 2 [Source:HGNC Symbol;Acc:HGNC:17034]	0.909	5.02561	3.68e-07	1.87781
ENSG00000089057	SLC23A2	5	solute carrier family 23 member 2 [Source:HGNC Symbol;Acc:HGNC:10973]	-0.86	6.80209	3.68e-07	-1.81506
ENSG00000182257	PRR34	1	proline rich 34 [Source:HGNC Symbol;Acc:HGNC:25606]	-2.29	0.555461	3.68e-07	-4.87975
ENSG00000167815	PRDX2	6	peroxiredoxin 2 [Source:HGNC Symbol;Acc:HGNC:9353]	-0.938	6.385	3.69e-07	-1.91625
ENSG00000118007	STAG1	10	stromal antigen 1 [Source:HGNC Symbol;Acc:HGNC:11354]	0.884	5.30878	3.69e-07	1.84517
ENSG00000164919	COX6C	11	cytochrome c oxidase subunit 6C [Source:HGNC Symbol;Acc:HGNC:2285]	-0.839	5.40317	3.74e-07	-1.7885
ENSG00000005022	SLC25A5	4	solute carrier family 25 member 5 [Source:HGNC Symbol;Acc:HGNC:10991]	-0.829	8.52882	3.75e-07	-1.77661
ENSG00000168785	TSPAN5	10	tetraspanin 5 [Source:HGNC Symbol;Acc:HGNC:17753]	-1.28	2.847	3.75e-07	-2.42235
ENSG00000138101	DTNB	30	dystrobrevin beta [Source:HGNC Symbol;Acc:HGNC:3058]	-0.933	5.27389	3.75e-07	-1.90982
ENSG00000163508	EOMES	3	eomesodermin [Source:HGNC Symbol;Acc:HGNC:3372]	3.03	0.113662	3.75e-07	8.14287
ENSG00000147799	ARHGAP39	3	Rho GTPase activating protein 39 [Source:HGNC Symbol;Acc:HGNC:29351]	-1.25	2.85945	3.76e-07	-2.3815
ENSG00000179869	ABCA13	8	ATP binding cassette subfamily A member 13 [Source:HGNC Symbol;Acc:HGNC:14638]	-1.85	1.30336	3.76e-07	-3.61071
ENSG00000120008	WDR11	17	WD repeat domain 11 [Source:HGNC Symbol;Acc:HGNC:13831]	-0.797	6.09266	3.78e-07	-1.73739
ENSG00000184557	SOCS3	2	suppressor of cytokine signaling 3 [Source:HGNC Symbol;Acc:HGNC:19391]	-1.37	3.75869	3.78e-07	-2.5796
ENSG00000138448	ITGAV	8	integrin subunit alpha V [Source:HGNC Symbol;Acc:HGNC:6150]	-1.1	6.51755	3.8e-07	-2.14142
ENSG00000120162	MOB3B	2	MOB kinase activator 3B [Source:HGNC Symbol;Acc:HGNC:23825]	-1.44	3.50404	3.8e-07	-2.70873
ENSG00000113578	FGF1	16	fibroblast growth factor 1 [Source:HGNC Symbol;Acc:HGNC:3665]	2.09	1.55076	3.8e-07	4.25959
ENSG00000272070	AC005618.6	2		2.73	-0.746778	3.81e-07	6.65747
ENSG00000224470	ATXN1L	3	ataxin 1 like [Source:HGNC Symbol;Acc:HGNC:33279]	0.738	6.23529	3.81e-07	1.66789
ENSG00000183023	SLC8A1	12	solute carrier family 8 member A1 [Source:HGNC Symbol;Acc:HGNC:11068]	-2.43	2.08608	3.81e-07	-5.37206
ENSG00000152270	PDE3B	5	phosphodiesterase 3B [Source:HGNC Symbol;Acc:HGNC:8779]	-1.39	3.76348	3.85e-07	-2.62231
ENSG00000151553	FAM160B1	4	family with sequence similarity 160 member B1 [Source:HGNC Symbol;Acc:HGNC:29320]	0.887	4.80556	3.86e-07	1.84876
ENSG00000183337	BCOR	12	BCL6 corepressor [Source:HGNC Symbol;Acc:HGNC:20893]	-0.951	6.24424	3.88e-07	-1.93365
ENSG00000134508	CABLES1	10	Cdk5 and Abl enzyme substrate 1 [Source:HGNC Symbol;Acc:HGNC:25097]	-0.838	6.94282	3.89e-07	-1.78716
ENSG00000154822	PLCL2	4	phospholipase C like 2 [Source:HGNC Symbol;Acc:HGNC:9064]	-2.05	1.1135	3.92e-07	-4.15446
ENSG00000087053	MTMR2	15	myotubularin related protein 2 [Source:HGNC Symbol;Acc:HGNC:7450]	0.795	5.55509	3.96e-07	1.73549
ENSG00000140990	NDUFB10	5	NADH:ubiquinone oxidoreductase subunit B10 [Source:HGNC Symbol;Acc:HGNC:7696]	-0.824	6.49174	3.97e-07	-1.76972
ENSG00000214049	UCA1	3	urothelial cancer associated 1 (non-protein coding) [Source:HGNC Symbol;Acc:HGNC:37126]	-4.1	-0.497579	3.97e-07	-17.1856
ENSG00000143842	SOX13	10	SRY-box 13 [Source:HGNC Symbol;Acc:HGNC:11192]	-0.73	6.93334	4.01e-07	-1.65828
ENSG00000168283	BMI1	10	BMI1 proto-oncogene, polycomb ring finger [Source:HGNC Symbol;Acc:HGNC:1066]	-1.02	3.81364	4.01e-07	-2.02259
ENSG00000125354	6-Sep	9	septin 6 [Source:HGNC Symbol;Acc:HGNC:15848]	-0.853	5.87526	4.03e-07	-1.80569
ENSG00000181773	GPR3	1	G protein-coupled receptor 3 [Source:HGNC Symbol;Acc:HGNC:4484]	0.912	4.66052	4.03e-07	1.88207
ENSG00000136158	SPRY2	2	sprouty RTK signaling antagonist 2 [Source:HGNC Symbol;Acc:HGNC:11270]	0.736	7.1873	4.05e-07	1.66595
ENSG00000079257	LXN	2	latexin [Source:HGNC Symbol;Acc:HGNC:13347]	-1.13	3.48288	4.05e-07	-2.18482
ENSG00000168615	ADAM9	9	ADAM metallopeptidase domain 9 [Source:HGNC Symbol;Acc:HGNC:216]	0.77	7.05345	4.06e-07	1.70574
ENSG00000110195	FOLR1	4	folate receptor 1 [Source:HGNC Symbol;Acc:HGNC:3791]	-3.3	-0.900122	4.06e-07	-9.83768
ENSG00000216775	RP1-152L7.5	2		1.58	2.88979	4.06e-07	2.99906
ENSG00000090238	YPEL3	12	yippee like 3 [Source:HGNC Symbol;Acc:HGNC:18327]	-1.09	5.96964	4.07e-07	-2.1316
ENSG00000185009	AP3M1	4	adaptor related protein complex 3 mu 1 subunit [Source:HGNC Symbol;Acc:HGNC:569]	0.735	5.83763	4.07e-07	1.66418
ENSG00000132153	DHX30	15	DExH-box helicase 30 [Source:HGNC Symbol;Acc:HGNC:16716]	0.756	8.17838	4.1e-07	1.68882
ENSG00000198216	CACNA1E	10	calcium voltage-gated channel subunit alpha1 E [Source:HGNC Symbol;Acc:HGNC:1392]	-3.21	-0.524678	4.11e-07	-9.2535
ENSG00000143061	IGSF3	4	immunoglobulin superfamily member 3 [Source:HGNC Symbol;Acc:HGNC:5950]	-0.995	7.32039	4.12e-07	-1.9929
ENSG00000182472	CAPN12	12	calpain 12 [Source:HGNC Symbol;Acc:HGNC:13249]	-2.23	1.28777	4.12e-07	-4.69016
ENSG00000110723	EXPH5	6	exophilin 5 [Source:HGNC Symbol;Acc:HGNC:30578]	-2.44	0.0599506	4.18e-07	-5.42869
ENSG00000163939	PBRM1	20	polybromo 1 [Source:HGNC Symbol;Acc:HGNC:30064]	-0.777	6.5512	4.19e-07	-1.71395
ENSG00000110057	UNC93B1	10	unc-93 homolog B1 (C. elegans) [Source:HGNC Symbol;Acc:HGNC:13481]	-0.992	4.30091	4.19e-07	-1.98896
ENSG00000133424	LARGE1	16	LARGE xylosyl- and glucuronyltransferase 1 [Source:HGNC Symbol;Acc:HGNC:6511]	-0.959	5.14548	4.2e-07	-1.944
ENSG00000180776	ZDHHC20	10	zinc finger DHHC-type containing 20 [Source:HGNC Symbol;Acc:HGNC:20749]	-0.914	4.32531	4.25e-07	-1.88431
ENSG00000162066	AMDHD2	18	amidohydrolase domain containing 2 [Source:HGNC Symbol;Acc:HGNC:24262]	-0.76	5.3056	4.27e-07	-1.69339
ENSG00000169118	CSNK1G1	18	casein kinase 1 gamma 1 [Source:HGNC Symbol;Acc:HGNC:2454]	0.787	5.04969	4.27e-07	1.72545
ENSG00000166068	SPRED1	3	sprouty related EVH1 domain containing 1 [Source:HGNC Symbol;Acc:HGNC:20249]	0.799	5.79829	4.28e-07	1.73996
ENSG00000163069	SGCB	3	sarcoglycan beta [Source:HGNC Symbol;Acc:HGNC:10806]	0.875	4.69367	4.29e-07	1.83458
ENSG00000214517	PPME1	9	protein phosphatase methylesterase 1 [Source:HGNC Symbol;Acc:HGNC:30178]	0.783	7.09873	4.31e-07	1.72112
ENSG00000116863	ADPRHL2	1	ADP-ribosylhydrolase like 2 [Source:HGNC Symbol;Acc:HGNC:21304]	0.892	4.75656	4.32e-07	1.85518
ENSG00000229953	RP11-284F21.7	1		3.4	0.909069	4.36e-07	10.568
ENSG00000102781	KATNAL1	5	katanin catalytic subunit A1 like 1 [Source:HGNC Symbol;Acc:HGNC:28361]	-1.02	4.17429	4.38e-07	-2.0289
ENSG00000139517	LNX2	1	ligand of numb-protein X 2 [Source:HGNC Symbol;Acc:HGNC:20421]	-1.18	3.83402	4.39e-07	-2.26545
ENSG00000141367	CLTC	15	clathrin heavy chain [Source:HGNC Symbol;Acc:HGNC:2092]	0.86	9.00563	4.39e-07	1.8148
ENSG00000185920	PTCH1	27	patched 1 [Source:HGNC Symbol;Acc:HGNC:9585]	-1.26	5.22633	4.39e-07	-2.3898
ENSG00000166848	TERF2IP	3	TERF2 interacting protein [Source:HGNC Symbol;Acc:HGNC:19246]	0.828	5.04789	4.39e-07	1.77518
ENSG00000110844	PRPF40B	16	pre-mRNA processing factor 40 homolog B [Source:HGNC Symbol;Acc:HGNC:25031]	-0.945	4.26045	4.39e-07	-1.92497
ENSG00000162073	PAQR4	5	progestin and adipoQ receptor family member 4 [Source:HGNC Symbol;Acc:HGNC:26386]	-0.853	5.28965	4.39e-07	-1.80605
ENSG00000187193	MT1X	4	metallothionein 1X [Source:HGNC Symbol;Acc:HGNC:7405]	-1.07	5.58028	4.39e-07	-2.09905
ENSG00000114850	SSR3	9	signal sequence receptor subunit 3 [Source:HGNC Symbol;Acc:HGNC:11325]	0.821	7.86621	4.39e-07	1.76658
ENSG00000126821	SGPP1	1	sphingosine-1-phosphate phosphatase 1 [Source:HGNC Symbol;Acc:HGNC:17720]	-1.01	3.65323	4.39e-07	-2.01304
ENSG00000091947	TMEM101	8	transmembrane protein 101 [Source:HGNC Symbol;Acc:HGNC:28653]	0.781	5.60137	4.39e-07	1.71825
ENSG00000036054	TBC1D23	9	TBC1 domain family member 23 [Source:HGNC Symbol;Acc:HGNC:25622]	0.746	5.55701	4.41e-07	1.67662
ENSG00000136891	TEX10	4	testis expressed 10 [Source:HGNC Symbol;Acc:HGNC:25988]	0.771	5.44096	4.42e-07	1.7062
ENSG00000196081	ZNF724	3	zinc finger protein 724 [Source:HGNC Symbol;Acc:HGNC:32460]	-1.91	1.95326	4.43e-07	-3.74552
ENSG00000131409	LRRC4B	3	leucine rich repeat containing 4B [Source:HGNC Symbol;Acc:HGNC:25042]	-0.875	5.8572	4.44e-07	-1.83426
ENSG00000164329	PAPD4	17	poly(A) RNA polymerase D4, non-canonical [Source:HGNC Symbol;Acc:HGNC:26776]	-0.81	4.74619	4.46e-07	-1.75336
ENSG00000044524	EPHA3	3	EPH receptor A3 [Source:HGNC Symbol;Acc:HGNC:3387]	-1.18	8.30551	4.5e-07	-2.26697
ENSG00000071909	MYO3B	9	myosin IIIB [Source:HGNC Symbol;Acc:HGNC:15576]	-1.77	1.13075	4.5e-07	-3.41403
ENSG00000128510	CPA4	11	carboxypeptidase A4 [Source:HGNC Symbol;Acc:HGNC:15740]	4	1.14416	4.5e-07	16.0417
ENSG00000167191	GPRC5B	11	G protein-coupled receptor class C group 5 member B [Source:HGNC Symbol;Acc:HGNC:13308]	-1.3	7.36276	4.5e-07	-2.46222
ENSG00000171552	BCL2L1	9	BCL2 like 1 [Source:HGNC Symbol;Acc:HGNC:992]	1.01	7.07255	4.5e-07	2.00936
ENSG00000091513	TF	14	transferrin [Source:HGNC Symbol;Acc:HGNC:11740]	-4.26	-0.74521	4.52e-07	-19.1375
ENSG00000189171	S100A13	6	S100 calcium binding protein A13 [Source:HGNC Symbol;Acc:HGNC:10490]	-0.909	4.91515	4.56e-07	-1.87735
ENSG00000156298	TSPAN7	8	tetraspanin 7 [Source:HGNC Symbol;Acc:HGNC:11854]	-1.78	1.78619	4.59e-07	-3.42711
ENSG00000132823	OSER1	2	oxidative stress responsive serine rich 1 [Source:HGNC Symbol;Acc:HGNC:16105]	0.782	5.1494	4.6e-07	1.72
ENSG00000137834	SMAD6	5	SMAD family member 6 [Source:HGNC Symbol;Acc:HGNC:6772]	-0.973	4.29723	4.6e-07	-1.96341
ENSG00000076716	GPC4	1	glypican 4 [Source:HGNC Symbol;Acc:HGNC:4452]	-1.64	2.37935	4.6e-07	-3.12137
ENSG00000198624	CCDC69	8	coiled-coil domain containing 69 [Source:HGNC Symbol;Acc:HGNC:24487]	-2.91	0.377354	4.61e-07	-7.50003
ENSG00000136826	KLF4	6	Kruppel like factor 4 [Source:HGNC Symbol;Acc:HGNC:6348]	1.93	0.928872	4.62e-07	3.82097
ENSG00000138613	APH1B	10	aph-1 homolog B, gamma-secretase subunit [Source:HGNC Symbol;Acc:HGNC:24080]	1.04	4.04661	4.62e-07	2.05866
ENSG00000106993	CDC37L1	3	cell division cycle 37 like 1 [Source:HGNC Symbol;Acc:HGNC:17179]	1.38	2.45848	4.67e-07	2.59893
ENSG00000135083	CCNJL	8	cyclin J like [Source:HGNC Symbol;Acc:HGNC:25876]	1.03	3.18962	4.67e-07	2.03587
ENSG00000242516	LINC00960	2	long intergenic non-protein coding RNA 960 [Source:HGNC Symbol;Acc:HGNC:48710]	1.66	2.40765	4.7e-07	3.15639
ENSG00000156976	EIF4A2	27	eukaryotic translation initiation factor 4A2 [Source:HGNC Symbol;Acc:HGNC:3284]	0.938	9.22555	4.72e-07	1.91559
ENSG00000150347	ARID5B	2	AT-rich interaction domain 5B [Source:HGNC Symbol;Acc:HGNC:17362]	0.914	5.56617	4.73e-07	1.8841
ENSG00000116017	ARID3A	7	AT-rich interaction domain 3A [Source:HGNC Symbol;Acc:HGNC:3031]	0.778	6.29459	4.73e-07	1.71535
ENSG00000158417	EIF5B	5	eukaryotic translation initiation factor 5B [Source:HGNC Symbol;Acc:HGNC:30793]	0.765	7.18606	4.8e-07	1.69972
ENSG00000159873	CCDC117	6	coiled-coil domain containing 117 [Source:HGNC Symbol;Acc:HGNC:26599]	0.939	3.97999	4.81e-07	1.91686
ENSG00000043462	LCP2	10	lymphocyte cytosolic protein 2 [Source:HGNC Symbol;Acc:HGNC:6529]	-0.961	4.30252	4.83e-07	-1.9472
ENSG00000197409	HIST1H3D	1	histone cluster 1 H3 family member d [Source:HGNC Symbol;Acc:HGNC:4767]	2.09	0.615036	4.85e-07	4.25849
ENSG00000077498	TYR	3	tyrosinase [Source:HGNC Symbol;Acc:HGNC:12442]	-0.914	8.61645	4.86e-07	-1.88376
ENSG00000136160	EDNRB	4	endothelin receptor type B [Source:HGNC Symbol;Acc:HGNC:3180]	0.855	5.54457	4.9e-07	1.80841
ENSG00000185565	LSAMP	7	limbic system-associated membrane protein [Source:HGNC Symbol;Acc:HGNC:6705]	-0.997	4.81027	4.91e-07	-1.99541
ENSG00000165832	TRUB1	2	TruB pseudouridine synthase family member 1 [Source:HGNC Symbol;Acc:HGNC:16060]	-0.985	3.70839	4.93e-07	-1.97874
ENSG00000007968	E2F2	2	E2F transcription factor 2 [Source:HGNC Symbol;Acc:HGNC:3114]	-1.42	3.54215	4.94e-07	-2.66828
ENSG00000146535	GNA12	8	G protein subunit alpha 12 [Source:HGNC Symbol;Acc:HGNC:4380]	0.785	5.33808	4.94e-07	1.72331
ENSG00000196352	CD55	11	CD55 molecule (Cromer blood group) [Source:HGNC Symbol;Acc:HGNC:2665]	1.11	4.43249	4.95e-07	2.15839
ENSG00000071553	ATP6AP1	10	ATPase H+ transporting accessory protein 1 [Source:HGNC Symbol;Acc:HGNC:868]	-0.788	7.7932	4.96e-07	-1.72707
ENSG00000198900	TOP1	1	topoisomerase (DNA) I [Source:HGNC Symbol;Acc:HGNC:11986]	0.784	7.18978	4.97e-07	1.7215
ENSG00000169282	KCNAB1	15	potassium voltage-gated channel subfamily A member regulatory beta subunit 1 [Source:HGNC Symbol;Acc:HGNC:6228]	-1.12	3.54849	4.98e-07	-2.17796
ENSG00000104998	IL27RA	1	interleukin 27 receptor subunit alpha [Source:HGNC Symbol;Acc:HGNC:17290]	-1.06	3.71189	4.99e-07	-2.08263
ENSG00000162650	ATXN7L2	6	ataxin 7 like 2 [Source:HGNC Symbol;Acc:HGNC:28713]	0.901	4.21658	5.03e-07	1.86756
ENSG00000198569	SLC34A3	2	solute carrier family 34 member 3 [Source:HGNC Symbol;Acc:HGNC:20305]	-1.61	1.80881	5.04e-07	-3.04901
ENSG00000173120	KDM2A	15	lysine demethylase 2A [Source:HGNC Symbol;Acc:HGNC:13606]	0.73	6.28052	5.04e-07	1.65821
ENSG00000080166	DCT	5	dopachrome tautomerase [Source:HGNC Symbol;Acc:HGNC:2709]	-1.02	7.77207	5.06e-07	-2.02162
ENSG00000145040	UCN2	1	urocortin 2 [Source:HGNC Symbol;Acc:HGNC:18414]	-1.24	8.08713	5.06e-07	-2.36431
ENSG00000162231	NXF1	17	nuclear RNA export factor 1 [Source:HGNC Symbol;Acc:HGNC:8071]	0.834	5.94122	5.07e-07	1.78244
ENSG00000168438	CDC40	7	cell division cycle 40 [Source:HGNC Symbol;Acc:HGNC:17350]	-1.21	2.85892	5.11e-07	-2.31603
ENSG00000100614	PPM1A	8	protein phosphatase, Mg2+/Mn2+ dependent 1A [Source:HGNC Symbol;Acc:HGNC:9275]	-0.768	5.93824	5.12e-07	-1.70296
ENSG00000146950	SHROOM2	4	shroom family member 2 [Source:HGNC Symbol;Acc:HGNC:630]	-1.28	3.73998	5.13e-07	-2.42252
ENSG00000155903	RASA2	7	RAS p21 protein activator 2 [Source:HGNC Symbol;Acc:HGNC:9872]	0.973	3.66637	5.14e-07	1.96333
ENSG00000178752	ERFE	7	erythroferrone [Source:HGNC Symbol;Acc:HGNC:26727]	-1.15	3.47043	5.16e-07	-2.22482
ENSG00000112773	FAM46A	5	family with sequence similarity 46 member A [Source:HGNC Symbol;Acc:HGNC:18345]	1.16	3.45425	5.16e-07	2.22923
ENSG00000122786	CALD1	24	caldesmon 1 [Source:HGNC Symbol;Acc:HGNC:1441]	-0.715	7.79261	5.2e-07	-1.64134
ENSG00000254615	RP11-395G23.3	2		1.08	2.94773	5.2e-07	2.10941
ENSG00000139289	PHLDA1	3	pleckstrin homology like domain family A member 1 [Source:HGNC Symbol;Acc:HGNC:8933]	0.888	8.45553	5.21e-07	1.85044
ENSG00000165138	ANKS6	7	ankyrin repeat and sterile alpha motif domain containing 6 [Source:HGNC Symbol;Acc:HGNC:26724]	-0.881	4.41817	5.23e-07	-1.84192
ENSG00000167468	GPX4	13	glutathione peroxidase 4 [Source:HGNC Symbol;Acc:HGNC:4556]	-0.715	7.45555	5.23e-07	-1.6414
ENSG00000082438	COBLL1	25	cordon-bleu WH2 repeat protein like 1 [Source:HGNC Symbol;Acc:HGNC:23571]	-1.04	3.86187	5.23e-07	-2.06325
ENSG00000196405	EVL	24	Enah/Vasp-like [Source:HGNC Symbol;Acc:HGNC:20234]	-0.896	5.28667	5.24e-07	-1.86149
ENSG00000103253	HAGHL	19	hydroxyacylglutathione hydrolase-like [Source:HGNC Symbol;Acc:HGNC:14177]	-0.754	5.79449	5.26e-07	-1.68606
ENSG00000100065	CARD10	10	caspase recruitment domain family member 10 [Source:HGNC Symbol;Acc:HGNC:16422]	2.36	2.34358	5.27e-07	5.12655
ENSG00000170962	PDGFD	3	platelet derived growth factor D [Source:HGNC Symbol;Acc:HGNC:30620]	-1.67	1.79066	5.27e-07	-3.17316
ENSG00000198919	DZIP3	6	DAZ interacting zinc finger protein 3 [Source:HGNC Symbol;Acc:HGNC:30938]	-0.837	4.68247	5.28e-07	-1.7864
ENSG00000209082	MT-TL1	1	mitochondrially encoded tRNA leucine 1 (UUA/G) [Source:HGNC Symbol;Acc:HGNC:7490]	1.09	4.72059	5.32e-07	2.1263
ENSG00000155097	ATP6V1C1	6	ATPase H+ transporting V1 subunit C1 [Source:HGNC Symbol;Acc:HGNC:856]	-0.716	5.87643	5.4e-07	-1.64313
ENSG00000087842	PIR	6	pirin [Source:HGNC Symbol;Acc:HGNC:30048]	-0.902	6.37223	5.41e-07	-1.86904
ENSG00000198598	MMP17	11	matrix metallopeptidase 17 [Source:HGNC Symbol;Acc:HGNC:7163]	0.726	6.79852	5.42e-07	1.65412
ENSG00000159377	PSMB4	7	proteasome subunit beta 4 [Source:HGNC Symbol;Acc:HGNC:9541]	-0.716	8.17023	5.43e-07	-1.64302
ENSG00000134369	NAV1	10	neuron navigator 1 [Source:HGNC Symbol;Acc:HGNC:15989]	-0.8	8.43649	5.54e-07	-1.74135
ENSG00000155966	AFF2	5	AF4/FMR2 family member 2 [Source:HGNC Symbol;Acc:HGNC:3776]	-1.32	2.70758	5.54e-07	-2.50138
ENSG00000105419	MEIS3	14	Meis homeobox 3 [Source:HGNC Symbol;Acc:HGNC:29537]	-0.994	4.931	5.56e-07	-1.99189
ENSG00000104356	POP1	4	POP1 homolog, ribonuclease P/MRP subunit [Source:HGNC Symbol;Acc:HGNC:30129]	1.01	4.11723	5.6e-07	2.01875
ENSG00000158008	EXTL1	4	exostosin like glycosyltransferase 1 [Source:HGNC Symbol;Acc:HGNC:3515]	-0.762	6.61742	5.65e-07	-1.69602
ENSG00000105854	PON2	18	paraoxonase 2 [Source:HGNC Symbol;Acc:HGNC:9205]	-0.806	5.42057	5.66e-07	-1.74853
ENSG00000127252	HRASLS	2	HRAS like suppressor [Source:HGNC Symbol;Acc:HGNC:14922]	-2.09	0.700447	5.67e-07	-4.24716
ENSG00000107175	CREB3	2	cAMP responsive element binding protein 3 [Source:HGNC Symbol;Acc:HGNC:2347]	1.09	4.11591	5.67e-07	2.12517
ENSG00000173210	ABLIM3	12	actin binding LIM protein family member 3 [Source:HGNC Symbol;Acc:HGNC:29132]	-0.751	5.45816	5.7e-07	-1.68332
ENSG00000070669	ASNS	17	asparagine synthetase (glutamine-hydrolyzing) [Source:HGNC Symbol;Acc:HGNC:753]	0.829	6.41389	5.71e-07	1.77642
ENSG00000108375	RNF43	8	ring finger protein 43 [Source:HGNC Symbol;Acc:HGNC:18505]	-1.37	3.18739	5.72e-07	-2.58996
ENSG00000157764	BRAF	5	B-Raf proto-oncogene, serine/threonine kinase [Source:HGNC Symbol;Acc:HGNC:1097]	0.747	5.79531	5.73e-07	1.67844
ENSG00000117899	MESDC2	7	mesoderm development candidate 2 [Source:HGNC Symbol;Acc:HGNC:13520]	-0.871	5.96475	5.75e-07	-1.82942
ENSG00000163702	IL17RC	30	interleukin 17 receptor C [Source:HGNC Symbol;Acc:HGNC:18358]	-0.731	5.40179	5.75e-07	-1.65939
ENSG00000198355	PIM3	2	Pim-3 proto-oncogene, serine/threonine kinase [Source:HGNC Symbol;Acc:HGNC:19310]	0.792	8.09379	5.79e-07	1.73179
ENSG00000090975	PITPNM2	9	phosphatidylinositol transfer protein membrane associated 2 [Source:HGNC Symbol;Acc:HGNC:21044]	0.858	5.48609	5.86e-07	1.81222
ENSG00000261117	RP11-333O1.1	1		-2.19	0.457702	5.87e-07	-4.56876
ENSG00000105778	AVL9	9	AVL9 cell migration associated [Source:HGNC Symbol;Acc:HGNC:28994]	0.779	5.36847	5.88e-07	1.71554
ENSG00000155816	FMN2	7	formin 2 [Source:HGNC Symbol;Acc:HGNC:14074]	1.11	3.29497	5.91e-07	2.15718
ENSG00000189266	PNRC2	4	proline rich nuclear receptor coactivator 2 [Source:HGNC Symbol;Acc:HGNC:23158]	0.883	4.76545	5.91e-07	1.84428
ENSG00000066697	MSANTD3	7	Myb/SANT DNA binding domain containing 3 [Source:HGNC Symbol;Acc:HGNC:23370]	0.835	4.7272	5.93e-07	1.78377
ENSG00000060749	QSER1	6	glutamine and serine rich 1 [Source:HGNC Symbol;Acc:HGNC:26154]	-1.05	5.96064	5.93e-07	-2.06495
ENSG00000167889	MGAT5B	9	mannosyl (alpha-1,6-)-glycoprotein beta-1,6-N-acetyl-glucosaminyltransferase, isozyme B [Source:HGNC Symbol;Acc:HGNC:24140]	1.17	3.73162	5.94e-07	2.2502
ENSG00000110060	PUS3	5	pseudouridylate synthase 3 [Source:HGNC Symbol;Acc:HGNC:25461]	1.04	3.02276	5.95e-07	2.05566
ENSG00000117906	RCN2	6	reticulocalbin 2 [Source:HGNC Symbol;Acc:HGNC:9935]	-0.839	6.33127	5.95e-07	-1.78852
ENSG00000155363	MOV10	17	Mov10 RISC complex RNA helicase [Source:HGNC Symbol;Acc:HGNC:7200]	-0.697	6.2821	5.95e-07	-1.62118
ENSG00000198604	BAZ1A	12	bromodomain adjacent to zinc finger domain 1A [Source:HGNC Symbol;Acc:HGNC:960]	0.874	5.9699	5.95e-07	1.83241
ENSG00000185924	RTN4RL1	1	reticulon 4 receptor like 1 [Source:HGNC Symbol;Acc:HGNC:21329]	-1.34	2.29411	5.98e-07	-2.52516
ENSG00000115828	QPCT	6	glutaminyl-peptide cyclotransferase [Source:HGNC Symbol;Acc:HGNC:9753]	-0.942	8.31293	6e-07	-1.92063
ENSG00000163382	NAXE	5	NAD(P)HX epimerase [Source:HGNC Symbol;Acc:HGNC:18453]	-0.765	6.34032	6.03e-07	-1.69987
ENSG00000184986	TMEM121	3	transmembrane protein 121 [Source:HGNC Symbol;Acc:HGNC:20511]	-1.07	3.50339	6.03e-07	-2.09856
ENSG00000135740	SLC9A5	9	solute carrier family 9 member A5 [Source:HGNC Symbol;Acc:HGNC:11078]	-0.914	5.14839	6.04e-07	-1.88447
ENSG00000159399	HK2	3	hexokinase 2 [Source:HGNC Symbol;Acc:HGNC:4923]	1.16	8.49652	6.07e-07	2.23573
ENSG00000260822	GS1-358P8.4	1		-0.997	4.026	6.07e-07	-1.99639
ENSG00000127585	FBXL16	5	F-box and leucine rich repeat protein 16 [Source:HGNC Symbol;Acc:HGNC:14150]	-1.94	0.921539	6.09e-07	-3.82806
ENSG00000197045	GMFB	10	glia maturation factor beta [Source:HGNC Symbol;Acc:HGNC:4373]	-1.08	4.55107	6.09e-07	-2.11167
ENSG00000273802	HIST1H2BG	1	histone cluster 1 H2B family member g [Source:HGNC Symbol;Acc:HGNC:4746]	2.18	0.287293	6.11e-07	4.54719
ENSG00000138080	EMILIN1	2	elastin microfibril interfacer 1 [Source:HGNC Symbol;Acc:HGNC:19880]	-0.742	7.18062	6.13e-07	-1.67259
ENSG00000163558	PRKCI	7	protein kinase C iota [Source:HGNC Symbol;Acc:HGNC:9404]	0.826	5.05553	6.13e-07	1.77267
ENSG00000170365	SMAD1	16	SMAD family member 1 [Source:HGNC Symbol;Acc:HGNC:6767]	-1.21	3.36271	6.14e-07	-2.30993
ENSG00000182768	NGRN	3	neugrin, neurite outgrowth associated [Source:HGNC Symbol;Acc:HGNC:18077]	1.14	4.96828	6.14e-07	2.20557
ENSG00000182704	TSKU	5	tsukushi, small leucine rich proteoglycan [Source:HGNC Symbol;Acc:HGNC:28850]	-0.848	6.58823	6.14e-07	-1.79966
ENSG00000112787	FBRSL1	8	fibrosin like 1 [Source:HGNC Symbol;Acc:HGNC:29308]	0.885	6.10796	6.15e-07	1.84693
ENSG00000139168	ZCRB1	5	zinc finger CCHC-type and RNA binding motif containing 1 [Source:HGNC Symbol;Acc:HGNC:29620]	0.991	4.50245	6.15e-07	1.98785
ENSG00000135441	BLOC1S1	6	biogenesis of lysosomal organelles complex 1 subunit 1 [Source:HGNC Symbol;Acc:HGNC:4200]	-0.921	4.65008	6.16e-07	-1.89392
ENSG00000116652	DLEU2L	1	deleted in lymphocytic leukemia 2-like [Source:HGNC Symbol;Acc:HGNC:13225]	-2.39	0.479348	6.17e-07	-5.22491
ENSG00000071189	SNX13	13	sorting nexin 13 [Source:HGNC Symbol;Acc:HGNC:21335]	-0.942	3.91033	6.17e-07	-1.92053
ENSG00000225285	LINC01770	4	long intergenic non-protein coding RNA 1770 [Source:HGNC Symbol;Acc:HGNC:52560]	-2.25	0.0187708	6.18e-07	-4.75932
ENSG00000163904	SENP2	13	SUMO1/sentrin/SMT3 specific peptidase 2 [Source:HGNC Symbol;Acc:HGNC:23116]	0.731	5.8342	6.18e-07	1.65954
ENSG00000238266	LINC00707	1	long intergenic non-protein coding RNA 707 [Source:HGNC Symbol;Acc:HGNC:44691]	3.4	-0.0310122	6.18e-07	10.5476
ENSG00000178184	PARD6G	3	par-6 family cell polarity regulator gamma [Source:HGNC Symbol;Acc:HGNC:16076]	-0.96	3.95339	6.2e-07	-1.94584
ENSG00000146223	RPL7L1	10	ribosomal protein L7 like 1 [Source:HGNC Symbol;Acc:HGNC:21370]	0.89	5.55137	6.21e-07	1.85296
ENSG00000206505	HLA-A	11	major histocompatibility complex, class I, A [Source:HGNC Symbol;Acc:HGNC:4931]	-1.97	1.71538	6.21e-07	-3.9283
ENSG00000159322	ADPGK	14	ADP dependent glucokinase [Source:HGNC Symbol;Acc:HGNC:25250]	0.925	5.69471	6.23e-07	1.89865
ENSG00000163520	FBLN2	7	fibulin 2 [Source:HGNC Symbol;Acc:HGNC:3601]	-3.07	-0.412067	6.23e-07	-8.40129
ENSG00000117475	BLZF1	5	basic leucine zipper nuclear factor 1 [Source:HGNC Symbol;Acc:HGNC:1065]	1.06	3.29243	6.24e-07	2.0854
ENSG00000134717	BTF3L4	8	basic transcription factor 3 like 4 [Source:HGNC Symbol;Acc:HGNC:30547]	0.903	3.87913	6.25e-07	1.87051
ENSG00000099219	ERMP1	6	endoplasmic reticulum metallopeptidase 1 [Source:HGNC Symbol;Acc:HGNC:23703]	-0.977	6.86422	6.26e-07	-1.96881
ENSG00000168453	HR	9	HR, lysine demethylase and nuclear receptor corepressor [Source:HGNC Symbol;Acc:HGNC:5172]	-1.38	4.42924	6.31e-07	-2.59745
ENSG00000170430	MGMT	4	O-6-methylguanine-DNA methyltransferase [Source:HGNC Symbol;Acc:HGNC:7059]	-1.15	3.91965	6.31e-07	-2.22208
ENSG00000116679	IVNS1ABP	9	influenza virus NS1A binding protein [Source:HGNC Symbol;Acc:HGNC:16951]	-1.1	8.62673	6.31e-07	-2.14534
ENSG00000132694	ARHGEF11	7	Rho guanine nucleotide exchange factor 11 [Source:HGNC Symbol;Acc:HGNC:14580]	-0.702	7.0438	6.31e-07	-1.62682
ENSG00000099954	CECR2	6	CECR2, histone acetyl-lysine reader [Source:HGNC Symbol;Acc:HGNC:1840]	-1.46	2.72953	6.35e-07	-2.74331
ENSG00000124523	SIRT5	7	sirtuin 5 [Source:HGNC Symbol;Acc:HGNC:14933]	-0.969	3.64701	6.35e-07	-1.95792
ENSG00000104643	MTMR9	4	myotubularin related protein 9 [Source:HGNC Symbol;Acc:HGNC:14596]	0.92	4.44317	6.36e-07	1.89153
ENSG00000113790	EHHADH	6	enoyl-CoA hydratase and 3-hydroxyacyl CoA dehydrogenase [Source:HGNC Symbol;Acc:HGNC:3247]	-1.02	4.08324	6.36e-07	-2.02322
ENSG00000114391	RPL24	6	ribosomal protein L24 [Source:HGNC Symbol;Acc:HGNC:10325]	0.814	7.42599	6.36e-07	1.75831
ENSG00000117676	RPS6KA1	20	ribosomal protein S6 kinase A1 [Source:HGNC Symbol;Acc:HGNC:10430]	-0.732	6.0333	6.37e-07	-1.66126
ENSG00000082014	SMARCD3	15	SWI/SNF related, matrix associated, actin dependent regulator of chromatin, subfamily d, member 3 [Source:HGNC Symbol;Acc:HGNC:11108]	-0.993	3.3107	6.41e-07	-1.98971
ENSG00000136051	WASHC4	14	WASH complex subunit 4 [Source:HGNC Symbol;Acc:HGNC:29174]	0.816	5.71758	6.43e-07	1.76007
ENSG00000152782	PANK1	5	pantothenate kinase 1 [Source:HGNC Symbol;Acc:HGNC:8598]	-1.59	1.79379	6.46e-07	-3.00659
ENSG00000142599	RERE	18	arginine-glutamic acid dipeptide repeats [Source:HGNC Symbol;Acc:HGNC:9965]	-0.711	7.61075	6.46e-07	-1.63704
ENSG00000105668	UPK1A	4	uroplakin 1A [Source:HGNC Symbol;Acc:HGNC:12577]	-2.82	0.562148	6.47e-07	-7.08132
ENSG00000160991	ORAI2	10	ORAI calcium release-activated calcium modulator 2 [Source:HGNC Symbol;Acc:HGNC:21667]	0.747	6.36607	6.47e-07	1.67796
ENSG00000162552	WNT4	3	Wnt family member 4 [Source:HGNC Symbol;Acc:HGNC:12783]	-1.93	0.85645	6.49e-07	-3.81462
ENSG00000107897	ACBD5	8	acyl-CoA binding domain containing 5 [Source:HGNC Symbol;Acc:HGNC:23338]	-0.796	5.28063	6.51e-07	-1.73664
ENSG00000122406	RPL5	5	ribosomal protein L5 [Source:HGNC Symbol;Acc:HGNC:10360]	0.809	9.14659	6.53e-07	1.75214
ENSG00000157985	AGAP1	14	ArfGAP with GTPase domain, ankyrin repeat and PH domain 1 [Source:HGNC Symbol;Acc:HGNC:16922]	-0.855	6.85728	6.64e-07	-1.80866
ENSG00000056097	ZFR	7	zinc finger RNA binding protein [Source:HGNC Symbol;Acc:HGNC:17277]	-0.909	6.89605	6.65e-07	-1.8774
ENSG00000105472	CLEC11A	3	C-type lectin domain family 11 member A [Source:HGNC Symbol;Acc:HGNC:10576]	-0.744	7.79821	6.65e-07	-1.67454
ENSG00000105447	GRWD1	3	glutamate rich WD repeat containing 1 [Source:HGNC Symbol;Acc:HGNC:21270]	0.855	6.06035	6.66e-07	1.80839
ENSG00000134109	EDEM1	7	ER degradation enhancing alpha-mannosidase like protein 1 [Source:HGNC Symbol;Acc:HGNC:18967]	0.829	6.93939	6.69e-07	1.77701
ENSG00000213047	DENND1B	11	DENN domain containing 1B [Source:HGNC Symbol;Acc:HGNC:28404]	-1.44	2.33132	6.69e-07	-2.71581
ENSG00000163453	IGFBP7	3	insulin like growth factor binding protein 7 [Source:HGNC Symbol;Acc:HGNC:5476]	-0.721	8.11291	6.7e-07	-1.64788
ENSG00000196323	ZBTB44	10	zinc finger and BTB domain containing 44 [Source:HGNC Symbol;Acc:HGNC:25001]	-0.876	4.24524	6.73e-07	-1.83531
ENSG00000075391	RASAL2	5	RAS protein activator like 2 [Source:HGNC Symbol;Acc:HGNC:9874]	0.831	6.17666	6.73e-07	1.77868
ENSG00000103723	AP3B2	15	adaptor related protein complex 3 beta 2 subunit [Source:HGNC Symbol;Acc:HGNC:567]	-1.55	1.95159	6.73e-07	-2.93095
ENSG00000136141	LRCH1	6	leucine rich repeats and calponin homology domain containing 1 [Source:HGNC Symbol;Acc:HGNC:20309]	-0.87	4.59641	6.73e-07	-1.82782
ENSG00000126878	AIF1L	10	allograft inflammatory factor 1 like [Source:HGNC Symbol;Acc:HGNC:28904]	-1.54	2.46878	6.74e-07	-2.91135
ENSG00000183258	DDX41	19	DEAD-box helicase 41 [Source:HGNC Symbol;Acc:HGNC:18674]	-0.841	7.69422	6.76e-07	-1.7908
ENSG00000168288	MMADHC	4	methylmalonic aciduria and homocystinuria, cblD type [Source:HGNC Symbol;Acc:HGNC:25221]	0.734	5.44839	6.77e-07	1.66345
ENSG00000158435	CNOT11	3	CCR4-NOT transcription complex subunit 11 [Source:HGNC Symbol;Acc:HGNC:25217]	0.9	5.69942	6.79e-07	1.86615
ENSG00000125691	RPL23	11	ribosomal protein L23 [Source:HGNC Symbol;Acc:HGNC:10316]	0.838	9.12584	6.82e-07	1.78763
ENSG00000141527	CARD14	14	caspase recruitment domain family member 14 [Source:HGNC Symbol;Acc:HGNC:16446]	-1.13	3.17539	6.83e-07	-2.18211
ENSG00000168765	GSTM4	13	glutathione S-transferase mu 4 [Source:HGNC Symbol;Acc:HGNC:4636]	-0.838	5.79408	6.83e-07	-1.78774
ENSG00000140749	IGSF6	3	immunoglobulin superfamily member 6 [Source:HGNC Symbol;Acc:HGNC:5953]	-2.07	1.04555	6.9e-07	-4.18787
ENSG00000117448	AKR1A1	14	aldo-keto reductase family 1 member A1 [Source:HGNC Symbol;Acc:HGNC:380]	-0.76	6.1021	6.9e-07	-1.69314
ENSG00000142864	SERBP1	8	SERPINE1 mRNA binding protein 1 [Source:HGNC Symbol;Acc:HGNC:17860]	0.694	7.70963	6.95e-07	1.61737
ENSG00000135655	USP15	19	ubiquitin specific peptidase 15 [Source:HGNC Symbol;Acc:HGNC:12613]	0.767	4.94575	6.96e-07	1.70191
ENSG00000119638	NEK9	11	NIMA related kinase 9 [Source:HGNC Symbol;Acc:HGNC:18591]	-2.33	0.505969	6.98e-07	-5.03385
ENSG00000235173	HGH1	7	HGH1 homolog [Source:HGNC Symbol;Acc:HGNC:24161]	0.744	5.95568	6.98e-07	1.67451
ENSG00000261221	ZNF865	2	zinc finger protein 865 [Source:HGNC Symbol;Acc:HGNC:38705]	0.835	5.68808	6.98e-07	1.78365
ENSG00000189337	KAZN	9	kazrin, periplakin interacting protein [Source:HGNC Symbol;Acc:HGNC:29173]	-0.787	5.68725	7.02e-07	-1.72549
ENSG00000163577	EIF5A2	5	eukaryotic translation initiation factor 5A2 [Source:HGNC Symbol;Acc:HGNC:3301]	-1.05	3.39681	7.05e-07	-2.07619
ENSG00000149657	LSM14B	5	LSM family member 14B [Source:HGNC Symbol;Acc:HGNC:15887]	0.708	6.60596	7.1e-07	1.63357
ENSG00000229771	RP4-644L1.2	1		-1.08	4.54741	7.1e-07	-2.11269
ENSG00000197479	PCDHB11	2	protocadherin beta 11 [Source:HGNC Symbol;Acc:HGNC:8682]	1.93	1.814	7.1e-07	3.8037
ENSG00000183087	GAS6	5	growth arrest specific 6 [Source:HGNC Symbol;Acc:HGNC:4168]	-2.88	-0.657044	7.11e-07	-7.37974
ENSG00000074696	HACD3	12	3-hydroxyacyl-CoA dehydratase 3 [Source:HGNC Symbol;Acc:HGNC:24175]	-0.766	7.74349	7.12e-07	-1.70078
ENSG00000075426	FOSL2	4	FOS like 2, AP-1 transcription factor subunit [Source:HGNC Symbol;Acc:HGNC:3798]	0.732	6.80605	7.13e-07	1.6607
ENSG00000136875	PRPF4	3	pre-mRNA processing factor 4 [Source:HGNC Symbol;Acc:HGNC:17349]	0.768	5.26953	7.13e-07	1.70277
ENSG00000077454	LRCH4	11	leucine rich repeats and calponin homology domain containing 4 [Source:HGNC Symbol;Acc:HGNC:6691]	0.878	5.69815	7.16e-07	1.83785
ENSG00000020633	RUNX3	5	runt related transcription factor 3 [Source:HGNC Symbol;Acc:HGNC:10473]	-0.742	7.93804	7.16e-07	-1.67272
ENSG00000010256	UQCRC1	10	ubiquinol-cytochrome c reductase core protein I [Source:HGNC Symbol;Acc:HGNC:12585]	-0.835	9.31675	7.24e-07	-1.78332
ENSG00000134698	AGO4	3	argonaute 4, RISC catalytic component [Source:HGNC Symbol;Acc:HGNC:18424]	-0.806	5.06749	7.24e-07	-1.74876
ENSG00000169891	REPS2	5	RALBP1 associated Eps domain containing 2 [Source:HGNC Symbol;Acc:HGNC:9963]	-1.37	2.98431	7.24e-07	-2.59035
ENSG00000185104	FAF1	5	Fas associated factor 1 [Source:HGNC Symbol;Acc:HGNC:3578]	0.7	6.92708	7.33e-07	1.62472
ENSG00000172765	TMCC1	14	transmembrane and coiled-coil domain family 1 [Source:HGNC Symbol;Acc:HGNC:29116]	1	4.16045	7.34e-07	2.00009
ENSG00000120328	PCDHB12	3	protocadherin beta 12 [Source:HGNC Symbol;Acc:HGNC:8683]	1.81	1.44564	7.35e-07	3.50203
ENSG00000137074	APTX	33	aprataxin [Source:HGNC Symbol;Acc:HGNC:15984]	0.846	4.58892	7.35e-07	1.79802
ENSG00000169019	COMMD8	2	COMM domain containing 8 [Source:HGNC Symbol;Acc:HGNC:26036]	1.05	3.13765	7.4e-07	2.07475
ENSG00000100100	PIK3IP1	6	phosphoinositide-3-kinase interacting protein 1 [Source:HGNC Symbol;Acc:HGNC:24942]	-1.86	1.47049	7.47e-07	-3.64211
ENSG00000238227	C9orf69	5	chromosome 9 open reading frame 69 [Source:HGNC Symbol;Acc:HGNC:31009]	0.814	5.65026	7.47e-07	1.75751
ENSG00000133657	ATP13A3	11	ATPase 13A3 [Source:HGNC Symbol;Acc:HGNC:24113]	-0.894	6.64213	7.5e-07	-1.85851
ENSG00000135116	HRK	4	harakiri, BCL2 interacting protein [Source:HGNC Symbol;Acc:HGNC:5185]	1.27	3.00946	7.52e-07	2.41866
ENSG00000165434	PGM2L1	2	phosphoglucomutase 2 like 1 [Source:HGNC Symbol;Acc:HGNC:20898]	-1.19	2.55366	7.53e-07	-2.28181
ENSG00000112379	ARFGEF3	1	ARFGEF family member 3 [Source:HGNC Symbol;Acc:HGNC:21213]	-1.77	2.35646	7.53e-07	-3.41254
ENSG00000177614	PGBD5	3	piggyBac transposable element derived 5 [Source:HGNC Symbol;Acc:HGNC:19405]	-2.06	1.02469	7.55e-07	-4.1665
ENSG00000108094	CUL2	10	cullin 2 [Source:HGNC Symbol;Acc:HGNC:2552]	-0.85	4.77605	7.6e-07	-1.80255
ENSG00000156983	BRPF1	8	bromodomain and PHD finger containing 1 [Source:HGNC Symbol;Acc:HGNC:14255]	0.694	6.07344	7.61e-07	1.61722
ENSG00000164050	PLXNB1	19	plexin B1 [Source:HGNC Symbol;Acc:HGNC:9103]	-0.946	5.65931	7.65e-07	-1.92628
ENSG00000100889	PCK2	16	phosphoenolpyruvate carboxykinase 2, mitochondrial [Source:HGNC Symbol;Acc:HGNC:8725]	-0.687	6.1257	7.73e-07	-1.61047
ENSG00000135404	CD63	16	CD63 molecule [Source:HGNC Symbol;Acc:HGNC:1692]	-0.796	9.58544	7.76e-07	-1.73575
ENSG00000171475	WIPF2	10	WAS/WASL interacting protein family member 2 [Source:HGNC Symbol;Acc:HGNC:30923]	0.788	6.91493	7.76e-07	1.72622
ENSG00000132563	REEP2	11	receptor accessory protein 2 [Source:HGNC Symbol;Acc:HGNC:17975]	-0.847	4.21761	7.79e-07	-1.79918
ENSG00000101452	DHX35	7	DEAH-box helicase 35 [Source:HGNC Symbol;Acc:HGNC:15861]	0.827	4.54782	7.81e-07	1.77374
ENSG00000172175	MALT1	5	MALT1 paracaspase [Source:HGNC Symbol;Acc:HGNC:6819]	-0.823	4.39232	7.82e-07	-1.76952
ENSG00000106261	ZKSCAN1	6	zinc finger with KRAB and SCAN domains 1 [Source:HGNC Symbol;Acc:HGNC:13101]	-0.887	7.50474	7.88e-07	-1.84956
ENSG00000189144	ZNF573	19	zinc finger protein 573 [Source:HGNC Symbol;Acc:HGNC:26420]	2.34	-0.271202	7.91e-07	5.05682
ENSG00000163958	ZDHHC19	7	zinc finger DHHC-type containing 19 [Source:HGNC Symbol;Acc:HGNC:20713]	-2.19	1.56363	7.91e-07	-4.55517
ENSG00000082516	GEMIN5	3	gem nuclear organelle associated protein 5 [Source:HGNC Symbol;Acc:HGNC:20043]	0.803	5.97506	7.91e-07	1.74503
ENSG00000185386	MAPK11	4	mitogen-activated protein kinase 11 [Source:HGNC Symbol;Acc:HGNC:6873]	-0.987	3.97585	7.92e-07	-1.98222
ENSG00000118689	FOXO3	3	forkhead box O3 [Source:HGNC Symbol;Acc:HGNC:3821]	-0.914	4.9775	7.94e-07	-1.88468
ENSG00000031081	ARHGAP31	2	Rho GTPase activating protein 31 [Source:HGNC Symbol;Acc:HGNC:29216]	-0.782	6.19418	7.97e-07	-1.71916
ENSG00000141646	SMAD4	17	SMAD family member 4 [Source:HGNC Symbol;Acc:HGNC:6770]	-0.773	5.56453	7.97e-07	-1.70897
ENSG00000137941	TTLL7	14	tubulin tyrosine ligase like 7 [Source:HGNC Symbol;Acc:HGNC:26242]	-1.3	3.30536	8.03e-07	-2.46059
ENSG00000099308	MAST3	5	microtubule associated serine/threonine kinase 3 [Source:HGNC Symbol;Acc:HGNC:19036]	0.741	5.76989	8.11e-07	1.6711
ENSG00000111615	KRR1	5	KRR1, small subunit processome component homolog [Source:HGNC Symbol;Acc:HGNC:5176]	0.83	4.24897	8.15e-07	1.77782
ENSG00000183098	GPC6	2	glypican 6 [Source:HGNC Symbol;Acc:HGNC:4454]	-1.14	3.18473	8.17e-07	-2.20693
ENSG00000078098	FAP	14	fibroblast activation protein alpha [Source:HGNC Symbol;Acc:HGNC:3590]	1.24	3.22049	8.19e-07	2.35399
ENSG00000041982	TNC	14	tenascin C [Source:HGNC Symbol;Acc:HGNC:5318]	-1.02	9.98146	8.19e-07	-2.02386
ENSG00000185245	GP1BA	2	glycoprotein Ib platelet alpha subunit [Source:HGNC Symbol;Acc:HGNC:4439]	-1.58	1.62283	8.2e-07	-2.98245
ENSG00000223496	EXOSC6	1	exosome component 6 [Source:HGNC Symbol;Acc:HGNC:19055]	0.816	5.18594	8.21e-07	1.76033
ENSG00000161654	LSM12	4	LSM12 homolog [Source:HGNC Symbol;Acc:HGNC:26407]	1.45	1.91236	8.23e-07	2.73475
ENSG00000168481	LGI3	5	leucine rich repeat LGI family member 3 [Source:HGNC Symbol;Acc:HGNC:18711]	-2.57	1.70872	8.23e-07	-5.92837
ENSG00000064652	SNX24	12	sorting nexin 24 [Source:HGNC Symbol;Acc:HGNC:21533]	1.14	3.49916	8.23e-07	2.20284
ENSG00000153767	GTF2E1	5	general transcription factor IIE subunit 1 [Source:HGNC Symbol;Acc:HGNC:4650]	-1.05	3.47308	8.26e-07	-2.06996
ENSG00000103876	FAH	13	fumarylacetoacetate hydrolase [Source:HGNC Symbol;Acc:HGNC:3579]	-0.728	5.30951	8.3e-07	-1.65589
ENSG00000167657	DAPK3	7	death associated protein kinase 3 [Source:HGNC Symbol;Acc:HGNC:2676]	0.695	6.17625	8.39e-07	1.61872
ENSG00000144867	SRPRB	5	SRP receptor beta subunit [Source:HGNC Symbol;Acc:HGNC:24085]	0.739	5.79903	8.39e-07	1.66884
ENSG00000124688	MAD2L1BP	3	MAD2L1 binding protein [Source:HGNC Symbol;Acc:HGNC:21059]	-1.16	3.18362	8.39e-07	-2.23222
ENSG00000100603	SNW1	7	SNW domain containing 1 [Source:HGNC Symbol;Acc:HGNC:16696]	0.694	5.82326	8.4e-07	1.61743
ENSG00000153391	INO80C	12	INO80 complex subunit C [Source:HGNC Symbol;Acc:HGNC:26994]	1.19	2.73202	8.4e-07	2.27685
ENSG00000136754	ABI1	13	abl interactor 1 [Source:HGNC Symbol;Acc:HGNC:11320]	-0.728	5.6864	8.41e-07	-1.65682
ENSG00000167460	TPM4	16	tropomyosin 4 [Source:HGNC Symbol;Acc:HGNC:12013]	0.791	9.84763	8.41e-07	1.73066
ENSG00000105173	CCNE1	7	cyclin E1 [Source:HGNC Symbol;Acc:HGNC:1589]	-1.15	3.4977	8.41e-07	-2.22265
ENSG00000102359	SRPX2	9	sushi repeat containing protein, X-linked 2 [Source:HGNC Symbol;Acc:HGNC:30668]	0.852	4.49868	8.44e-07	1.80545
ENSG00000168137	SETD5	29	SET domain containing 5 [Source:HGNC Symbol;Acc:HGNC:25566]	0.801	8.1516	8.45e-07	1.74181
ENSG00000143878	RHOB	1	ras homolog family member B [Source:HGNC Symbol;Acc:HGNC:668]	0.815	5.99634	8.46e-07	1.75945
ENSG00000185324	CDK10	22	cyclin dependent kinase 10 [Source:HGNC Symbol;Acc:HGNC:1770]	0.806	5.51421	8.46e-07	1.74861
ENSG00000163399	ATP1A1	11	ATPase Na+/K+ transporting subunit alpha 1 [Source:HGNC Symbol;Acc:HGNC:799]	-0.965	11.4491	8.5e-07	-1.95191
ENSG00000163798	SLC4A1AP	6	solute carrier family 4 member 1 adaptor protein [Source:HGNC Symbol;Acc:HGNC:13813]	0.724	5.41851	8.52e-07	1.65203
ENSG00000162745	OLFML2B	5	olfactomedin like 2B [Source:HGNC Symbol;Acc:HGNC:24558]	-2.89	0.00999615	8.52e-07	-7.43323
ENSG00000179583	CIITA	15	class II major histocompatibility complex transactivator [Source:HGNC Symbol;Acc:HGNC:7067]	-2.25	0.799311	8.52e-07	-4.76961
ENSG00000004399	PLXND1	17	plexin D1 [Source:HGNC Symbol;Acc:HGNC:9107]	-0.823	7.55364	8.53e-07	-1.76931
ENSG00000232411	AC009495.3	1		-1.92	0.930662	8.56e-07	-3.7933
ENSG00000166793	YPEL4	10	yippee like 4 [Source:HGNC Symbol;Acc:HGNC:18328]	-1.28	2.69386	8.63e-07	-2.42685
ENSG00000107104	KANK1	10	KN motif and ankyrin repeat domains 1 [Source:HGNC Symbol;Acc:HGNC:19309]	-0.896	7.54664	8.64e-07	-1.86133
ENSG00000174791	RIN1	8	Ras and Rab interactor 1 [Source:HGNC Symbol;Acc:HGNC:18749]	0.76	6.06213	8.64e-07	1.69372
ENSG00000006282	SPATA20	28	spermatogenesis associated 20 [Source:HGNC Symbol;Acc:HGNC:26125]	-0.723	7.23308	8.7e-07	-1.65008
ENSG00000099875	MKNK2	13	MAP kinase interacting serine/threonine kinase 2 [Source:HGNC Symbol;Acc:HGNC:7111]	0.889	7.28886	8.7e-07	1.85208
ENSG00000128591	FLNC	3	filamin C [Source:HGNC Symbol;Acc:HGNC:3756]	-2.34	0.507975	8.7e-07	-5.05665
ENSG00000166073	GPR176	5	G protein-coupled receptor 176 [Source:HGNC Symbol;Acc:HGNC:32370]	0.848	4.87544	8.7e-07	1.80061
ENSG00000181038	METTL23	15	methyltransferase like 23 [Source:HGNC Symbol;Acc:HGNC:26988]	-1.05	3.58631	8.73e-07	-2.07113
ENSG00000196739	COL27A1	8	collagen type XXVII alpha 1 chain [Source:HGNC Symbol;Acc:HGNC:22986]	-0.707	6.23286	8.74e-07	-1.63295
ENSG00000144824	PHLDB2	18	pleckstrin homology like domain family B member 2 [Source:HGNC Symbol;Acc:HGNC:29573]	1.22	3.87651	8.75e-07	2.32718
ENSG00000119318	RAD23B	5	RAD23 homolog B, nucleotide excision repair protein [Source:HGNC Symbol;Acc:HGNC:9813]	0.676	7.24881	8.78e-07	1.59816
ENSG00000225106	RP11-429E11.2	2		-2.37	0.949358	8.78e-07	-5.17675
ENSG00000135838	NPL	12	N-acetylneuraminate pyruvate lyase [Source:HGNC Symbol;Acc:HGNC:16781]	-1.73	1.49083	8.78e-07	-3.31807
ENSG00000222041	CYTOR	14	cytoskeleton regulator RNA [Source:HGNC Symbol;Acc:HGNC:28717]	1.44	3.243	8.79e-07	2.70686
ENSG00000185168	LINC00482	2	long intergenic non-protein coding RNA 482 [Source:HGNC Symbol;Acc:HGNC:26816]	-1.4	2.21024	8.84e-07	-2.63895
ENSG00000113851	CRBN	15	cereblon [Source:HGNC Symbol;Acc:HGNC:30185]	-0.895	4.22921	8.87e-07	-1.85928
ENSG00000082146	STRADB	10	STE20-related kinase adaptor beta [Source:HGNC Symbol;Acc:HGNC:13205]	0.967	3.92099	8.9e-07	1.95498
ENSG00000241973	PI4KA	18	phosphatidylinositol 4-kinase alpha [Source:HGNC Symbol;Acc:HGNC:8983]	-0.723	6.72835	8.9e-07	-1.65033
ENSG00000155016	CYP2U1	3	cytochrome P450 family 2 subfamily U member 1 [Source:HGNC Symbol;Acc:HGNC:20582]	-1.06	3.16017	8.9e-07	-2.07863
ENSG00000198053	SIRPA	4	signal regulatory protein alpha [Source:HGNC Symbol;Acc:HGNC:9662]	-0.826	6.77234	8.93e-07	-1.77267
ENSG00000198538	ZNF28	8	zinc finger protein 28 [Source:HGNC Symbol;Acc:HGNC:13073]	-1.65	1.84501	8.95e-07	-3.12791
ENSG00000104361	NIPAL2	8	NIPA like domain containing 2 [Source:HGNC Symbol;Acc:HGNC:25854]	-1.82	0.959078	8.97e-07	-3.52767
ENSG00000182199	SHMT2	35	serine hydroxymethyltransferase 2 [Source:HGNC Symbol;Acc:HGNC:10852]	0.702	8.29257	8.98e-07	1.62667
ENSG00000204138	PHACTR4	9	phosphatase and actin regulator 4 [Source:HGNC Symbol;Acc:HGNC:25793]	-0.683	6.50547	8.98e-07	-1.60506
ENSG00000089902	RCOR1	4	REST corepressor 1 [Source:HGNC Symbol;Acc:HGNC:17441]	-0.729	5.55253	8.98e-07	-1.65783
ENSG00000076706	MCAM	17	melanoma cell adhesion molecule [Source:HGNC Symbol;Acc:HGNC:6934]	-0.854	5.85257	9e-07	-1.80727
ENSG00000173757	STAT5B	7	signal transducer and activator of transcription 5B [Source:HGNC Symbol;Acc:HGNC:11367]	-0.711	5.64084	9.03e-07	-1.6369
ENSG00000269113	TRABD2B	2	TraB domain containing 2B [Source:HGNC Symbol;Acc:HGNC:44200]	-1.69	1.56049	9.07e-07	-3.21583
ENSG00000078140	UBE2K	7	ubiquitin conjugating enzyme E2 K [Source:HGNC Symbol;Acc:HGNC:4914]	0.746	5.69004	9.1e-07	1.67717
ENSG00000125356	NDUFA1	1	NADH:ubiquinone oxidoreductase subunit A1 [Source:HGNC Symbol;Acc:HGNC:7683]	-0.769	4.90383	9.13e-07	-1.70452
ENSG00000066084	DIP2B	5	disco interacting protein 2 homolog B [Source:HGNC Symbol;Acc:HGNC:29284]	-0.958	6.93329	9.15e-07	-1.94262
ENSG00000142192	APP	17	amyloid beta precursor protein [Source:HGNC Symbol;Acc:HGNC:620]	-0.898	10.5927	9.15e-07	-1.86299
ENSG00000269837	IPO5P1	2	importin 5 pseudogene 1 [Source:HGNC Symbol;Acc:HGNC:49687]	-2.03	0.963959	9.21e-07	-4.07775
ENSG00000043093	DCUN1D1	8	defective in cullin neddylation 1 domain containing 1 [Source:HGNC Symbol;Acc:HGNC:18184]	-1.02	3.53501	9.28e-07	-2.02154
ENSG00000213699	SLC35F6	4	solute carrier family 35 member F6 [Source:HGNC Symbol;Acc:HGNC:26055]	-0.781	7.20739	9.34e-07	-1.71853
ENSG00000088538	DOCK3	1	dedicator of cytokinesis 3 [Source:HGNC Symbol;Acc:HGNC:2989]	1.15	2.60396	9.37e-07	2.22614
ENSG00000204856	FAM216A	6	family with sequence similarity 216 member A [Source:HGNC Symbol;Acc:HGNC:30180]	0.818	4.65332	9.38e-07	1.76345
ENSG00000121691	CAT	5	catalase [Source:HGNC Symbol;Acc:HGNC:1516]	-0.753	5.06568	9.39e-07	-1.6848
ENSG00000161847	RAVER1	8	ribonucleoprotein, PTB binding 1 [Source:HGNC Symbol;Acc:HGNC:30296]	0.848	6.14882	9.41e-07	1.80032
ENSG00000053372	MRTO4	3	MRT4 homolog, ribosome maturation factor [Source:HGNC Symbol;Acc:HGNC:18477]	0.875	5.64747	9.42e-07	1.83385
ENSG00000120705	ETF1	9	eukaryotic translation termination factor 1 [Source:HGNC Symbol;Acc:HGNC:3477]	0.816	6.76775	9.44e-07	1.76094
ENSG00000160999	SH2B2	3	SH2B adaptor protein 2 [Source:HGNC Symbol;Acc:HGNC:17381]	-0.931	4.37782	9.45e-07	-1.90707
ENSG00000111224	PARP11	8	poly(ADP-ribose) polymerase family member 11 [Source:HGNC Symbol;Acc:HGNC:1186]	-2.06	1.82069	9.46e-07	-4.18427
ENSG00000012232	EXTL3	14	exostosin like glycosyltransferase 3 [Source:HGNC Symbol;Acc:HGNC:3518]	0.667	6.89192	9.53e-07	1.58737
ENSG00000050344	NFE2L3	3	nuclear factor, erythroid 2 like 3 [Source:HGNC Symbol;Acc:HGNC:7783]	-1.48	2.94637	9.53e-07	-2.78166
ENSG00000074317	SNCB	6	synuclein beta [Source:HGNC Symbol;Acc:HGNC:11140]	-1.57	1.91098	9.53e-07	-2.9786
ENSG00000099381	SETD1A	3	SET domain containing 1A [Source:HGNC Symbol;Acc:HGNC:29010]	0.767	7.38181	9.53e-07	1.70117
ENSG00000104290	FZD3	4	frizzled class receptor 3 [Source:HGNC Symbol;Acc:HGNC:4041]	-0.941	4.12197	9.53e-07	-1.92011
ENSG00000134970	TMED7	3	transmembrane p24 trafficking protein 7 [Source:HGNC Symbol;Acc:HGNC:24253]	0.796	4.72591	9.53e-07	1.73584
ENSG00000142676	RPL11	5	ribosomal protein L11 [Source:HGNC Symbol;Acc:HGNC:10301]	0.836	9.904	9.53e-07	1.7857
ENSG00000162244	RPL29	9	ribosomal protein L29 [Source:HGNC Symbol;Acc:HGNC:10331]	0.789	7.88751	9.53e-07	1.72735
ENSG00000163512	AZI2	14	5-azacytidine induced 2 [Source:HGNC Symbol;Acc:HGNC:24002]	0.844	4.98065	9.53e-07	1.79479
ENSG00000120833	SOCS2	12	suppressor of cytokine signaling 2 [Source:HGNC Symbol;Acc:HGNC:19382]	-0.88	4.73149	9.56e-07	-1.84005
ENSG00000243147	MRPL33	6	mitochondrial ribosomal protein L33 [Source:HGNC Symbol;Acc:HGNC:14487]	1.07	3.53231	9.56e-07	2.10249
ENSG00000106683	LIMK1	8	LIM domain kinase 1 [Source:HGNC Symbol;Acc:HGNC:6613]	0.766	7.83771	9.57e-07	1.70024
ENSG00000116604	MEF2D	7	myocyte enhancer factor 2D [Source:HGNC Symbol;Acc:HGNC:6997]	0.731	7.76357	9.59e-07	1.66014
ENSG00000174080	CTSF	9	cathepsin F [Source:HGNC Symbol;Acc:HGNC:2531]	-1.14	5.63443	9.61e-07	-2.19833
ENSG00000166986	MARS	35	methionyl-tRNA synthetase [Source:HGNC Symbol;Acc:HGNC:6898]	0.678	7.91331	9.65e-07	1.59939
ENSG00000102024	PLS3	10	plastin 3 [Source:HGNC Symbol;Acc:HGNC:9091]	0.728	6.89628	9.65e-07	1.65585
ENSG00000160551	TAOK1	6	TAO kinase 1 [Source:HGNC Symbol;Acc:HGNC:29259]	-1	6.09521	9.65e-07	-2.00066
ENSG00000124789	NUP153	3	nucleoporin 153 [Source:HGNC Symbol;Acc:HGNC:8062]	-0.79	5.7908	9.67e-07	-1.72952
ENSG00000184402	SS18L1	5	SS18L1, nBAF chromatin remodeling complex subunit [Source:HGNC Symbol;Acc:HGNC:15592]	-0.873	6.66623	9.67e-07	-1.83184
ENSG00000104853	CLPTM1	12	CLPTM1, transmembrane protein [Source:HGNC Symbol;Acc:HGNC:2087]	-0.854	8.39831	9.68e-07	-1.80788
ENSG00000165410	CFL2	6	cofilin 2 [Source:HGNC Symbol;Acc:HGNC:1875]	0.755	5.76182	9.73e-07	1.68716
ENSG00000183762	KREMEN1	6	kringle containing transmembrane protein 1 [Source:HGNC Symbol;Acc:HGNC:17550]	-0.775	5.98649	9.73e-07	-1.71084
ENSG00000104679	R3HCC1	10	R3H domain and coiled-coil containing 1 [Source:HGNC Symbol;Acc:HGNC:27329]	1.03	4.41022	9.74e-07	2.0421
ENSG00000213199	ASIC3	9	acid sensing ion channel subunit 3 [Source:HGNC Symbol;Acc:HGNC:101]	-1.26	3.00445	9.8e-07	-2.3907
ENSG00000162004	CCDC78	16	coiled-coil domain containing 78 [Source:HGNC Symbol;Acc:HGNC:14153]	-0.748	5.10804	9.8e-07	-1.67979
ENSG00000120370	GORAB	6	golgin, RAB6 interacting [Source:HGNC Symbol;Acc:HGNC:25676]	0.999	3.20385	9.84e-07	1.99864
ENSG00000108773	KAT2A	5	lysine acetyltransferase 2A [Source:HGNC Symbol;Acc:HGNC:4201]	0.677	6.90139	9.84e-07	1.59851
ENSG00000113108	APBB3	21	amyloid beta precursor protein binding family B member 3 [Source:HGNC Symbol;Acc:HGNC:20708]	-0.971	5.18973	9.84e-07	-1.96014
ENSG00000119138	KLF9	1	Kruppel like factor 9 [Source:HGNC Symbol;Acc:HGNC:1123]	-0.74	5.58415	9.84e-07	-1.67019
ENSG00000183963	SMTN	24	smoothelin [Source:HGNC Symbol;Acc:HGNC:11126]	1.04	7.03357	9.84e-07	2.06148
ENSG00000213753	CENPBD1P1	8	CENPB DNA-binding domains containing 1 pseudogene 1 [Source:HGNC Symbol;Acc:HGNC:28421]	0.833	4.68293	9.84e-07	1.78131
ENSG00000059915	PSD	9	pleckstrin and Sec7 domain containing [Source:HGNC Symbol;Acc:HGNC:9507]	-1.04	3.19563	9.85e-07	-2.05809
[truncated: 11,466 more rows]
