# Supplementary material for: Transposase mapping identifies the genomic targets of BAP1 in uveal melanoma
Source: BMC Med Genomics. 2018 Nov 6;11:97. doi: 10.1186/s12920-018-0424-0 (PMC6219186; doi:10.1186/s12920-018-0424-0)
Supplement: Supplementary file 5 — BAP1-sensitive calling-card target genes. List of the 784 genes identified by the combination of > 2-fold BAP1-sensitive RNA expression changes and calling-card transposon targeting. Each row gives the gene name, unique Ensembl identifier, and description for each gene. Linear fold change and adjusted p-value in gene expression are from RNA-seq data. Experimental hops, p-value, and fusion construct data are from the calling card experiments. (XLSX 135 kb) [file 12920_2018_424_MOESM5_ESM.xlsx]

## Sheet: Sheet1
Gene Name	Gene_ID	description	Fold Change Expression	adj.P.Val expression	Experiment Hops	Poisson pvalue	Fusion construct
MAP3K7CL	ENSG00000156265	MAP3K7 C-terminal like [Source:HGNC Symbol;Acc:HGNC:16457]	38.7932	3.28e-10	8	7.49085e-08	PBase-BAP1
LINC02154	ENSG00000235385	long intergenic non-protein coding RNA 2154 [Source:HGNC Symbol;Acc:HGNC:53015]	30.8366	3.51e-08	7	2.25819e-06	PBase-BAP1
RELN	ENSG00000189056	reelin [Source:HGNC Symbol;Acc:HGNC:9957]	21.5809	1.69e-09	8	7.49085e-08	Both
COL12A1	ENSG00000111799	collagen type XII alpha 1 chain [Source:HGNC Symbol;Acc:HGNC:2188]	21.2809	3.83e-10	7	2.25819e-06	PBase-BAP1
SYBU	ENSG00000147642	syntabulin [Source:HGNC Symbol;Acc:HGNC:26011]	17.9641	9.66e-09	8	7.2134e-05	BAP1-PBase
COL11A1	ENSG00000060718	collagen type XI alpha 1 chain [Source:HGNC Symbol;Acc:HGNC:2186]	15.0509	4.95e-09	8	7.49085e-08	PBase-BAP1
HIST1H2AC	ENSG00000180573	histone cluster 1 H2A family member c [Source:HGNC Symbol;Acc:HGNC:4733]	14.1432	3.42e-11	10	2.13248e-09	BAP1-PBase
COL1A2	ENSG00000164692	collagen type I alpha 2 chain [Source:HGNC Symbol;Acc:HGNC:2198]	12.2645	7.08e-08	11	5.31616e-11	Both
SERPINE1	ENSG00000106366	serpin family E member 1 [Source:HGNC Symbol;Acc:HGNC:8583]	12.0037	3.17e-10	20	3.11376e-05	BAP1-PBase
HIST1H1C	ENSG00000187837	histone cluster 1 H1 family member c [Source:HGNC Symbol;Acc:HGNC:4716]	10.6525	4.76e-10	15	5.76157e-07	BAP1-PBase
HIST1H2BK	ENSG00000197903	histone cluster 1 H2B family member k [Source:HGNC Symbol;Acc:HGNC:13954]	10.2577	3.59e-11	19	2.61424e-12	Both
LUCAT1	ENSG00000248323	lung cancer associated transcript 1 (non-protein coding) [Source:HGNC Symbol;Acc:HGNC:48498]	9.89438	2.85e-08	11	2.13248e-09	BAP1-PBase
MPP4	ENSG00000082126	membrane palmitoylated protein 4 [Source:HGNC Symbol;Acc:HGNC:13680]	9.2416	1.37e-08	7	2.25819e-06	PBase-BAP1
MYEOV	ENSG00000172927	myeloma overexpressed [Source:HGNC Symbol;Acc:HGNC:7563]	8.40391	4.31e-08	16	2.35367e-14	BAP1-PBase
MYPN	ENSG00000138347	myopalladin [Source:HGNC Symbol;Acc:HGNC:23246]	8.22147	1.27e-08	7	2.02836e-05	BAP1-PBase
MYOF	ENSG00000138119	myoferlin [Source:HGNC Symbol;Acc:HGNC:3656]	7.6738	4.38e-12	8	7.49085e-08	Both
TNFRSF12A	ENSG00000006327	TNF receptor superfamily member 12A [Source:HGNC Symbol;Acc:HGNC:18152]	7.64837	4.41e-11	8	2.25819e-06	BAP1-PBase
FRAS1	ENSG00000138759	Fraser extracellular matrix complex subunit 1 [Source:HGNC Symbol;Acc:HGNC:19185]	7.50005	3.21e-07	6	5.68402e-05	BAP1-PBase
HIST1H2BJ	ENSG00000124635	histone cluster 1 H2B family member j [Source:HGNC Symbol;Acc:HGNC:4761]	7.1133	3.51e-08	8	6.30659e-07	PBase-BAP1
CASP4	ENSG00000196954	caspase 4 [Source:HGNC Symbol;Acc:HGNC:1505]	6.96227	3.81e-11	14	8.39551e-13	PBase-BAP1
DMD	ENSG00000198947	dystrophin [Source:HGNC Symbol;Acc:HGNC:2928]	6.88489	1.87e-07	7	2.25819e-06	Both
MAGEC2	ENSG00000046774	MAGE family member C2 [Source:HGNC Symbol;Acc:HGNC:13574]	6.86477	5.75e-08	6	2.25819e-06	PBase-BAP1
HIST2H2BE	ENSG00000184678	histone cluster 2 H2B family member e [Source:HGNC Symbol;Acc:HGNC:4760]	6.81503	9.7e-09	29	3.18634e-14	BAP1-PBase
PGM5	ENSG00000154330	phosphoglucomutase 5 [Source:HGNC Symbol;Acc:HGNC:8908]	6.523	4.62e-08	12	0.00046952	PBase-BAP1
EDIL3	ENSG00000164176	EGF like repeats and discoidin domains 3 [Source:HGNC Symbol;Acc:HGNC:3173]	6.48529	5.61e-09	7	2.25819e-06	PBase-BAP1
COL24A1	ENSG00000171502	collagen type XXIV alpha 1 chain [Source:HGNC Symbol;Acc:HGNC:20821]	5.7055	1.6e-06	6	5.05153e-06	PBase-BAP1
CARD16	ENSG00000204397	caspase recruitment domain family member 16 [Source:HGNC Symbol;Acc:HGNC:33701]	5.55122	2.64e-08	6	5.68402e-05	BAP1-PBase
KLF5	ENSG00000102554	Kruppel like factor 5 [Source:HGNC Symbol;Acc:HGNC:6349]	5.50942	8.13e-11	6	2.25819e-06	PBase-BAP1
CRADD	ENSG00000169372	CASP2 and RIPK1 domain containing adaptor with death domain [Source:HGNC Symbol;Acc:HGNC:2340]	5.30369	2.35e-10	48	2.7531e-11	Both
ERRFI1	ENSG00000116285	ERBB receptor feedback inhibitor 1 [Source:HGNC Symbol;Acc:HGNC:18185]	5.18548	1.93e-08	6	5.68402e-05	BAP1-PBase
GALNT15	ENSG00000131386	polypeptide N-acetylgalactosaminyltransferase 15 [Source:HGNC Symbol;Acc:HGNC:21531]	5.13882	2.05e-08	14	1.17872e-12	BAP1-PBase
KLF2	ENSG00000127528	Kruppel like factor 2 [Source:HGNC Symbol;Acc:HGNC:6347]	5.02071	2.46e-10	6	2.25819e-06	PBase-BAP1
PDGFC	ENSG00000145431	platelet derived growth factor C [Source:HGNC Symbol;Acc:HGNC:8801]	4.73834	2.53e-08	9	2.13248e-09	Both
LINC01139	ENSG00000215808	long intergenic non-protein coding RNA 1139 [Source:HGNC Symbol;Acc:HGNC:27924]	4.70715	4.59e-06	9	2.13248e-09	PBase-BAP1
ELL2	ENSG00000118985	elongation factor for RNA polymerase II 2 [Source:HGNC Symbol;Acc:HGNC:17064]	4.69041	1.86e-09	6	5.68402e-05	BAP1-PBase
LINC00702	ENSG00000233117	long intergenic non-protein coding RNA 702 [Source:HGNC Symbol;Acc:HGNC:44676]	4.65809	1.62e-09	9	7.49085e-08	Both
RB1	ENSG00000139687	RB transcriptional corepressor 1 [Source:HGNC Symbol;Acc:HGNC:9884]	4.6277	1.99e-10	10	2.13248e-09	Both
JUN	ENSG00000177606	Jun proto-oncogene, AP-1 transcription factor subunit [Source:HGNC Symbol;Acc:HGNC:6204]	4.5416	8.93e-10	13	1.17872e-12	Both
NT5E	ENSG00000135318	5'-nucleotidase ecto [Source:HGNC Symbol;Acc:HGNC:8021]	4.41762	1.75e-10	11	2.13248e-09	BAP1-PBase
DUSP5	ENSG00000138166	dual specificity phosphatase 5 [Source:HGNC Symbol;Acc:HGNC:3071]	4.26649	1.65e-10	9	2.13248e-09	PBase-BAP1
FGF1	ENSG00000113578	fibroblast growth factor 1 [Source:HGNC Symbol;Acc:HGNC:3665]	4.25959	3.8e-07	9	3.98748e-09	Both
HS3ST3A1	ENSG00000153976	heparan sulfate-glucosamine 3-sulfotransferase 3A1 [Source:HGNC Symbol;Acc:HGNC:5196]	4.22033	2.88e-07	11	5.31616e-11	Both
CYBRD1	ENSG00000071967	cytochrome b reductase 1 [Source:HGNC Symbol;Acc:HGNC:20797]	4.14325	4.64e-10	6	2.25819e-06	PBase-BAP1
CRIM1	ENSG00000150938	cysteine rich transmembrane BMP regulator 1 [Source:HGNC Symbol;Acc:HGNC:2359]	3.98771	2.46e-10	9	4.54276e-06	BAP1-PBase
SRFBP1	ENSG00000151304	serum response factor binding protein 1 [Source:HGNC Symbol;Acc:HGNC:26333]	3.86463	3.22e-09	32	1.11022e-16	BAP1-PBase
ABL2	ENSG00000143322	ABL proto-oncogene 2, non-receptor tyrosine kinase [Source:HGNC Symbol;Acc:HGNC:77]	3.85857	6.93e-11	7	2.25819e-06	Both
KLF4	ENSG00000136826	Kruppel like factor 4 [Source:HGNC Symbol;Acc:HGNC:6348]	3.82097	4.62e-07	9	7.49085e-08	BAP1-PBase
IGF2BP3	ENSG00000136231	insulin like growth factor 2 mRNA binding protein 3 [Source:HGNC Symbol;Acc:HGNC:28868]	3.78922	2.46e-10	42	4.71592e-10	Both
TFPI	ENSG00000003436	tissue factor pathway inhibitor [Source:HGNC Symbol;Acc:HGNC:11760]	3.77944	2.26e-10	9	7.49085e-08	Both
MME	ENSG00000196549	membrane metalloendopeptidase [Source:HGNC Symbol;Acc:HGNC:7154]	3.70831	1.9e-05	7	2.25819e-06	BAP1-PBase
TTC13	ENSG00000143643	tetratricopeptide repeat domain 13 [Source:HGNC Symbol;Acc:HGNC:26204]	3.54285	1.93e-09	8	2.25819e-06	BAP1-PBase
PLAUR	ENSG00000011422	plasminogen activator, urokinase receptor [Source:HGNC Symbol;Acc:HGNC:9053]	3.52306	2.81e-09	10	5.56744e-05	PBase-BAP1
DLX2	ENSG00000115844	distal-less homeobox 2 [Source:HGNC Symbol;Acc:HGNC:2915]	3.42873	6.89e-09	8	2.25819e-06	Both
ADAMTS1	ENSG00000154734	ADAM metallopeptidase with thrombospondin type 1 motif 1 [Source:HGNC Symbol;Acc:HGNC:217]	3.38988	1.01e-09	7	2.25819e-06	PBase-BAP1
MZT1	ENSG00000204899	mitotic spindle organizing protein 1 [Source:HGNC Symbol;Acc:HGNC:33830]	3.35067	1.4e-08	12	4.85883e-06	Both
DGKG	ENSG00000058866	diacylglycerol kinase gamma [Source:HGNC Symbol;Acc:HGNC:2853]	3.28891	2.31e-08	7	2.25819e-06	BAP1-PBase
VASP	ENSG00000125753	vasodilator-stimulated phosphoprotein [Source:HGNC Symbol;Acc:HGNC:12652]	3.27968	1.67e-09	10	2.13248e-09	BAP1-PBase
SKI	ENSG00000157933	SKI proto-oncogene [Source:HGNC Symbol;Acc:HGNC:10896]	3.22219	1.64e-10	14	1.17872e-12	BAP1-PBase
TRIM51	ENSG00000124900	tripartite motif-containing 51 [Source:HGNC Symbol;Acc:HGNC:19023]	3.21338	2.5e-06	10	3.03729e-05	BAP1-PBase
RBMS2	ENSG00000076067	RNA binding motif single stranded interacting protein 2 [Source:HGNC Symbol;Acc:HGNC:9909]	3.2128	2.46e-10	22	1.11022e-16	Both
HIST4H4	ENSG00000197837	histone cluster 4 H4 [Source:HGNC Symbol;Acc:HGNC:20510]	3.16112	6.3e-06	8	2.25819e-06	BAP1-PBase
SCG2	ENSG00000171951	secretogranin II [Source:HGNC Symbol;Acc:HGNC:10575]	3.15049	1.96e-05	8	2.25819e-06	BAP1-PBase
LINC01021	ENSG00000250337	long intergenic non-protein coding RNA 1021 [Source:HGNC Symbol;Acc:HGNC:48995]	3.14613	3.9e-05	10	2.13248e-09	PBase-BAP1
CCDC71L	ENSG00000253276	coiled-coil domain containing 71-like [Source:HGNC Symbol;Acc:HGNC:26685]	3.0842	2.57e-07	19	2.04634e-05	Both
PPP2CB	ENSG00000104695	protein phosphatase 2 catalytic subunit beta [Source:HGNC Symbol;Acc:HGNC:9300]	3.07607	2.47e-10	9	0.000251112	Both
DNAJB4	ENSG00000162616	DnaJ heat shock protein family (Hsp40) member B4 [Source:HGNC Symbol;Acc:HGNC:14886]	3.06203	7.78e-09	24	1.11022e-16	Both
TGFBI	ENSG00000120708	transforming growth factor beta induced [Source:HGNC Symbol;Acc:HGNC:11771]	3.05877	0.000536	13	7.69348e-07	BAP1-PBase
TXNIP	ENSG00000265972	thioredoxin interacting protein [Source:HGNC Symbol;Acc:HGNC:16952]	3.05161	3.87e-08	6	2.25819e-06	Both
TPM1	ENSG00000140416	tropomyosin 1 (alpha) [Source:HGNC Symbol;Acc:HGNC:12010]	3.0345	7.04e-10	9	7.49085e-08	BAP1-PBase
FAT4	ENSG00000196159	FAT atypical cadherin 4 [Source:HGNC Symbol;Acc:HGNC:23109]	2.98041	2.09e-05	6	0.000102878	PBase-BAP1
PPP1R9A	ENSG00000158528	protein phosphatase 1 regulatory subunit 9A [Source:HGNC Symbol;Acc:HGNC:14946]	2.97702	1.22e-05	16	0.000307391	Both
HDAC9	ENSG00000048052	histone deacetylase 9 [Source:HGNC Symbol;Acc:HGNC:14065]	2.96635	1.89e-09	8	7.49085e-08	Both
PCLO	ENSG00000186472	piccolo presynaptic cytomatrix protein [Source:HGNC Symbol;Acc:HGNC:13406]	2.93953	1.59e-07	8	7.49085e-08	PBase-BAP1
CEBPG	ENSG00000153879	CCAAT/enhancer binding protein gamma [Source:HGNC Symbol;Acc:HGNC:1837]	2.91235	2.44e-08	7	2.25819e-06	Both
MCTP1	ENSG00000175471	multiple C2 and transmembrane domain containing 1 [Source:HGNC Symbol;Acc:HGNC:26183]	2.9065	2.16e-09	16	1.66668e-11	Both
LIMA1	ENSG00000050405	LIM domain and actin binding 1 [Source:HGNC Symbol;Acc:HGNC:24636]	2.89515	7.02e-10	12	4.56092e-10	BAP1-PBase
TSPEAR	ENSG00000175894	thrombospondin type laminin G domain and EAR repeats [Source:HGNC Symbol;Acc:HGNC:1268]	2.88739	3.03e-06	6	2.25819e-06	PBase-BAP1
MXD1	ENSG00000059728	MAX dimerization protein 1 [Source:HGNC Symbol;Acc:HGNC:6761]	2.88051	3.28e-08	10	1.74449e-07	Both
SLC7A11	ENSG00000151012	solute carrier family 7 member 11 [Source:HGNC Symbol;Acc:HGNC:11059]	2.84685	4.46e-08	7	2.25819e-06	PBase-BAP1
LINC01060	ENSG00000249378	long intergenic non-protein coding RNA 1060 [Source:HGNC Symbol;Acc:HGNC:49081]	2.8294	0.000331	10	2.13248e-09	Both
CDH8	ENSG00000150394	cadherin 8 [Source:HGNC Symbol;Acc:HGNC:1767]	2.80793	3.43e-05	6	5.68402e-05	Both
DLC1	ENSG00000164741	DLC1 Rho GTPase activating protein [Source:HGNC Symbol;Acc:HGNC:2897]	2.78745	1.21e-09	10	2.13248e-09	Both
ARHGAP15	ENSG00000075884	Rho GTPase activating protein 15 [Source:HGNC Symbol;Acc:HGNC:21030]	2.78646	0.000206	6	5.68402e-05	BAP1-PBase
CREB3L1	ENSG00000157613	cAMP responsive element binding protein 3 like 1 [Source:HGNC Symbol;Acc:HGNC:18856]	2.78626	9.17e-05	6	0.000493001	BAP1-PBase
LEPROT	ENSG00000213625	leptin receptor overlapping transcript [Source:HGNC Symbol;Acc:HGNC:29477]	2.77195	2.32e-09	16	5.76157e-07	Both
TUBA1C	ENSG00000167553	tubulin alpha 1c [Source:HGNC Symbol;Acc:HGNC:20768]	2.76003	2.91e-08	11	3.12693e-07	Both
SYDE2	ENSG00000097096	synapse defective Rho GTPase homolog 2 [Source:HGNC Symbol;Acc:HGNC:25841]	2.74242	1.54e-06	14	0.00046952	BAP1-PBase
LSM12	ENSG00000161654	LSM12 homolog [Source:HGNC Symbol;Acc:HGNC:26407]	2.73475	8.23e-07	15	5.76157e-07	BAP1-PBase
CHRM3	ENSG00000133019	cholinergic receptor muscarinic 3 [Source:HGNC Symbol;Acc:HGNC:1952]	2.7209	5.38e-06	7	2.25819e-06	Both
ANXA1	ENSG00000135046	annexin A1 [Source:HGNC Symbol;Acc:HGNC:533]	2.71772	2.97e-08	12	5.31616e-11	Both
MED20	ENSG00000124641	mediator complex subunit 20 [Source:HGNC Symbol;Acc:HGNC:16840]	2.71259	3.56e-08	13	2.79837e-08	BAP1-PBase
CYTOR	ENSG00000222041	cytoskeleton regulator RNA [Source:HGNC Symbol;Acc:HGNC:28717]	2.70686	8.79e-07	6	3.93413e-06	PBase-BAP1
MBIP	ENSG00000151332	MAP3K12 binding inhibitory protein 1 [Source:HGNC Symbol;Acc:HGNC:20427]	2.69911	2.72e-07	6	5.68402e-05	Both
MAP2K1	ENSG00000169032	mitogen-activated protein kinase kinase 1 [Source:HGNC Symbol;Acc:HGNC:6840]	2.69237	1.81e-09	8	1.71443e-05	BAP1-PBase
ELL	ENSG00000105656	elongation factor for RNA polymerase II [Source:HGNC Symbol;Acc:HGNC:23114]	2.69027	2.85e-09	6	5.68402e-05	BAP1-PBase
RPS27	ENSG00000177954	ribosomal protein S27 [Source:HGNC Symbol;Acc:HGNC:10416]	2.63927	1.47e-06	20	1.02053e-10	BAP1-PBase
C1orf220	ENSG00000213057	chromosome 1 open reading frame 220 [Source:HGNC Symbol;Acc:HGNC:33805]	2.6206	0.000113	6	5.68402e-05	BAP1-PBase
SPOCK1	ENSG00000152377	SPARC/osteonectin, cwcv and kazal like domains proteoglycan 1 [Source:HGNC Symbol;Acc:HGNC:11251]	2.61685	2.26e-07	6	5.68402e-05	Both
SRP19	ENSG00000153037	signal recognition particle 19 [Source:HGNC Symbol;Acc:HGNC:11300]	2.61551	7.47e-06	14	2.94065e-12	Both
FZD6	ENSG00000164930	frizzled class receptor 6 [Source:HGNC Symbol;Acc:HGNC:4044]	2.61521	3.24e-09	7	2.25819e-06	BAP1-PBase
LINC00648	ENSG00000259129	long intergenic non-protein coding RNA 648 [Source:HGNC Symbol;Acc:HGNC:44302]	2.61511	1.36e-05	7	4.57864e-06	Both
CYLD	ENSG00000083799	CYLD lysine 63 deubiquitinase [Source:HGNC Symbol;Acc:HGNC:2584]	2.5932	1.54e-08	6	2.25819e-06	PBase-BAP1
ZDHHC21	ENSG00000175893	zinc finger DHHC-type containing 21 [Source:HGNC Symbol;Acc:HGNC:20750]	2.59201	1.16e-06	10	2.13248e-09	PBase-BAP1
SIRT4	ENSG00000089163	sirtuin 4 [Source:HGNC Symbol;Acc:HGNC:14932]	2.5684	0.000142	6	5.68402e-05	BAP1-PBase
NUAK2	ENSG00000163545	NUAK family kinase 2 [Source:HGNC Symbol;Acc:HGNC:29558]	2.54995	8.43e-05	7	4.92673e-05	PBase-BAP1
EXTL2	ENSG00000162694	exostosin like glycosyltransferase 2 [Source:HGNC Symbol;Acc:HGNC:3516]	2.54754	4.31e-08	24	0.000339367	Both
RBMS3	ENSG00000144642	RNA binding motif single stranded interacting protein 3 [Source:HGNC Symbol;Acc:HGNC:13427]	2.52622	3.43e-08	13	1.70506e-07	Both
KBTBD8	ENSG00000163376	kelch repeat and BTB domain containing 8 [Source:HGNC Symbol;Acc:HGNC:30691]	2.5209	1.68e-05	6	2.25819e-06	PBase-BAP1
DCP1A	ENSG00000272886	decapping mRNA 1A [Source:HGNC Symbol;Acc:HGNC:18714]	2.51729	1.75e-09	18	6.22362e-08	Both
MRPL1	ENSG00000169288	mitochondrial ribosomal protein L1 [Source:HGNC Symbol;Acc:HGNC:14275]	2.51464	1.41e-07	65	2.48468e-13	BAP1-PBase
SORBS2	ENSG00000154556	sorbin and SH3 domain containing 2 [Source:HGNC Symbol;Acc:HGNC:24098]	2.51063	0.000106	12	2.79837e-08	BAP1-PBase
PPP3CC	ENSG00000120910	protein phosphatase 3 catalytic subunit gamma [Source:HGNC Symbol;Acc:HGNC:9316]	2.50755	6.91e-08	8	7.49085e-08	Both
USP38	ENSG00000170185	ubiquitin specific peptidase 38 [Source:HGNC Symbol;Acc:HGNC:20067]	2.49104	3.75e-08	16	3.01495e-09	Both
TPRG1L	ENSG00000158109	tumor protein p63 regulated 1 like [Source:HGNC Symbol;Acc:HGNC:27007]	2.48709	4.61e-09	8	0.000114974	BAP1-PBase
B4GALT1	ENSG00000086062	beta-1,4-galactosyltransferase 1 [Source:HGNC Symbol;Acc:HGNC:924]	2.47893	2.17e-09	6	2.25819e-06	PBase-BAP1
ZNF420	ENSG00000197050	zinc finger protein 420 [Source:HGNC Symbol;Acc:HGNC:20649]	2.478	5.37e-06	6	2.25819e-06	PBase-BAP1
TRIM8	ENSG00000171206	tripartite motif containing 8 [Source:HGNC Symbol;Acc:HGNC:15579]	2.46806	4.56e-08	26	1.11022e-16	Both
CDR2	ENSG00000140743	cerebellar degeneration related protein 2 [Source:HGNC Symbol;Acc:HGNC:1799]	2.4637	9.4e-09	8	8.12205e-06	BAP1-PBase
RIOK2	ENSG00000058729	RIO kinase 2 [Source:HGNC Symbol;Acc:HGNC:18999]	2.458	1.27e-08	8	7.49085e-08	PBase-BAP1
ELOA	ENSG00000011007	elongin A [Source:HGNC Symbol;Acc:HGNC:11620]	2.45094	5.16e-09	10	3.42977e-05	BAP1-PBase
C4orf32	ENSG00000174749	chromosome 4 open reading frame 32 [Source:HGNC Symbol;Acc:HGNC:26813]	2.4449	1.56e-07	8	7.49085e-08	Both
TMEM45A	ENSG00000181458	transmembrane protein 45A [Source:HGNC Symbol;Acc:HGNC:25480]	2.44445	1.8e-06	6	5.68402e-05	BAP1-PBase
PAG1	ENSG00000076641	phosphoprotein membrane anchor with glycosphingolipid microdomains 1 [Source:HGNC Symbol;Acc:HGNC:30043]	2.43967	1.56e-08	12	1.17872e-12	Both
ACSL4	ENSG00000068366	acyl-CoA synthetase long-chain family member 4 [Source:HGNC Symbol;Acc:HGNC:3571]	2.43433	9.35e-09	7	6.05486e-06	PBase-BAP1
ANAPC13	ENSG00000129055	anaphase promoting complex subunit 13 [Source:HGNC Symbol;Acc:HGNC:24540]	2.42384	1.36e-07	17	4.44089e-16	Both
FAM227B	ENSG00000166262	family with sequence similarity 227 member B [Source:HGNC Symbol;Acc:HGNC:26543]	2.41963	8.99e-06	10	2.13248e-09	Both
CNST	ENSG00000162852	consortin, connexin sorting protein [Source:HGNC Symbol;Acc:HGNC:26486]	2.41362	3.21e-09	6	5.68402e-05	Both
STAM	ENSG00000136738	signal transducing adaptor molecule [Source:HGNC Symbol;Acc:HGNC:11357]	2.40862	7.09e-08	6	2.25819e-06	PBase-BAP1
ILF3-AS1	ENSG00000267100	ILF3 antisense RNA 1 (head to head) [Source:HGNC Symbol;Acc:HGNC:27115]	2.40595	1.01e-06	12	5.31616e-11	BAP1-PBase
SIGLEC15	ENSG00000197046	sialic acid binding Ig like lectin 15 [Source:HGNC Symbol;Acc:HGNC:27596]	2.37992	0.000625	8	7.49085e-08	PBase-BAP1
TSC22D2	ENSG00000196428	TSC22 domain family member 2 [Source:HGNC Symbol;Acc:HGNC:29095]	2.37982	4.05e-09	9	7.49085e-08	Both
RPF1	ENSG00000117133	ribosome production factor 1 homolog [Source:HGNC Symbol;Acc:HGNC:30350]	2.37764	3.15e-08	26	4.40536e-13	Both
CALCRL	ENSG00000064989	calcitonin receptor like receptor [Source:HGNC Symbol;Acc:HGNC:16709]	2.37062	0.000164	9	2.13248e-09	PBase-BAP1
PDE3A	ENSG00000172572	phosphodiesterase 3A [Source:HGNC Symbol;Acc:HGNC:8778]	2.35851	3.76e-05	7	2.25819e-06	BAP1-PBase
MBNL1	ENSG00000152601	muscleblind like splicing regulator 1 [Source:HGNC Symbol;Acc:HGNC:6923]	2.34969	3.09e-09	9	8.06873e-05	Both
DDX18	ENSG00000088205	DEAD-box helicase 18 [Source:HGNC Symbol;Acc:HGNC:2741]	2.33908	4e-09	6	2.25819e-06	PBase-BAP1
PHLDB2	ENSG00000144824	pleckstrin homology like domain family B member 2 [Source:HGNC Symbol;Acc:HGNC:29573]	2.32718	8.75e-07	20	5.95737e-07	Both
USP1	ENSG00000162607	ubiquitin specific peptidase 1 [Source:HGNC Symbol;Acc:HGNC:12607]	2.32457	6.08e-09	58	1.11022e-16	Both
RRP12	ENSG00000052749	ribosomal RNA processing 12 homolog [Source:HGNC Symbol;Acc:HGNC:29100]	2.318	3.5e-09	9	2.13248e-09	PBase-BAP1
RCHY1	ENSG00000163743	ring finger and CHY zinc finger domain containing 1 [Source:HGNC Symbol;Acc:HGNC:17479]	2.31527	2.31e-08	16	0.000234775	Both
WWTR1	ENSG00000018408	WW domain containing transcription regulator 1 [Source:HGNC Symbol;Acc:HGNC:24042]	2.31488	2.29e-09	10	2.13248e-09	Both
TRMT6	ENSG00000089195	tRNA methyltransferase 6 [Source:HGNC Symbol;Acc:HGNC:20900]	2.31097	2.56e-07	10	2.13248e-09	BAP1-PBase
TMEM108	ENSG00000144868	transmembrane protein 108 [Source:HGNC Symbol;Acc:HGNC:28451]	2.30721	6.34e-05	7	2.25819e-06	PBase-BAP1
LINC01003	ENSG00000261455	long intergenic non-protein coding RNA 1003 [Source:HGNC Symbol;Acc:HGNC:48957]	2.30593	1.25e-05	6	5.68402e-05	BAP1-PBase
LRIF1	ENSG00000121931	ligand dependent nuclear receptor interacting factor 1 [Source:HGNC Symbol;Acc:HGNC:30299]	2.29789	2.15e-06	20	5.65708e-10	Both
TAX1BP3	ENSG00000213977	Tax1 binding protein 3 [Source:HGNC Symbol;Acc:HGNC:30684]	2.28774	3.03e-06	15	2.35367e-14	BAP1-PBase
RSL24D1	ENSG00000137876	ribosomal L24 domain containing 1 [Source:HGNC Symbol;Acc:HGNC:18479]	2.28285	1.07e-07	24	9.99201e-16	Both
TRAM2	ENSG00000065308	translocation associated membrane protein 2 [Source:HGNC Symbol;Acc:HGNC:16855]	2.2827	1.47e-08	7	2.25819e-06	PBase-BAP1
TNRC6A	ENSG00000090905	trinucleotide repeat containing 6A [Source:HGNC Symbol;Acc:HGNC:11969]	2.28199	3.06e-09	11	1.52989e-06	BAP1-PBase
NOL11	ENSG00000130935	nucleolar protein 11 [Source:HGNC Symbol;Acc:HGNC:24557]	2.27742	1.04e-08	8	2.25819e-06	Both
UNKL	ENSG00000059145	unkempt family like zinc finger [Source:HGNC Symbol;Acc:HGNC:14184]	2.27612	1.64e-08	8	2.25819e-06	BAP1-PBase
METTL21A	ENSG00000144401	methyltransferase like 21A [Source:HGNC Symbol;Acc:HGNC:30476]	2.27257	5.55e-08	21	0.000126943	PBase-BAP1
NEPRO	ENSG00000163608	nucleolus and neural progenitor protein [Source:HGNC Symbol;Acc:HGNC:24496]	2.26988	3.35e-08	8	2.25819e-06	BAP1-PBase
CDH19	ENSG00000071991	cadherin 19 [Source:HGNC Symbol;Acc:HGNC:1758]	2.26924	2.63e-07	8	2.25819e-06	Both
LINC00624	ENSG00000278811	long intergenic non-protein coding RNA 624 [Source:HGNC Symbol;Acc:HGNC:44254]	2.25551	0.000501	6	2.25819e-06	PBase-BAP1
DNTTIP2	ENSG00000067334	deoxynucleotidyltransferase terminal interacting protein 2 [Source:HGNC Symbol;Acc:HGNC:24013]	2.25446	1.05e-08	11	0.000251112	Both
FEZ2	ENSG00000171055	fasciculation and elongation protein zeta 2 [Source:HGNC Symbol;Acc:HGNC:3660]	2.24941	2.85e-08	8	2.25819e-06	Both
GXYLT2	ENSG00000172986	glucoside xylosyltransferase 2 [Source:HGNC Symbol;Acc:HGNC:33383]	2.24664	2.15e-06	14	1.38355e-08	BAP1-PBase
NCOA3	ENSG00000124151	nuclear receptor coactivator 3 [Source:HGNC Symbol;Acc:HGNC:7670]	2.24061	6.45e-09	7	2.25819e-06	Both
VEGFA	ENSG00000112715	vascular endothelial growth factor A [Source:HGNC Symbol;Acc:HGNC:12680]	2.23933	4.47e-09	12	5.31616e-11	Both
CEBPZOS	ENSG00000218739	CEBPZ opposite strand [Source:HGNC Symbol;Acc:HGNC:49288]	2.23918	2e-07	6	1.29389e-05	PBase-BAP1
PPP1R14C	ENSG00000198729	protein phosphatase 1 regulatory inhibitor subunit 14C [Source:HGNC Symbol;Acc:HGNC:14952]	2.23865	0.000113	7	2.25819e-06	PBase-BAP1
HK2	ENSG00000159399	hexokinase 2 [Source:HGNC Symbol;Acc:HGNC:4923]	2.23573	6.07e-07	19	1.11022e-16	Both
PYM1	ENSG00000170473	PYM homolog 1, exon junction complex associated factor [Source:HGNC Symbol;Acc:HGNC:30258]	2.23564	1.57e-07	21	1.11022e-16	Both
RPL9	ENSG00000163682	ribosomal protein L9 [Source:HGNC Symbol;Acc:HGNC:10369]	2.23109	5.25e-08	12	5.31616e-11	BAP1-PBase
DOCK3	ENSG00000088538	dedicator of cytokinesis 3 [Source:HGNC Symbol;Acc:HGNC:2989]	2.22614	9.37e-07	6	5.68402e-05	BAP1-PBase
UAP1	ENSG00000117143	UDP-N-acetylglucosamine pyrophosphorylase 1 [Source:HGNC Symbol;Acc:HGNC:12457]	2.22012	4.64e-09	7	2.25819e-06	PBase-BAP1
TTC1	ENSG00000113312	tetratricopeptide repeat domain 1 [Source:HGNC Symbol;Acc:HGNC:12391]	2.21989	1.57e-08	16	2.35367e-14	Both
MCL1	ENSG00000143384	BCL2 family apoptosis regulator [Source:HGNC Symbol;Acc:HGNC:6943]	2.2169	6.83e-08	10	0.000251112	Both
RRAS2	ENSG00000133818	related RAS viral (r-ras) oncogene homolog 2 [Source:HGNC Symbol;Acc:HGNC:17271]	2.216	4.91e-08	9	7.49085e-08	BAP1-PBase
DUSP6	ENSG00000139318	dual specificity phosphatase 6 [Source:HGNC Symbol;Acc:HGNC:3072]	2.21407	5.21e-08	10	2.13248e-09	PBase-BAP1
EFNB2	ENSG00000125266	ephrin B2 [Source:HGNC Symbol;Acc:HGNC:3227]	2.2105	0.000753	6	5.68402e-05	BAP1-PBase
TAF7	ENSG00000178913	TATA-box binding protein associated factor 7 [Source:HGNC Symbol;Acc:HGNC:11541]	2.20568	4.15e-09	10	2.13248e-09	Both
SNX24	ENSG00000064652	sorting nexin 24 [Source:HGNC Symbol;Acc:HGNC:21533]	2.20284	8.23e-07	7	3.67813e-06	BAP1-PBase
HOXB2	ENSG00000173917	homeobox B2 [Source:HGNC Symbol;Acc:HGNC:5113]	2.20241	4.77e-06	18	0.000407501	BAP1-PBase
TAF1A	ENSG00000143498	TATA-box binding protein associated factor, RNA polymerase I subunit A [Source:HGNC Symbol;Acc:HGNC:11532]	2.19829	6.54e-06	21	3.11376e-05	BAP1-PBase
ZFP36	ENSG00000128016	ZFP36 ring finger protein [Source:HGNC Symbol;Acc:HGNC:12862]	2.19789	3.64e-07	11	5.31616e-11	PBase-BAP1
SLC25A25	ENSG00000148339	solute carrier family 25 member 25 [Source:HGNC Symbol;Acc:HGNC:20663]	2.19218	2.58e-07	15	2.35367e-14	BAP1-PBase
SIRT1	ENSG00000096717	sirtuin 1 [Source:HGNC Symbol;Acc:HGNC:14929]	2.18938	2.83e-07	7	2.25819e-06	PBase-BAP1
NR1D1	ENSG00000126368	nuclear receptor subfamily 1 group D member 1 [Source:HGNC Symbol;Acc:HGNC:7962]	2.18919	3.78e-08	10	6.30068e-09	BAP1-PBase
ZNF702P	ENSG00000242779	zinc finger protein 702, pseudogene [Source:HGNC Symbol;Acc:HGNC:25775]	2.1825	0.000298	10	2.13248e-09	BAP1-PBase
CRLF3	ENSG00000176390	cytokine receptor like factor 3 [Source:HGNC Symbol;Acc:HGNC:17177]	2.18094	6.08e-08	15	6.22362e-08	Both
FAM104A	ENSG00000133193	family with sequence similarity 104 member A [Source:HGNC Symbol;Acc:HGNC:25918]	2.16842	3.79e-08	7	2.25819e-06	Both
PNP	ENSG00000198805	purine nucleoside phosphorylase [Source:HGNC Symbol;Acc:HGNC:7892]	2.16778	2.59e-07	7	2.25819e-06	PBase-BAP1
KYNU	ENSG00000115919	kynureninase [Source:HGNC Symbol;Acc:HGNC:6469]	2.16684	4.05e-06	8	2.25819e-06	BAP1-PBase
NUDCD1	ENSG00000120526	NudC domain containing 1 [Source:HGNC Symbol;Acc:HGNC:24306]	2.16406	1.71e-08	10	2.13248e-09	Both
CHMP4A	ENSG00000254505	charged multivesicular body protein 4A [Source:HGNC Symbol;Acc:HGNC:20274]	2.16109	0.00103	17	0.000497168	Both
FMN2	ENSG00000155816	formin 2 [Source:HGNC Symbol;Acc:HGNC:14074]	2.15718	5.91e-07	10	2.13248e-09	Both
SECISBP2	ENSG00000187742	SECIS binding protein 2 [Source:HGNC Symbol;Acc:HGNC:30972]	2.15698	2.22e-08	14	1.17872e-12	Both
LRP12	ENSG00000147650	LDL receptor related protein 12 [Source:HGNC Symbol;Acc:HGNC:31708]	2.15483	2.28e-08	7	2.25819e-06	Both
FTCDNL1	ENSG00000226124	formiminotransferase cyclodeaminase N-terminal like [Source:HGNC Symbol;Acc:HGNC:48661]	2.15299	0.00068	15	4.44089e-16	PBase-BAP1
ZNF606	ENSG00000166704	zinc finger protein 606 [Source:HGNC Symbol;Acc:HGNC:25879]	2.15255	5.44e-05	12	1.17872e-12	PBase-BAP1
SBDSP1	ENSG00000225648	Shwachman-Bodian-Diamond syndrome pseudogene 1 [Source:HGNC Symbol;Acc:HGNC:21646]	2.14661	9.47e-06	29	1.11022e-16	Both
TIGD1	ENSG00000221944	tigger transposable element derived 1 [Source:HGNC Symbol;Acc:HGNC:14523]	2.14541	8.78e-06	6	5.68402e-05	BAP1-PBase
ZSCAN5A	ENSG00000131848	zinc finger and SCAN domain containing 5A [Source:HGNC Symbol;Acc:HGNC:23710]	2.14228	8.24e-06	16	2.35367e-14	BAP1-PBase
LMAN2L	ENSG00000114988	lectin, mannose binding 2 like [Source:HGNC Symbol;Acc:HGNC:19263]	2.13281	3.13e-08	11	8.59515e-09	BAP1-PBase
FAM222B	ENSG00000173065	family with sequence similarity 222 member B [Source:HGNC Symbol;Acc:HGNC:25563]	2.13034	8.08e-08	13	0.000360935	PBase-BAP1
RAP1B	ENSG00000127314	RAP1B, member of RAS oncogene family [Source:HGNC Symbol;Acc:HGNC:9857]	2.12914	2.33e-07	6	5.68402e-05	BAP1-PBase
MAPRE1	ENSG00000101367	microtubule associated protein RP/EB family member 1 [Source:HGNC Symbol;Acc:HGNC:6890]	2.11801	1.49e-08	11	3.69789e-05	Both
FOXK2	ENSG00000141568	forkhead box K2 [Source:HGNC Symbol;Acc:HGNC:6036]	2.11404	8.8e-09	13	1.17872e-12	Both
DDX21	ENSG00000165732	DExD-box helicase 21 [Source:HGNC Symbol;Acc:HGNC:2744]	2.10339	1.45e-08	7	0.000517983	Both
MRPL33	ENSG00000243147	mitochondrial ribosomal protein L33 [Source:HGNC Symbol;Acc:HGNC:14487]	2.10249	9.56e-07	16	5.79446e-10	Both
DCBLD2	ENSG00000057019	discoidin, CUB and LCCL domain containing 2 [Source:HGNC Symbol;Acc:HGNC:24627]	2.09193	3.06e-07	19	1.44884e-13	Both
IER2	ENSG00000160888	immediate early response 2 [Source:HGNC Symbol;Acc:HGNC:28871]	2.09092	1.93e-07	7	2.25819e-06	BAP1-PBase
JADE1	ENSG00000077684	jade family PHD finger 1 [Source:HGNC Symbol;Acc:HGNC:30027]	2.08917	7.91e-09	7	2.25819e-06	BAP1-PBase
RSL1D1	ENSG00000171490	ribosomal L1 domain containing 1 [Source:HGNC Symbol;Acc:HGNC:24534]	2.08677	2.56e-07	6	2.25819e-06	PBase-BAP1
BLZF1	ENSG00000117475	basic leucine zipper nuclear factor 1 [Source:HGNC Symbol;Acc:HGNC:1065]	2.0854	6.24e-07	8	7.49085e-08	PBase-BAP1
COPS2	ENSG00000166200	COP9 signalosome subunit 2 [Source:HGNC Symbol;Acc:HGNC:30747]	2.08487	1.08e-07	15	5.76157e-07	BAP1-PBase
MARCH1	ENSG00000145416	membrane associated ring-CH-type finger 1 [Source:HGNC Symbol;Acc:HGNC:26077]	2.08274	8.27e-05	7	2.25819e-06	BAP1-PBase
ANK2	ENSG00000145362	ankyrin 2 [Source:HGNC Symbol;Acc:HGNC:493]	2.08019	1.42e-06	17	2.6496e-11	Both
PALM2	ENSG00000243444	paralemmin 2 [Source:HGNC Symbol;Acc:HGNC:15845]	2.07774	0.000937	10	2.13248e-09	PBase-BAP1
RRM2	ENSG00000171848	ribonucleotide reductase regulatory subunit M2 [Source:HGNC Symbol;Acc:HGNC:10452]	2.07596	5.35e-08	22	1.11022e-16	PBase-BAP1
COMMD8	ENSG00000169019	COMM domain containing 8 [Source:HGNC Symbol;Acc:HGNC:26036]	2.07475	7.4e-07	6	2.25819e-06	PBase-BAP1
ERC2	ENSG00000187672	ELKS/RAB6-interacting/CAST family member 2 [Source:HGNC Symbol;Acc:HGNC:31922]	2.07274	0.00185	7	2.25819e-06	Both
ITPR1-AS1	ENSG00000231249	ITPR1 antisense RNA 1 (head to head) [Source:HGNC Symbol;Acc:HGNC:44470]	2.07213	0.000363	24	2.0095e-14	PBase-BAP1
GEMIN2	ENSG00000092208	gem nuclear organelle associated protein 2 [Source:HGNC Symbol;Acc:HGNC:10884]	2.0713	5.72e-06	16	1.41542e-12	Both
CDK6	ENSG00000105810	cyclin dependent kinase 6 [Source:HGNC Symbol;Acc:HGNC:1777]	2.06762	2.22e-07	12	5.31616e-11	Both
TPD52L2	ENSG00000101150	tumor protein D52 like 2 [Source:HGNC Symbol;Acc:HGNC:12007]	2.06414	6.59e-08	8	2.25819e-06	BAP1-PBase
BET1	ENSG00000105829	Bet1 golgi vesicular membrane trafficking protein [Source:HGNC Symbol;Acc:HGNC:14562]	2.0638	2.87e-07	12	1.5779e-08	Both
HOXC4	ENSG00000198353	homeobox C4 [Source:HGNC Symbol;Acc:HGNC:5126]	2.06188	2.64e-07	8	7.49085e-08	PBase-BAP1
APH1B	ENSG00000138613	aph-1 homolog B, gamma-secretase subunit [Source:HGNC Symbol;Acc:HGNC:24080]	2.05866	4.62e-07	9	1.10801e-06	PBase-BAP1
PAN3-AS1	ENSG00000261485	PAN3 antisense RNA 1 [Source:HGNC Symbol;Acc:HGNC:39932]	2.05729	0.000593	18	4.44089e-16	Both
ZBED8	ENSG00000221886	zinc finger BED-type containing 8 [Source:HGNC Symbol;Acc:HGNC:30804]	2.05588	1.97e-05	19	2.24265e-14	BAP1-PBase
PRR14	ENSG00000156858	proline rich 14 [Source:HGNC Symbol;Acc:HGNC:28458]	2.05561	6.76e-08	9	7.49085e-08	Both
ACVR1	ENSG00000115170	activin A receptor type 1 [Source:HGNC Symbol;Acc:HGNC:171]	2.05256	4.77e-08	9	2.13248e-09	Both
GABPB1	ENSG00000104064	GA binding protein transcription factor beta subunit 1 [Source:HGNC Symbol;Acc:HGNC:4074]	2.05235	4.36e-08	8	7.49085e-08	PBase-BAP1
GNPNAT1	ENSG00000100522	glucosamine-phosphate N-acetyltransferase 1 [Source:HGNC Symbol;Acc:HGNC:19980]	2.04897	7.67e-08	6	2.25819e-06	PBase-BAP1
PHAX	ENSG00000164902	phosphorylated adaptor for RNA export [Source:HGNC Symbol;Acc:HGNC:10241]	2.04473	7.62e-08	6	2.25819e-06	PBase-BAP1
ATG4C	ENSG00000125703	autophagy related 4C cysteine peptidase [Source:HGNC Symbol;Acc:HGNC:16040]	2.04001	3.66e-06	8	0.000328373	Both
ANKRD42	ENSG00000137494	ankyrin repeat domain 42 [Source:HGNC Symbol;Acc:HGNC:26752]	2.03768	9.82e-06	6	2.25819e-06	PBase-BAP1
SCFD2	ENSG00000184178	sec1 family domain containing 2 [Source:HGNC Symbol;Acc:HGNC:30676]	2.03497	3.43e-08	10	2.13248e-09	Both
NOLC1	ENSG00000166197	nucleolar and coiled-body phosphoprotein 1 [Source:HGNC Symbol;Acc:HGNC:15608]	2.03353	1.42e-08	20	1.35857e-05	BAP1-PBase
DNAJC3-AS1	ENSG00000247400	DNAJC3 antisense RNA 1 (head to head) [Source:HGNC Symbol;Acc:HGNC:39808]	2.03138	0.000161	8	2.25819e-06	BAP1-PBase
CNOT8	ENSG00000155508	CCR4-NOT transcription complex subunit 8 [Source:HGNC Symbol;Acc:HGNC:9207]	2.02503	9.95e-08	11	4.76587e-08	BAP1-PBase
RAF1	ENSG00000132155	Raf-1 proto-oncogene, serine/threonine kinase [Source:HGNC Symbol;Acc:HGNC:9829]	2.02186	1.9e-08	31	1.65461e-11	Both
RPL6	ENSG00000089009	ribosomal protein L6 [Source:HGNC Symbol;Acc:HGNC:10362]	2.02072	3.25e-08	9	1.81424e-08	PBase-BAP1
SEMA3A	ENSG00000075213	semaphorin 3A [Source:HGNC Symbol;Acc:HGNC:10723]	2.01948	1.69e-07	11	7.10487e-06	PBase-BAP1
XKR6	ENSG00000171044	XK related 6 [Source:HGNC Symbol;Acc:HGNC:27806]	2.0178	8.45e-06	9	2.13248e-09	PBase-BAP1
TLR6	ENSG00000174130	toll like receptor 6 [Source:HGNC Symbol;Acc:HGNC:16711]	2.01489	0.000238	8	2.25819e-06	BAP1-PBase
SH3GL1	ENSG00000141985	SH3 domain containing GRB2 like 1, endophilin A2 [Source:HGNC Symbol;Acc:HGNC:10830]	2.0104	4.81e-08	6	5.68402e-05	BAP1-PBase
BCL2L1	ENSG00000171552	BCL2 like 1 [Source:HGNC Symbol;Acc:HGNC:992]	2.00936	4.5e-07	6	5.68402e-05	Both
ANAPC10	ENSG00000164162	anaphase promoting complex subunit 10 [Source:HGNC Symbol;Acc:HGNC:24077]	2.00399	2.14e-05	19	9.50351e-14	BAP1-PBase
TMCC1	ENSG00000172765	transmembrane and coiled-coil domain family 1 [Source:HGNC Symbol;Acc:HGNC:29116]	2.00009	7.34e-07	11	2.13248e-09	Both
TCEA1	ENSG00000187735	transcription elongation factor A1 [Source:HGNC Symbol;Acc:HGNC:11612]	-1.99983	4.74e-06	18	4.44089e-16	Both
TAOK1	ENSG00000160551	TAO kinase 1 [Source:HGNC Symbol;Acc:HGNC:29259]	-2.00066	9.65e-07	8	2.25819e-06	Both
RNGTT	ENSG00000111880	RNA guanylyltransferase and 5'-phosphatase [Source:HGNC Symbol;Acc:HGNC:10073]	-2.00109	2.38e-06	11	5.31616e-11	Both
ZNRF1	ENSG00000186187	zinc and ring finger 1 [Source:HGNC Symbol;Acc:HGNC:18452]	-2.00351	2.43e-07	7	2.25819e-06	PBase-BAP1
LPCAT2	ENSG00000087253	lysophosphatidylcholine acyltransferase 2 [Source:HGNC Symbol;Acc:HGNC:26032]	-2.00572	1.26e-07	15	0.000100888	BAP1-PBase
NECTIN3	ENSG00000177707	nectin cell adhesion molecule 3 [Source:HGNC Symbol;Acc:HGNC:17664]	-2.00834	1.99e-06	7	2.25819e-06	PBase-BAP1
PHF21B	ENSG00000056487	PHD finger protein 21B [Source:HGNC Symbol;Acc:HGNC:25161]	-2.01045	6.99e-06	7	2.25819e-06	PBase-BAP1
SPAG4	ENSG00000061656	sperm associated antigen 4 [Source:HGNC Symbol;Acc:HGNC:11214]	-2.01234	6.42e-06	7	2.25819e-06	BAP1-PBase
ADGRB1	ENSG00000181790	adhesion G protein-coupled receptor B1 [Source:HGNC Symbol;Acc:HGNC:943]	-2.01283	1.67e-06	7	2.25819e-06	PBase-BAP1
SGPP1	ENSG00000126821	sphingosine-1-phosphate phosphatase 1 [Source:HGNC Symbol;Acc:HGNC:17720]	-2.01304	4.39e-07	7	2.25819e-06	PBase-BAP1
ITPR1	ENSG00000150995	inositol 1,4,5-trisphosphate receptor type 1 [Source:HGNC Symbol;Acc:HGNC:6180]	-2.01699	1e-06	7	2.25819e-06	Both
USP48	ENSG00000090686	ubiquitin specific peptidase 48 [Source:HGNC Symbol;Acc:HGNC:18533]	-2.02012	7.54e-08	11	2.13248e-09	Both
DCT	ENSG00000080166	dopachrome tautomerase [Source:HGNC Symbol;Acc:HGNC:2709]	-2.02162	5.06e-07	7	9.79909e-06	PBase-BAP1
EHHADH	ENSG00000113790	enoyl-CoA hydratase and 3-hydroxyacyl CoA dehydrogenase [Source:HGNC Symbol;Acc:HGNC:3247]	-2.02322	6.36e-07	16	2.35367e-14	BAP1-PBase
PRR5L	ENSG00000135362	proline rich 5 like [Source:HGNC Symbol;Acc:HGNC:25878]	-2.0233	1.2e-06	7	2.25819e-06	BAP1-PBase
REEP3	ENSG00000165476	receptor accessory protein 3 [Source:HGNC Symbol;Acc:HGNC:23711]	-2.02609	5.42e-08	10	2.13248e-09	Both
KATNAL1	ENSG00000102781	katanin catalytic subunit A1 like 1 [Source:HGNC Symbol;Acc:HGNC:28361]	-2.0289	4.38e-07	8	7.49085e-08	PBase-BAP1
DEPTOR	ENSG00000155792	DEP domain containing MTOR interacting protein [Source:HGNC Symbol;Acc:HGNC:22953]	-2.03103	3.23e-06	10	2.13248e-09	BAP1-PBase
MARCH6	ENSG00000145495	membrane associated ring-CH-type finger 6 [Source:HGNC Symbol;Acc:HGNC:30550]	-2.03414	1.89e-07	8	7.49085e-08	PBase-BAP1
PPP1R12A	ENSG00000058272	protein phosphatase 1 regulatory subunit 12A [Source:HGNC Symbol;Acc:HGNC:7618]	-2.03795	3.06e-08	20	2.35505e-09	Both
MYO5A	ENSG00000197535	myosin VA [Source:HGNC Symbol;Acc:HGNC:7602]	-2.03803	1.11e-06	7	2.25819e-06	BAP1-PBase
KIRREL3	ENSG00000149571	kin of IRRE like 3 (Drosophila) [Source:HGNC Symbol;Acc:HGNC:23204]	-2.03873	0.00315	6	2.25819e-06	PBase-BAP1
AFF3	ENSG00000144218	AF4/FMR2 family member 3 [Source:HGNC Symbol;Acc:HGNC:6473]	-2.03914	7.62e-05	19	1.11022e-16	Both
CRISPLD1	ENSG00000121005	cysteine rich secretory protein LCCL domain containing 1 [Source:HGNC Symbol;Acc:HGNC:18206]	-2.04107	2.21e-06	13	2.32776e-09	PBase-BAP1
DUSP19	ENSG00000162999	dual specificity phosphatase 19 [Source:HGNC Symbol;Acc:HGNC:18894]	-2.04537	2.55e-05	7	2.25819e-06	PBase-BAP1
PRRX1	ENSG00000116132	paired related homeobox 1 [Source:HGNC Symbol;Acc:HGNC:9142]	-2.04556	1.24e-06	7	2.25819e-06	Both
LINC00324	ENSG00000178977	long intergenic non-protein coding RNA 324 [Source:HGNC Symbol;Acc:HGNC:26628]	-2.05068	0.0024	9	7.49085e-08	BAP1-PBase
PIKFYVE	ENSG00000115020	phosphoinositide kinase, FYVE-type zinc finger containing [Source:HGNC Symbol;Acc:HGNC:23785]	-2.05294	1.44e-06	6	2.25819e-06	PBase-BAP1
SFXN3	ENSG00000107819	sideroflexin 3 [Source:HGNC Symbol;Acc:HGNC:16087]	-2.05349	1.1e-07	8	2.02814e-05	PBase-BAP1
NID1	ENSG00000116962	nidogen 1 [Source:HGNC Symbol;Acc:HGNC:7821]	-2.05678	8.57e-05	8	0.000729334	BAP1-PBase
PROM1	ENSG00000007062	prominin 1 [Source:HGNC Symbol;Acc:HGNC:9454]	-2.05894	0.00072	8	2.25819e-06	BAP1-PBase
CCBE1	ENSG00000183287	collagen and calcium binding EGF domains 1 [Source:HGNC Symbol;Acc:HGNC:29426]	-2.06195	0.00186	15	2.35367e-14	Both
FRMD4B	ENSG00000114541	FERM domain containing 4B [Source:HGNC Symbol;Acc:HGNC:24886]	-2.06289	1.98e-07	18	4.44089e-16	Both
TRPC1	ENSG00000144935	transient receptor potential cation channel subfamily C member 1 [Source:HGNC Symbol;Acc:HGNC:12333]	-2.06322	5.91e-06	7	2.25819e-06	BAP1-PBase
COBLL1	ENSG00000082438	cordon-bleu WH2 repeat protein like 1 [Source:HGNC Symbol;Acc:HGNC:23571]	-2.06325	5.23e-07	8	7.49085e-08	Both
S100A6	ENSG00000197956	S100 calcium binding protein A6 [Source:HGNC Symbol;Acc:HGNC:10496]	-2.06635	2.02e-08	11	2.13248e-09	Both
GFOD1	ENSG00000145990	glucose-fructose oxidoreductase domain containing 1 [Source:HGNC Symbol;Acc:HGNC:21096]	-2.07272	3.82e-08	10	2.13248e-09	Both
PLPP4	ENSG00000203805	phospholipid phosphatase 4 [Source:HGNC Symbol;Acc:HGNC:23531]	-2.0732	5.37e-06	8	7.49085e-08	Both
RANBP10	ENSG00000141084	RAN binding protein 10 [Source:HGNC Symbol;Acc:HGNC:29285]	-2.07423	1.23e-08	8	7.49085e-08	Both
JHDM1D-AS1	ENSG00000260231	JHDM1D antisense RNA 1 (head to head) [Source:HGNC Symbol;Acc:HGNC:48959]	-2.07683	2.93e-05	7	2.25819e-06	BAP1-PBase
PSMD8	ENSG00000099341	proteasome 26S subunit, non-ATPase 8 [Source:HGNC Symbol;Acc:HGNC:9566]	-2.07758	5.57e-08	13	5.31616e-11	Both
TPD52L1	ENSG00000111907	tumor protein D52-like 1 [Source:HGNC Symbol;Acc:HGNC:12006]	-2.07852	0.000123	6	5.68402e-05	BAP1-PBase
PTTG1	ENSG00000164611	pituitary tumor-transforming 1 [Source:HGNC Symbol;Acc:HGNC:9690]	-2.07897	1.45e-08	8	7.49085e-08	PBase-BAP1
BAMBI	ENSG00000095739	BMP and activin membrane bound inhibitor [Source:HGNC Symbol;Acc:HGNC:30251]	-2.08093	2.53e-08	7	2.25819e-06	PBase-BAP1
TMEM117	ENSG00000139173	transmembrane protein 117 [Source:HGNC Symbol;Acc:HGNC:25308]	-2.08227	2.07e-06	10	2.13248e-09	BAP1-PBase
ERGIC1	ENSG00000113719	endoplasmic reticulum-golgi intermediate compartment 1 [Source:HGNC Symbol;Acc:HGNC:29205]	-2.08913	3.19e-08	9	2.13248e-09	Both
MGST3	ENSG00000143198	microsomal glutathione S-transferase 3 [Source:HGNC Symbol;Acc:HGNC:7064]	-2.08925	1.08e-08	9	2.13248e-09	PBase-BAP1
SEMA5A	ENSG00000112902	semaphorin 5A [Source:HGNC Symbol;Acc:HGNC:10736]	-2.09159	8.45e-06	11	1.54431e-08	Both
GEMIN8	ENSG00000046647	gem nuclear organelle associated protein 8 [Source:HGNC Symbol;Acc:HGNC:26044]	-2.0964	5.2e-06	8	7.49085e-08	PBase-BAP1
ADGRG3	ENSG00000182885	adhesion G protein-coupled receptor G3 [Source:HGNC Symbol;Acc:HGNC:13728]	-2.09851	0.000226	11	5.72182e-08	BAP1-PBase
COLGALT2	ENSG00000198756	collagen beta(1-O)galactosyltransferase 2 [Source:HGNC Symbol;Acc:HGNC:16790]	-2.10127	1.08e-06	13	1.17872e-12	Both
SYT14	ENSG00000143469	synaptotagmin 14 [Source:HGNC Symbol;Acc:HGNC:23143]	-2.10214	4.44e-05	9	2.13248e-09	Both
FAM84B	ENSG00000168672	family with sequence similarity 84 member B [Source:HGNC Symbol;Acc:HGNC:24166]	-2.10296	9.6e-08	10	2.13248e-09	PBase-BAP1
MLPH	ENSG00000115648	melanophilin [Source:HGNC Symbol;Acc:HGNC:29643]	-2.11076	3.6e-08	22	1.11022e-16	PBase-BAP1
DDHD1	ENSG00000100523	DDHD domain containing 1 [Source:HGNC Symbol;Acc:HGNC:19714]	-2.11081	9.35e-08	7	2.25819e-06	Both
PDE6D	ENSG00000156973	phosphodiesterase 6D [Source:HGNC Symbol;Acc:HGNC:8788]	-2.11084	6.5e-08	17	6.22362e-08	BAP1-PBase
HMGXB3	ENSG00000113716	HMG-box containing 3 [Source:HGNC Symbol;Acc:HGNC:28982]	-2.11119	1.48e-08	8	2.25819e-06	BAP1-PBase
SUSD6	ENSG00000100647	sushi domain containing 6 [Source:HGNC Symbol;Acc:HGNC:19956]	-2.11251	8.08e-08	9	2.13248e-09	Both
PSD3	ENSG00000156011	pleckstrin and Sec7 domain containing 3 [Source:HGNC Symbol;Acc:HGNC:19093]	-2.1166	7.31e-06	9	2.28975e-06	Both
LAPTM4A	ENSG00000068697	lysosomal protein transmembrane 4 alpha [Source:HGNC Symbol;Acc:HGNC:6924]	-2.11681	9.04e-09	14	2.35367e-14	Both
STS	ENSG00000101846	steroid sulfatase [Source:HGNC Symbol;Acc:HGNC:11425]	-2.11779	2.4e-07	6	5.68402e-05	BAP1-PBase
NLRC3	ENSG00000167984	NLR family CARD domain containing 3 [Source:HGNC Symbol;Acc:HGNC:29889]	-2.11987	0.000778	8	7.49085e-08	PBase-BAP1
PYGB	ENSG00000100994	glycogen phosphorylase B [Source:HGNC Symbol;Acc:HGNC:9723]	-2.12079	2.38e-08	14	1.90594e-08	PBase-BAP1
BNC2	ENSG00000173068	basonuclin 2 [Source:HGNC Symbol;Acc:HGNC:30988]	-2.12241	1.32e-07	9	2.13248e-09	Both
SNPH	ENSG00000101298	syntaphilin [Source:HGNC Symbol;Acc:HGNC:15931]	-2.1238	1.91e-06	6	2.25819e-06	Both
KIAA1522	ENSG00000162522	KIAA1522 [Source:HGNC Symbol;Acc:HGNC:29301]	-2.1283	1.27e-08	8	2.25819e-06	Both
DYNC1I1	ENSG00000158560	dynein cytoplasmic 1 intermediate chain 1 [Source:HGNC Symbol;Acc:HGNC:2963]	-2.1289	1.63e-06	6	5.68402e-05	Both
LRRK1	ENSG00000154237	leucine rich repeat kinase 1 [Source:HGNC Symbol;Acc:HGNC:18608]	-2.12945	1.5e-07	9	8.59515e-09	Both
LGALS3	ENSG00000131981	galectin 3 [Source:HGNC Symbol;Acc:HGNC:6563]	-2.13089	2.18e-07	8	7.49085e-08	Both
SHF	ENSG00000138606	Src homology 2 domain containing F [Source:HGNC Symbol;Acc:HGNC:25116]	-2.13158	1.3e-06	23	3.40191e-06	BAP1-PBase
LINC00589	ENSG00000251191	long intergenic non-protein coding RNA 589 [Source:HGNC Symbol;Acc:HGNC:32299]	-2.13276	1.47e-05	9	7.49085e-08	BAP1-PBase
MTMR9LP	ENSG00000220785	myotubularin related protein 9-like, pseudogene [Source:HGNC Symbol;Acc:HGNC:27920]	-2.1353	3.82e-08	15	4.44089e-16	Both
GYPC	ENSG00000136732	glycophorin C (Gerbich blood group) [Source:HGNC Symbol;Acc:HGNC:4704]	-2.13834	1.59e-08	12	1.52045e-05	Both
PTTG1IP	ENSG00000183255	pituitary tumor-transforming 1 interacting protein [Source:HGNC Symbol;Acc:HGNC:13524]	-2.13924	1.06e-08	12	6.6402e-08	Both
CASP2	ENSG00000106144	caspase 2 [Source:HGNC Symbol;Acc:HGNC:1503]	-2.14112	4.84e-08	10	5.00726e-07	BAP1-PBase
ITGAV	ENSG00000138448	integrin subunit alpha V [Source:HGNC Symbol;Acc:HGNC:6150]	-2.14142	3.8e-07	6	0.000168271	Both
NLRP6	ENSG00000174885	NLR family pyrin domain containing 6 [Source:HGNC Symbol;Acc:HGNC:22944]	-2.14279	0.00106	15	2.35367e-14	BAP1-PBase
TMCO4	ENSG00000162542	transmembrane and coiled-coil domains 4 [Source:HGNC Symbol;Acc:HGNC:27393]	-2.14348	6.34e-08	7	2.25819e-06	BAP1-PBase
NEDD9	ENSG00000111859	neural precursor cell expressed, developmentally down-regulated 9 [Source:HGNC Symbol;Acc:HGNC:7733]	-2.14388	4.62e-08	13	1.49411e-07	Both
IVNS1ABP	ENSG00000116679	influenza virus NS1A binding protein [Source:HGNC Symbol;Acc:HGNC:16951]	-2.14534	6.31e-07	16	2.35367e-14	Both
DSG2	ENSG00000046604	desmoglein 2 [Source:HGNC Symbol;Acc:HGNC:3049]	-2.1455	6.15e-08	12	5.31616e-11	BAP1-PBase
PRKAR1A	ENSG00000108946	protein kinase cAMP-dependent type I regulatory subunit alpha [Source:HGNC Symbol;Acc:HGNC:9388]	-2.14961	1.39e-08	14	5.96049e-09	Both
MBOAT1	ENSG00000172197	membrane bound O-acyltransferase domain containing 1 [Source:HGNC Symbol;Acc:HGNC:21579]	-2.15279	3.33e-07	38	9.58457e-11	Both
BEST1	ENSG00000167995	bestrophin 1 [Source:HGNC Symbol;Acc:HGNC:12703]	-2.1532	3.14e-08	10	2.13248e-09	PBase-BAP1
SEPT11	ENSG00000138758	septin 11 [Source:HGNC Symbol;Acc:HGNC:25589]	-2.15492	7.3e-09	7	2.25819e-06	Both
SKAP2	ENSG00000005020	src kinase associated phosphoprotein 2 [Source:HGNC Symbol;Acc:HGNC:15687]	-2.15504	1.31e-07	13	4.85883e-06	Both
GSN	ENSG00000148180	gelsolin [Source:HGNC Symbol;Acc:HGNC:4620]	-2.1596	2.88e-07	10	2.13248e-09	BAP1-PBase
HIPK3	ENSG00000110422	homeodomain interacting protein kinase 3 [Source:HGNC Symbol;Acc:HGNC:4915]	-2.16372	7.4e-08	13	8.25723e-05	Both
ADARB1	ENSG00000197381	adenosine deaminase, RNA specific B1 [Source:HGNC Symbol;Acc:HGNC:226]	-2.1638	1.15e-07	7	2.25819e-06	Both
ADHFE1	ENSG00000147576	alcohol dehydrogenase, iron containing 1 [Source:HGNC Symbol;Acc:HGNC:16354]	-2.1639	3.64e-05	16	2.35367e-14	BAP1-PBase
CADPS	ENSG00000163618	calcium dependent secretion activator [Source:HGNC Symbol;Acc:HGNC:1426]	-2.16656	1.12e-06	20	5.65708e-10	Both
TMEM143	ENSG00000161558	transmembrane protein 143 [Source:HGNC Symbol;Acc:HGNC:25603]	-2.16782	3.53e-08	9	7.49085e-08	BAP1-PBase
COX7B	ENSG00000131174	cytochrome c oxidase subunit 7B [Source:HGNC Symbol;Acc:HGNC:2291]	-2.1701	5.59e-08	18	6.22362e-08	BAP1-PBase
KLF12	ENSG00000118922	Kruppel like factor 12 [Source:HGNC Symbol;Acc:HGNC:6346]	-2.17092	1.68e-07	8	7.49085e-08	Both
PLEKHH1	ENSG00000054690	pleckstrin homology, MyTH4 and FERM domain containing H1 [Source:HGNC Symbol;Acc:HGNC:17733]	-2.17237	1.99e-08	6	5.68402e-05	BAP1-PBase
NEO1	ENSG00000067141	neogenin 1 [Source:HGNC Symbol;Acc:HGNC:7754]	-2.17726	3.39e-07	6	2.25819e-06	PBase-BAP1
KCNAB1	ENSG00000169282	potassium voltage-gated channel subfamily A member regulatory beta subunit 1 [Source:HGNC Symbol;Acc:HGNC:6228]	-2.17796	4.98e-07	8	2.25819e-06	BAP1-PBase
FRMD3	ENSG00000172159	FERM domain containing 3 [Source:HGNC Symbol;Acc:HGNC:24125]	-2.18108	1.19e-05	6	2.25819e-06	PBase-BAP1
HNRNPA2B1	ENSG00000122566	heterogeneous nuclear ribonucleoprotein A2/B1 [Source:HGNC Symbol;Acc:HGNC:5033]	-2.18266	1.2e-07	18	4.24473e-05	BAP1-PBase
GRIK2	ENSG00000164418	glutamate ionotropic receptor kainate type subunit 2 [Source:HGNC Symbol;Acc:HGNC:4580]	-2.18365	2.04e-06	7	2.25819e-06	BAP1-PBase
EBF3	ENSG00000108001	early B-cell factor 3 [Source:HGNC Symbol;Acc:HGNC:19087]	-2.18392	2.85e-08	11	2.13248e-09	Both
F8	ENSG00000185010	coagulation factor VIII [Source:HGNC Symbol;Acc:HGNC:3546]	-2.18464	0.000363	7	2.25819e-06	PBase-BAP1
POLN	ENSG00000130997	DNA polymerase nu [Source:HGNC Symbol;Acc:HGNC:18870]	-2.18603	0.00109	14	1.17872e-12	Both
KCTD9	ENSG00000104756	potassium channel tetramerization domain containing 9 [Source:HGNC Symbol;Acc:HGNC:22401]	-2.18616	2.33e-06	9	2.13248e-09	Both
CORO2B	ENSG00000103647	coronin 2B [Source:HGNC Symbol;Acc:HGNC:2256]	-2.19055	2.52e-08	7	2.25819e-06	PBase-BAP1
SLC37A2	ENSG00000134955	solute carrier family 37 member 2 [Source:HGNC Symbol;Acc:HGNC:20644]	-2.19632	2.13e-08	11	2.13248e-09	Both
SLC25A36	ENSG00000114120	solute carrier family 25 member 36 [Source:HGNC Symbol;Acc:HGNC:25554]	-2.1981	6e-08	12	1.1787e-09	BAP1-PBase
ADCY9	ENSG00000162104	adenylate cyclase 9 [Source:HGNC Symbol;Acc:HGNC:240]	-2.20006	3.31e-08	8	2.25819e-06	BAP1-PBase
FEZ1	ENSG00000149557	fasciculation and elongation protein zeta 1 [Source:HGNC Symbol;Acc:HGNC:3659]	-2.2005	0.000366	10	2.13248e-09	BAP1-PBase
SMOX	ENSG00000088826	spermine oxidase [Source:HGNC Symbol;Acc:HGNC:15862]	-2.20177	4.6e-08	6	5.68402e-05	Both
STAT3	ENSG00000168610	signal transducer and activator of transcription 3 [Source:HGNC Symbol;Acc:HGNC:11364]	-2.20179	2.79e-09	8	9.00263e-05	Both
EFCAB7	ENSG00000203965	EF-hand calcium binding domain 7 [Source:HGNC Symbol;Acc:HGNC:29379]	-2.20355	4.04e-08	6	6.66537e-05	BAP1-PBase
DUSP10	ENSG00000143507	dual specificity phosphatase 10 [Source:HGNC Symbol;Acc:HGNC:3065]	-2.20361	1.44e-07	7	2.25819e-06	BAP1-PBase
GPC6	ENSG00000183098	glypican 6 [Source:HGNC Symbol;Acc:HGNC:4454]	-2.20693	8.17e-07	16	4.44089e-16	Both
MMD	ENSG00000108960	monocyte to macrophage differentiation associated [Source:HGNC Symbol;Acc:HGNC:7153]	-2.20817	1.79e-07	10	4.13558e-09	PBase-BAP1
SAT1	ENSG00000130066	spermidine/spermine N1-acetyltransferase 1 [Source:HGNC Symbol;Acc:HGNC:10540]	-2.20871	1.84e-07	14	0.000197583	BAP1-PBase
TSPAN9	ENSG00000011105	tetraspanin 9 [Source:HGNC Symbol;Acc:HGNC:21640]	-2.20933	5.35e-08	7	0.000350842	Both
NUBPL	ENSG00000151413	nucleotide binding protein like [Source:HGNC Symbol;Acc:HGNC:20278]	-2.20964	1.41e-07	7	3.03713e-06	BAP1-PBase
P2RX7	ENSG00000089041	purinergic receptor P2X 7 [Source:HGNC Symbol;Acc:HGNC:8537]	-2.21067	2.87e-07	20	6.9765e-09	PBase-BAP1
EXOC6B	ENSG00000144036	exocyst complex component 6B [Source:HGNC Symbol;Acc:HGNC:17085]	-2.21865	2.31e-08	9	5.9054e-09	Both
SYT5	ENSG00000129990	synaptotagmin 5 [Source:HGNC Symbol;Acc:HGNC:11513]	-2.2229	6.82e-06	17	1.11022e-16	Both
CDKN3	ENSG00000100526	cyclin dependent kinase inhibitor 3 [Source:HGNC Symbol;Acc:HGNC:1791]	-2.22794	2.86e-08	8	2.73814e-07	PBase-BAP1
SLC1A4	ENSG00000115902	solute carrier family 1 member 4 [Source:HGNC Symbol;Acc:HGNC:10942]	-2.22846	2.83e-07	9	7.49085e-08	BAP1-PBase
RALGAPA2	ENSG00000188559	Ral GTPase activating protein catalytic alpha subunit 2 [Source:HGNC Symbol;Acc:HGNC:16207]	-2.23309	3.2e-07	10	2.13248e-09	Both
LINC01918	ENSG00000226508	long intergenic non-protein coding RNA 1918 [Source:HGNC Symbol;Acc:HGNC:52737]	-2.2343	1.76e-05	9	7.49085e-08	BAP1-PBase
SPAG1	ENSG00000104450	sperm associated antigen 1 [Source:HGNC Symbol;Acc:HGNC:11212]	-2.23928	3.43e-05	9	2.13248e-09	Both
PER3	ENSG00000049246	period circadian clock 3 [Source:HGNC Symbol;Acc:HGNC:8847]	-2.25106	6.01e-09	7	2.25819e-06	BAP1-PBase
GPR161	ENSG00000143147	G protein-coupled receptor 161 [Source:HGNC Symbol;Acc:HGNC:23694]	-2.25185	4.04e-08	8	7.49085e-08	PBase-BAP1
URI1	ENSG00000105176	URI1, prefoldin like chaperone [Source:HGNC Symbol;Acc:HGNC:13236]	-2.25592	4.35e-08	7	2.25819e-06	Both
SIAE	ENSG00000110013	sialic acid acetylesterase [Source:HGNC Symbol;Acc:HGNC:18187]	-2.25779	4.94e-08	8	1.66395e-07	PBase-BAP1
CDH13	ENSG00000140945	cadherin 13 [Source:HGNC Symbol;Acc:HGNC:1753]	-2.2578	6.77e-05	8	7.49085e-08	Both
IMPAD1	ENSG00000104331	inositol monophosphatase domain containing 1 [Source:HGNC Symbol;Acc:HGNC:26019]	-2.25877	8.64e-09	8	7.49085e-08	Both
LRIG1	ENSG00000144749	leucine rich repeats and immunoglobulin like domains 1 [Source:HGNC Symbol;Acc:HGNC:17360]	-2.25972	1.65e-08	7	2.25819e-06	PBase-BAP1
TRIB2	ENSG00000071575	tribbles pseudokinase 2 [Source:HGNC Symbol;Acc:HGNC:30809]	-2.26137	1.16e-07	9	2.13248e-09	PBase-BAP1
C14orf132	ENSG00000227051	chromosome 14 open reading frame 132 [Source:HGNC Symbol;Acc:HGNC:20346]	-2.26164	1.11e-06	9	2.13248e-09	Both
RUNDC3B	ENSG00000105784	RUN domain containing 3B [Source:HGNC Symbol;Acc:HGNC:30286]	-2.26499	0.000374	7	2.25819e-06	PBase-BAP1
LNX2	ENSG00000139517	ligand of numb-protein X 2 [Source:HGNC Symbol;Acc:HGNC:20421]	-2.26545	4.39e-07	9	2.13248e-09	Both
EPHA3	ENSG00000044524	EPH receptor A3 [Source:HGNC Symbol;Acc:HGNC:3387]	-2.26697	4.5e-07	9	1.01954e-07	Both
CHL1	ENSG00000134121	cell adhesion molecule L1 like [Source:HGNC Symbol;Acc:HGNC:1939]	-2.26941	3.16e-07	26	4.71769e-11	BAP1-PBase
ASAH1	ENSG00000104763	N-acylsphingosine amidohydrolase 1 [Source:HGNC Symbol;Acc:HGNC:735]	-2.26965	2.35e-08	16	6.09185e-10	Both
EPB41L1	ENSG00000088367	erythrocyte membrane protein band 4.1 like 1 [Source:HGNC Symbol;Acc:HGNC:3378]	-2.27108	4.48e-08	7	0.000336674	PBase-BAP1
CPEB3	ENSG00000107864	cytoplasmic polyadenylation element binding protein 3 [Source:HGNC Symbol;Acc:HGNC:21746]	-2.27439	6.53e-06	21	1.37427e-09	Both
TGFBR1	ENSG00000106799	transforming growth factor beta receptor 1 [Source:HGNC Symbol;Acc:HGNC:11772]	-2.27843	1.49e-07	11	2.13248e-09	BAP1-PBase
ASTN2	ENSG00000148219	astrotactin 2 [Source:HGNC Symbol;Acc:HGNC:17021]	-2.28942	3.23e-06	6	5.68402e-05	BAP1-PBase
VPS41	ENSG00000006715	VPS41, HOPS complex subunit [Source:HGNC Symbol;Acc:HGNC:12713]	-2.29706	1.12e-08	10	2.13248e-09	BAP1-PBase
FGFRL1	ENSG00000127418	fibroblast growth factor receptor-like 1 [Source:HGNC Symbol;Acc:HGNC:3693]	-2.2986	1.69e-07	8	2.25819e-06	BAP1-PBase
NNT	ENSG00000112992	nicotinamide nucleotide transhydrogenase [Source:HGNC Symbol;Acc:HGNC:7863]	-2.29961	4.94e-09	10	2.13248e-09	Both
DUSP1	ENSG00000120129	dual specificity phosphatase 1 [Source:HGNC Symbol;Acc:HGNC:3064]	-2.30257	1.4e-07	7	2.25819e-06	BAP1-PBase
TMEM38A	ENSG00000072954	transmembrane protein 38A [Source:HGNC Symbol;Acc:HGNC:28462]	-2.30394	1.72e-06	8	2.25819e-06	BAP1-PBase
UROD	ENSG00000126088	uroporphyrinogen decarboxylase [Source:HGNC Symbol;Acc:HGNC:12591]	-2.30614	3.82e-08	9	7.49085e-08	BAP1-PBase
ATP7B	ENSG00000123191	ATPase copper transporting beta [Source:HGNC Symbol;Acc:HGNC:870]	-2.30837	9.16e-08	10	2.13248e-09	PBase-BAP1
ACO1	ENSG00000122729	aconitase 1 [Source:HGNC Symbol;Acc:HGNC:117]	-2.30879	6.34e-09	9	1.0709e-07	BAP1-PBase
EPAS1	ENSG00000116016	endothelial PAS domain protein 1 [Source:HGNC Symbol;Acc:HGNC:3374]	-2.31203	2.49e-08	10	0.000251112	Both
LINC02085	ENSG00000214407	long intergenic non-protein coding RNA 2085 [Source:HGNC Symbol;Acc:HGNC:27190]	-2.31238	9e-05	6	2.25819e-06	PBase-BAP1
DNMT3A	ENSG00000119772	DNA methyltransferase 3 alpha [Source:HGNC Symbol;Acc:HGNC:2978]	-2.31454	1.59e-08	7	2.25819e-06	BAP1-PBase
DLG3	ENSG00000082458	discs large MAGUK scaffold protein 3 [Source:HGNC Symbol;Acc:HGNC:2902]	-2.31496	1.55e-05	6	2.25819e-06	Both
CDC40	ENSG00000168438	cell division cycle 40 [Source:HGNC Symbol;Acc:HGNC:17350]	-2.31603	5.11e-07	6	2.25819e-06	PBase-BAP1
NOTCH2	ENSG00000134250	notch 2 [Source:HGNC Symbol;Acc:HGNC:7882]	-2.31644	1.13e-07	6	2.25819e-06	PBase-BAP1
MRS2	ENSG00000124532	MRS2, magnesium transporter [Source:HGNC Symbol;Acc:HGNC:13785]	-2.3219	2.49e-08	9	2.13248e-09	PBase-BAP1
MYO1D	ENSG00000176658	myosin ID [Source:HGNC Symbol;Acc:HGNC:7598]	-2.32251	2.89e-07	9	7.49085e-08	Both
SEC61A1	ENSG00000058262	Sec61 translocon alpha 1 subunit [Source:HGNC Symbol;Acc:HGNC:18276]	-2.32503	2.01e-08	17	1.7682e-09	BAP1-PBase
GPR155	ENSG00000163328	G protein-coupled receptor 155 [Source:HGNC Symbol;Acc:HGNC:22951]	-2.32676	3.59e-06	9	5.91803e-07	BAP1-PBase
C2orf48	ENSG00000163009	chromosome 2 open reading frame 48 [Source:HGNC Symbol;Acc:HGNC:26322]	-2.32721	4.99e-05	7	2.25819e-06	PBase-BAP1
ZNF704	ENSG00000164684	zinc finger protein 704 [Source:HGNC Symbol;Acc:HGNC:32291]	-2.32866	1.77e-08	7	2.25819e-06	Both
PPM1H	ENSG00000111110	protein phosphatase, Mg2+/Mn2+ dependent 1H [Source:HGNC Symbol;Acc:HGNC:18583]	-2.33247	6.79e-08	12	5.31616e-11	Both
CACNB4	ENSG00000182389	calcium voltage-gated channel auxiliary subunit beta 4 [Source:HGNC Symbol;Acc:HGNC:1404]	-2.33599	2.85e-05	9	2.13248e-09	PBase-BAP1
APIP	ENSG00000149089	APAF1 interacting protein [Source:HGNC Symbol;Acc:HGNC:17581]	-2.33612	4.23e-06	12	1.16552e-07	BAP1-PBase
MAP9	ENSG00000164114	microtubule associated protein 9 [Source:HGNC Symbol;Acc:HGNC:26118]	-2.33887	1.19e-06	7	2.25819e-06	BAP1-PBase
MXI1	ENSG00000119950	MAX interactor 1, dimerization protein [Source:HGNC Symbol;Acc:HGNC:7534]	-2.34156	1.43e-07	20	1.11022e-16	Both
SLC46A3	ENSG00000139508	solute carrier family 46 member 3 [Source:HGNC Symbol;Acc:HGNC:27501]	-2.34248	6.55e-06	6	2.25819e-06	PBase-BAP1
HSPA12A	ENSG00000165868	heat shock protein family A (Hsp70) member 12A [Source:HGNC Symbol;Acc:HGNC:19022]	-2.34508	9.04e-09	9	7.49085e-08	BAP1-PBase
CCSAP	ENSG00000154429	centriole, cilia and spindle associated protein [Source:HGNC Symbol;Acc:HGNC:29578]	-2.34542	1.05e-08	9	2.91718e-06	PBase-BAP1
HGSNAT	ENSG00000165102	heparan-alpha-glucosaminide N-acetyltransferase [Source:HGNC Symbol;Acc:HGNC:26527]	-2.34675	1.02e-08	6	5.68402e-05	BAP1-PBase
HES1	ENSG00000114315	hes family bHLH transcription factor 1 [Source:HGNC Symbol;Acc:HGNC:5192]	-2.34754	5.24e-09	11	0.000708905	PBase-BAP1
FAR1	ENSG00000197601	fatty acyl-CoA reductase 1 [Source:HGNC Symbol;Acc:HGNC:26222]	-2.34758	3.84e-08	10	5.00726e-07	Both
ERAP2	ENSG00000164308	endoplasmic reticulum aminopeptidase 2 [Source:HGNC Symbol;Acc:HGNC:29499]	-2.35474	5.56e-08	7	0.000172116	PBase-BAP1
EDEM3	ENSG00000116406	ER degradation enhancing alpha-mannosidase like protein 3 [Source:HGNC Symbol;Acc:HGNC:16787]	-2.36288	1.51e-07	20	4.81933e-11	PBase-BAP1
MYO16	ENSG00000041515	myosin XVI [Source:HGNC Symbol;Acc:HGNC:29822]	-2.36371	2.5e-07	24	1.11022e-16	Both
SLC25A13	ENSG00000004864	solute carrier family 25 member 13 [Source:HGNC Symbol;Acc:HGNC:10983]	-2.37304	1.5e-09	6	5.68402e-05	Both
CAP2	ENSG00000112186	CAP, adenylate cyclase-associated protein, 2 (yeast) [Source:HGNC Symbol;Acc:HGNC:20039]	-2.37427	1.68e-07	8	7.49085e-08	PBase-BAP1
MBNL2	ENSG00000139793	muscleblind like splicing regulator 2 [Source:HGNC Symbol;Acc:HGNC:16746]	-2.37644	5.05e-09	16	2.35367e-14	Both
C1orf21	ENSG00000116667	chromosome 1 open reading frame 21 [Source:HGNC Symbol;Acc:HGNC:15494]	-2.37655	2.85e-08	10	2.13248e-09	BAP1-PBase
RNF157	ENSG00000141576	ring finger protein 157 [Source:HGNC Symbol;Acc:HGNC:29402]	-2.37709	9.07e-09	13	4.86004e-09	Both
RNF213	ENSG00000173821	ring finger protein 213 [Source:HGNC Symbol;Acc:HGNC:14539]	-2.38023	1.35e-08	7	2.25819e-06	PBase-BAP1
SPARC	ENSG00000113140	secreted protein acidic and cysteine rich [Source:HGNC Symbol;Acc:HGNC:11219]	-2.38466	5.03e-09	9	7.49085e-08	BAP1-PBase
STK32C	ENSG00000165752	serine/threonine kinase 32C [Source:HGNC Symbol;Acc:HGNC:21332]	-2.38987	3.91e-08	6	5.68402e-05	BAP1-PBase
MYH10	ENSG00000133026	myosin heavy chain 10 [Source:HGNC Symbol;Acc:HGNC:7568]	-2.39383	5.13e-09	8	0.000184597	Both
HIF1AN	ENSG00000166135	hypoxia inducible factor 1 alpha subunit inhibitor [Source:HGNC Symbol;Acc:HGNC:17113]	-2.39446	3.38e-09	9	2.13248e-09	PBase-BAP1
MTCL1	ENSG00000168502	microtubule crosslinking factor 1 [Source:HGNC Symbol;Acc:HGNC:29121]	-2.39474	5.87e-09	15	2.35367e-14	BAP1-PBase
CYB561A3	ENSG00000162144	cytochrome b561 family member A3 [Source:HGNC Symbol;Acc:HGNC:23014]	-2.39594	2.81e-08	12	5.31616e-11	BAP1-PBase
SLC25A4	ENSG00000151729	solute carrier family 25 member 4 [Source:HGNC Symbol;Acc:HGNC:10990]	-2.41007	2.6e-09	6	5.68402e-05	BAP1-PBase
RAB11FIP4	ENSG00000131242	RAB11 family interacting protein 4 [Source:HGNC Symbol;Acc:HGNC:30267]	-2.41314	1.16e-06	10	2.13248e-09	Both
SPTBN4	ENSG00000160460	spectrin beta, non-erythrocytic 4 [Source:HGNC Symbol;Acc:HGNC:14896]	-2.41438	1.03e-05	8	7.49085e-08	PBase-BAP1
NINJ1	ENSG00000131669	ninjurin 1 [Source:HGNC Symbol;Acc:HGNC:7824]	-2.41565	9.67e-09	8	2.25819e-06	BAP1-PBase
TSPAN5	ENSG00000168785	tetraspanin 5 [Source:HGNC Symbol;Acc:HGNC:17753]	-2.42235	3.75e-07	8	7.49085e-08	Both
PLEKHH2	ENSG00000152527	pleckstrin homology, MyTH4 and FERM domain containing H2 [Source:HGNC Symbol;Acc:HGNC:30506]	-2.42951	9.02e-08	13	1.17872e-12	Both
GRAP2	ENSG00000100351	GRB2-related adaptor protein 2 [Source:HGNC Symbol;Acc:HGNC:4563]	-2.42964	0.000431	11	3.60659e-08	Both
MET	ENSG00000105976	MET proto-oncogene, receptor tyrosine kinase [Source:HGNC Symbol;Acc:HGNC:7029]	-2.43051	1.07e-08	8	2.25819e-06	BAP1-PBase
LINC01505	ENSG00000234323	long intergenic non-protein coding RNA 1505 [Source:HGNC Symbol;Acc:HGNC:51186]	-2.43059	0.000129	6	5.68402e-05	BAP1-PBase
SOCS6	ENSG00000170677	suppressor of cytokine signaling 6 [Source:HGNC Symbol;Acc:HGNC:16833]	-2.43472	5.36e-09	15	6.5746e-06	Both
WLS	ENSG00000116729	wntless Wnt ligand secretion mediator [Source:HGNC Symbol;Acc:HGNC:30238]	-2.44403	1.02e-08	9	7.49085e-08	BAP1-PBase
TSPAN3	ENSG00000140391	tetraspanin 3 [Source:HGNC Symbol;Acc:HGNC:17752]	-2.44631	6.44e-09	18	6.22362e-08	Both
IDH1	ENSG00000138413	isocitrate dehydrogenase (NADP(+)) 1, cytosolic [Source:HGNC Symbol;Acc:HGNC:5382]	-2.44679	3.6e-09	7	2.25819e-06	BAP1-PBase
ZNF106	ENSG00000103994	zinc finger protein 106 [Source:HGNC Symbol;Acc:HGNC:12886]	-2.4477	3.17e-08	11	5.31616e-11	PBase-BAP1
ST6GALNAC3	ENSG00000184005	ST6 N-acetylgalactosaminide alpha-2,6-sialyltransferase 3 [Source:HGNC Symbol;Acc:HGNC:19343]	-2.44838	8.15e-08	9	2.13248e-09	Both
KDM1B	ENSG00000165097	lysine demethylase 1B [Source:HGNC Symbol;Acc:HGNC:21577]	-2.45062	3.89e-09	8	7.49085e-08	PBase-BAP1
ACOT11	ENSG00000162390	acyl-CoA thioesterase 11 [Source:HGNC Symbol;Acc:HGNC:18156]	-2.4556	1.81e-07	11	5.31616e-11	Both
TTLL7	ENSG00000137941	tubulin tyrosine ligase like 7 [Source:HGNC Symbol;Acc:HGNC:26242]	-2.46059	8.03e-07	7	2.25819e-06	Both
CA13	ENSG00000185015	carbonic anhydrase 13 [Source:HGNC Symbol;Acc:HGNC:14914]	-2.46835	4.16e-06	7	2.25819e-06	PBase-BAP1
C5orf15	ENSG00000113583	chromosome 5 open reading frame 15 [Source:HGNC Symbol;Acc:HGNC:20656]	-2.46948	5.79e-09	6	5.68402e-05	BAP1-PBase
TMTC2	ENSG00000179104	transmembrane and tetratricopeptide repeat containing 2 [Source:HGNC Symbol;Acc:HGNC:25440]	-2.47418	1.08e-08	7	2.02836e-05	Both
GGH	ENSG00000137563	gamma-glutamyl hydrolase [Source:HGNC Symbol;Acc:HGNC:4248]	-2.47423	2.05e-08	12	1.17872e-12	PBase-BAP1
DACT1	ENSG00000165617	dishevelled binding antagonist of beta catenin 1 [Source:HGNC Symbol;Acc:HGNC:17748]	-2.4829	3.01e-06	13	5.31616e-11	BAP1-PBase
SLC2A10	ENSG00000197496	solute carrier family 2 member 10 [Source:HGNC Symbol;Acc:HGNC:13444]	-2.48504	0.000363	9	2.13248e-09	PBase-BAP1
SLC25A48	ENSG00000145832	solute carrier family 25 member 48 [Source:HGNC Symbol;Acc:HGNC:30451]	-2.48809	4.96e-05	9	2.13248e-09	Both
EVI5	ENSG00000067208	ecotropic viral integration site 5 [Source:HGNC Symbol;Acc:HGNC:3501]	-2.49112	2.06e-07	6	5.68402e-05	BAP1-PBase
ACAA2	ENSG00000167315	acetyl-CoA acyltransferase 2 [Source:HGNC Symbol;Acc:HGNC:83]	-2.49408	4e-09	6	2.25819e-06	PBase-BAP1
AFF2	ENSG00000155966	AF4/FMR2 family member 2 [Source:HGNC Symbol;Acc:HGNC:3776]	-2.50138	5.54e-07	7	2.25819e-06	Both
AFAP1L1	ENSG00000157510	actin filament associated protein 1 like 1 [Source:HGNC Symbol;Acc:HGNC:26714]	-2.50488	8.8e-09	30	2.44249e-15	BAP1-PBase
TBL1XR1	ENSG00000177565	transducin beta like 1 X-linked receptor 1 [Source:HGNC Symbol;Acc:HGNC:29529]	-2.50678	1.59e-08	7	2.25819e-06	Both
ATOX1	ENSG00000177556	antioxidant 1 copper chaperone [Source:HGNC Symbol;Acc:HGNC:798]	-2.51091	4.61e-09	8	7.49085e-08	PBase-BAP1
BOC	ENSG00000144857	BOC cell adhesion associated, oncogene regulated [Source:HGNC Symbol;Acc:HGNC:17173]	-2.51401	3.47e-07	11	2.13248e-09	BAP1-PBase
LINC01443	ENSG00000266554	long intergenic non-protein coding RNA 1443 [Source:HGNC Symbol;Acc:HGNC:50768]	-2.5176	1.56e-08	10	2.13248e-09	Both
FZD7	ENSG00000155760	frizzled class receptor 7 [Source:HGNC Symbol;Acc:HGNC:4045]	-2.52186	2.17e-09	18	4.44089e-16	Both
FARP1	ENSG00000152767	FERM, ARH/RhoGEF and pleckstrin domain protein 1 [Source:HGNC Symbol;Acc:HGNC:3591]	-2.52403	5.87e-09	12	3.67849e-09	Both
CA8	ENSG00000178538	carbonic anhydrase 8 [Source:HGNC Symbol;Acc:HGNC:1382]	-2.52668	3.71e-08	7	2.25819e-06	PBase-BAP1
SUCO	ENSG00000094975	SUN domain containing ossification factor [Source:HGNC Symbol;Acc:HGNC:1240]	-2.53563	2.94e-08	22	0.000185009	BAP1-PBase
TLN2	ENSG00000171914	talin 2 [Source:HGNC Symbol;Acc:HGNC:15447]	-2.54211	9.02e-08	9	2.13248e-09	PBase-BAP1
SLC39A10	ENSG00000196950	solute carrier family 39 member 10 [Source:HGNC Symbol;Acc:HGNC:20861]	-2.54501	2.47e-07	8	7.49085e-08	Both
ENOX1	ENSG00000120658	ecto-NOX disulfide-thiol exchanger 1 [Source:HGNC Symbol;Acc:HGNC:25474]	-2.54596	3.93e-08	10	7.34663e-07	Both
HDAC4	ENSG00000068024	histone deacetylase 4 [Source:HGNC Symbol;Acc:HGNC:14063]	-2.5474	2.08e-08	27	1.11022e-16	Both
ULBP3	ENSG00000131019	UL16 binding protein 3 [Source:HGNC Symbol;Acc:HGNC:14895]	-2.55	4.09e-05	6	5.68402e-05	BAP1-PBase
PLA2G6	ENSG00000184381	phospholipase A2 group VI [Source:HGNC Symbol;Acc:HGNC:9039]	-2.55631	2.15e-09	15	2.35367e-14	Both
CTNNA2	ENSG00000066032	catenin alpha 2 [Source:HGNC Symbol;Acc:HGNC:2510]	-2.56094	2.41e-06	10	2.13248e-09	BAP1-PBase
ITSN2	ENSG00000198399	intersectin 2 [Source:HGNC Symbol;Acc:HGNC:6184]	-2.56533	3.39e-09	10	7.20635e-08	BAP1-PBase
SUCLG2-AS1	ENSG00000241316	SUCLG2 antisense RNA 1 (head to head) [Source:HGNC Symbol;Acc:HGNC:49643]	-2.56605	5.5e-05	12	5.31616e-11	BAP1-PBase
C2orf72	ENSG00000204128	chromosome 2 open reading frame 72 [Source:HGNC Symbol;Acc:HGNC:27418]	-2.57208	6.06e-08	6	5.68402e-05	BAP1-PBase
ADAM19	ENSG00000135074	ADAM metallopeptidase domain 19 [Source:HGNC Symbol;Acc:HGNC:197]	-2.57313	4.67e-08	8	7.49085e-08	PBase-BAP1
BAZ2B	ENSG00000123636	bromodomain adjacent to zinc finger domain 2B [Source:HGNC Symbol;Acc:HGNC:963]	-2.58076	1.1e-08	9	2.13248e-09	Both
RNF43	ENSG00000108375	ring finger protein 43 [Source:HGNC Symbol;Acc:HGNC:18505]	-2.58996	5.72e-07	14	4.85883e-06	Both
CDC42EP3	ENSG00000163171	CDC42 effector protein 3 [Source:HGNC Symbol;Acc:HGNC:16943]	-2.59772	7.76e-08	14	0.00046952	Both
SYNE2	ENSG00000054654	spectrin repeat containing nuclear envelope protein 2 [Source:HGNC Symbol;Acc:HGNC:17084]	-2.59818	4.36e-08	7	2.25819e-06	Both
UBR5	ENSG00000104517	ubiquitin protein ligase E3 component n-recognin 5 [Source:HGNC Symbol;Acc:HGNC:16806]	-2.60576	2.31e-08	8	0.000135949	Both
ARF3	ENSG00000134287	ADP ribosylation factor 3 [Source:HGNC Symbol;Acc:HGNC:654]	-2.60687	1.37e-09	13	5.31616e-11	Both
DOCK4	ENSG00000128512	dedicator of cytokinesis 4 [Source:HGNC Symbol;Acc:HGNC:19192]	-2.62332	1.02e-08	14	2.88452e-05	BAP1-PBase
TMEM64	ENSG00000180694	transmembrane protein 64 [Source:HGNC Symbol;Acc:HGNC:25441]	-2.62543	2.7e-08	7	1.53007e-05	BAP1-PBase
KCNQ3	ENSG00000184156	potassium voltage-gated channel subfamily Q member 3 [Source:HGNC Symbol;Acc:HGNC:6297]	-2.62545	3.18e-07	12	7.02807e-09	Both
PTGFRN	ENSG00000134247	prostaglandin F2 receptor inhibitor [Source:HGNC Symbol;Acc:HGNC:9601]	-2.62666	8.41e-09	13	5.31616e-11	Both
CACHD1	ENSG00000158966	cache domain containing 1 [Source:HGNC Symbol;Acc:HGNC:29314]	-2.62954	1.78e-08	10	2.13248e-09	Both
LEF1-AS1	ENSG00000232021	LEF1 antisense RNA 1 [Source:HGNC Symbol;Acc:HGNC:40339]	-2.62964	1.01e-06	16	4.62201e-07	PBase-BAP1
SDHAF2	ENSG00000167985	succinate dehydrogenase complex assembly factor 2 [Source:HGNC Symbol;Acc:HGNC:26034]	-2.63046	1.58e-06	17	4.44089e-16	BAP1-PBase
HMGA2	ENSG00000149948	high mobility group AT-hook 2 [Source:HGNC Symbol;Acc:HGNC:5009]	-2.63372	4.66e-09	20	1.51937e-10	Both
LRPAP1	ENSG00000163956	LDL receptor related protein associated protein 1 [Source:HGNC Symbol;Acc:HGNC:6701]	-2.63675	5.03e-09	6	0.000125292	PBase-BAP1
EBF1	ENSG00000164330	early B-cell factor 1 [Source:HGNC Symbol;Acc:HGNC:3126]	-2.63978	1.96e-07	7	2.25819e-06	Both
FIBP	ENSG00000172500	FGF1 intracellular binding protein [Source:HGNC Symbol;Acc:HGNC:3705]	-2.64031	1.52e-09	14	7.41483e-07	BAP1-PBase
RIPK4	ENSG00000183421	receptor interacting serine/threonine kinase 4 [Source:HGNC Symbol;Acc:HGNC:496]	-2.64287	4.42e-08	17	2.12419e-12	Both
VAV3	ENSG00000134215	vav guanine nucleotide exchange factor 3 [Source:HGNC Symbol;Acc:HGNC:12659]	-2.64607	0.000408	8	2.25819e-06	Both
FLVCR2	ENSG00000119686	feline leukemia virus subgroup C cellular receptor family member 2 [Source:HGNC Symbol;Acc:HGNC:20105]	-2.65645	0.000137	7	2.25819e-06	BAP1-PBase
CD70	ENSG00000125726	CD70 molecule [Source:HGNC Symbol;Acc:HGNC:11937]	-2.6618	4.6e-09	13	1.17872e-12	PBase-BAP1
EPB41L5	ENSG00000115109	erythrocyte membrane protein band 4.1 like 5 [Source:HGNC Symbol;Acc:HGNC:19819]	-2.66399	2.85e-08	6	5.68402e-05	BAP1-PBase
FBXO32	ENSG00000156804	F-box protein 32 [Source:HGNC Symbol;Acc:HGNC:16731]	-2.66512	1.39e-08	15	0.000497168	PBase-BAP1
AK7	ENSG00000140057	adenylate kinase 7 [Source:HGNC Symbol;Acc:HGNC:20091]	-2.66566	5.93e-06	12	4.85883e-06	PBase-BAP1
PRELID2	ENSG00000186314	PRELI domain containing 2 [Source:HGNC Symbol;Acc:HGNC:28306]	-2.66623	1.03e-07	11	2.19401e-06	Both
E2F2	ENSG00000007968	E2F transcription factor 2 [Source:HGNC Symbol;Acc:HGNC:3114]	-2.66828	4.94e-07	9	7.49085e-08	BAP1-PBase
PITPNC1	ENSG00000154217	phosphatidylinositol transfer protein, cytoplasmic 1 [Source:HGNC Symbol;Acc:HGNC:21045]	-2.68167	3.9e-09	11	1.28379e-07	Both
C19orf48	ENSG00000167747	chromosome 19 open reading frame 48 [Source:HGNC Symbol;Acc:HGNC:29667]	-2.69245	1.61e-08	21	5.65708e-10	Both
LINGO1	ENSG00000169783	leucine rich repeat and Ig domain containing 1 [Source:HGNC Symbol;Acc:HGNC:21205]	-2.71222	3.81e-08	9	2.13248e-09	PBase-BAP1
ARNT2	ENSG00000172379	aryl hydrocarbon receptor nuclear translocator 2 [Source:HGNC Symbol;Acc:HGNC:16876]	-2.71298	5.3e-09	10	2.13248e-09	Both
DENND1B	ENSG00000213047	DENN domain containing 1B [Source:HGNC Symbol;Acc:HGNC:28404]	-2.71581	6.69e-07	6	2.25819e-06	PBase-BAP1
MRPS6	ENSG00000243927	mitochondrial ribosomal protein S6 [Source:HGNC Symbol;Acc:HGNC:14051]	-2.72333	1.21e-07	16	1.02222e-08	Both
RELL1	ENSG00000181826	RELT like 1 [Source:HGNC Symbol;Acc:HGNC:27379]	-2.7242	4.3e-08	9	1.78309e-06	BAP1-PBase
LAMC3	ENSG00000050555	laminin subunit gamma 3 [Source:HGNC Symbol;Acc:HGNC:6494]	-2.7277	3.37e-09	6	2.25819e-06	PBase-BAP1
KLHL5	ENSG00000109790	kelch like family member 5 [Source:HGNC Symbol;Acc:HGNC:6356]	-2.72801	2.21e-08	7	2.25819e-06	BAP1-PBase
PDK4	ENSG00000004799	pyruvate dehydrogenase kinase 4 [Source:HGNC Symbol;Acc:HGNC:8812]	-2.73342	2.49e-08	6	7.726e-05	BAP1-PBase
KATNAL2	ENSG00000167216	katanin catalytic subunit A1 like 2 [Source:HGNC Symbol;Acc:HGNC:25387]	-2.73663	1.39e-06	7	2.25819e-06	PBase-BAP1
HAS2-AS1	ENSG00000248690	HAS2 antisense RNA 1 [Source:HGNC Symbol;Acc:HGNC:34340]	-2.73691	5.77e-06	8	1.56601e-07	PBase-BAP1
SHC4	ENSG00000185634	SHC adaptor protein 4 [Source:HGNC Symbol;Acc:HGNC:16743]	-2.74032	7.99e-09	8	2.25819e-06	Both
EFR3B	ENSG00000084710	EFR3 homolog B [Source:HGNC Symbol;Acc:HGNC:29155]	-2.74126	6.31e-08	9	3.75278e-05	Both
CECR2	ENSG00000099954	CECR2, histone acetyl-lysine reader [Source:HGNC Symbol;Acc:HGNC:1840]	-2.74331	6.35e-07	14	0.000100888	PBase-BAP1
STK32A	ENSG00000169302	serine/threonine kinase 32A [Source:HGNC Symbol;Acc:HGNC:28317]	-2.74359	3.32e-07	7	4.86129e-06	PBase-BAP1
KIAA1456	ENSG00000250305	KIAA1456 [Source:HGNC Symbol;Acc:HGNC:26725]	-2.74505	1.04e-08	7	2.25819e-06	Both
ACTA2	ENSG00000107796	actin, alpha 2, smooth muscle, aorta [Source:HGNC Symbol;Acc:HGNC:130]	-2.75278	1.52e-06	10	2.13248e-09	BAP1-PBase
SLCO3A1	ENSG00000176463	solute carrier organic anion transporter family member 3A1 [Source:HGNC Symbol;Acc:HGNC:10952]	-2.75646	2.48e-07	8	7.49085e-08	PBase-BAP1
KLHL22	ENSG00000099910	kelch like family member 22 [Source:HGNC Symbol;Acc:HGNC:25888]	-2.75679	3.81e-08	9	7.49085e-08	BAP1-PBase
CEP112	ENSG00000154240	centrosomal protein 112 [Source:HGNC Symbol;Acc:HGNC:28514]	-2.75831	3.75e-06	10	3.56545e-06	BAP1-PBase
SUPT16H	ENSG00000092201	SPT16 homolog, facilitates chromatin remodeling subunit [Source:HGNC Symbol;Acc:HGNC:11465]	-2.76269	7.93e-10	17	5.42243e-07	BAP1-PBase
CLMN	ENSG00000165959	calmin [Source:HGNC Symbol;Acc:HGNC:19972]	-2.7648	2.1e-08	9	7.49085e-08	Both
TPMT	ENSG00000137364	thiopurine S-methyltransferase [Source:HGNC Symbol;Acc:HGNC:12014]	-2.76969	8.38e-09	8	2.25819e-06	Both
HPSE2	ENSG00000172987	heparanase 2 (inactive) [Source:HGNC Symbol;Acc:HGNC:18374]	-2.77327	1.63e-06	8	2.25819e-06	Both
ANKRD16	ENSG00000134461	ankyrin repeat domain 16 [Source:HGNC Symbol;Acc:HGNC:23471]	-2.77373	3.14e-07	6	2.25819e-06	Both
CPED1	ENSG00000106034	cadherin like and PC-esterase domain containing 1 [Source:HGNC Symbol;Acc:HGNC:26159]	-2.77446	5.38e-05	8	2.30716e-05	Both
TMEM33	ENSG00000109133	transmembrane protein 33 [Source:HGNC Symbol;Acc:HGNC:25541]	-2.7833	1.12e-09	6	3.60789e-05	PBase-BAP1
SFT2D2	ENSG00000213064	SFT2 domain containing 2 [Source:HGNC Symbol;Acc:HGNC:25140]	-2.78759	2.89e-08	29	1.11022e-16	Both
MYLK	ENSG00000065534	myosin light chain kinase [Source:HGNC Symbol;Acc:HGNC:7590]	-2.79001	6.82e-08	6	5.68402e-05	BAP1-PBase
CITED4	ENSG00000179862	Cbp/p300 interacting transactivator with Glu/Asp rich carboxy-terminal domain 4 [Source:HGNC Symbol;Acc:HGNC:18696]	-2.79463	0.000235	16	3.98625e-08	PBase-BAP1
DNHD1	ENSG00000179532	dynein heavy chain domain 1 [Source:HGNC Symbol;Acc:HGNC:26532]	-2.80737	1.12e-09	17	0.000497168	Both
MC1R	ENSG00000258839	melanocortin 1 receptor [Source:HGNC Symbol;Acc:HGNC:6929]	-2.82141	3.4e-09	17	4.44089e-16	BAP1-PBase
OSBPL5	ENSG00000021762	oxysterol binding protein like 5 [Source:HGNC Symbol;Acc:HGNC:16392]	-2.82318	3.83e-10	29	4.95397e-07	BAP1-PBase
RNF11	ENSG00000123091	ring finger protein 11 [Source:HGNC Symbol;Acc:HGNC:10056]	-2.8243	6.89e-09	6	2.25819e-06	PBase-BAP1
HCN2	ENSG00000099822	hyperpolarization activated cyclic nucleotide gated potassium channel 2 [Source:HGNC Symbol;Acc:HGNC:4846]	-2.82518	8.05e-10	11	0.000251112	BAP1-PBase
TCP11L2	ENSG00000166046	t-complex 11 like 2 [Source:HGNC Symbol;Acc:HGNC:28627]	-2.828	1.38e-06	12	5.31616e-11	BAP1-PBase
NTN1	ENSG00000065320	netrin 1 [Source:HGNC Symbol;Acc:HGNC:8029]	-2.83069	7.4e-08	9	7.49085e-08	Both
SNRK	ENSG00000163788	SNF related kinase [Source:HGNC Symbol;Acc:HGNC:30598]	-2.83548	7.09e-08	13	1.17872e-12	PBase-BAP1
KCNQ5	ENSG00000185760	potassium voltage-gated channel subfamily Q member 5 [Source:HGNC Symbol;Acc:HGNC:6299]	-2.83662	3.02e-09	9	2.97231e-07	Both
FGF13	ENSG00000129682	fibroblast growth factor 13 [Source:HGNC Symbol;Acc:HGNC:3670]	-2.85173	2.23e-08	8	1.21231e-07	PBase-BAP1
EMILIN2	ENSG00000132205	elastin microfibril interfacer 2 [Source:HGNC Symbol;Acc:HGNC:19881]	-2.85616	8.34e-10	7	2.25819e-06	PBase-BAP1
GAB1	ENSG00000109458	GRB2 associated binding protein 1 [Source:HGNC Symbol;Acc:HGNC:4066]	-2.86327	5.85e-09	12	5.31616e-11	BAP1-PBase
NSG1	ENSG00000168824	Neuron-specific protein family member 1 [Source:UniProtKB/Swiss-Prot;Acc:P42857]	-2.86486	6.61e-06	9	2.13248e-09	PBase-BAP1
MAPK1	ENSG00000100030	mitogen-activated protein kinase 1 [Source:HGNC Symbol;Acc:HGNC:6871]	-2.86872	2.26e-10	7	2.25819e-06	Both
SLC7A8	ENSG00000092068	solute carrier family 7 member 8 [Source:HGNC Symbol;Acc:HGNC:11066]	-2.87279	1.27e-08	10	2.13248e-09	BAP1-PBase
MFSD2A	ENSG00000168389	major facilitator superfamily domain containing 2A [Source:HGNC Symbol;Acc:HGNC:25897]	-2.88753	1.55e-06	12	1.46454e-08	PBase-BAP1
CSGALNACT1	ENSG00000147408	chondroitin sulfate N-acetylgalactosaminyltransferase 1 [Source:HGNC Symbol;Acc:HGNC:24290]	-2.89161	3.88e-08	7	2.25819e-06	Both
ID2-AS1	ENSG00000235092	ID2 antisense RNA 1 (head to head) [Source:HGNC Symbol;Acc:HGNC:51103]	-2.89209	3.46e-06	47	9.85101e-12	Both
ITPR2	ENSG00000123104	inositol 1,4,5-trisphosphate receptor type 2 [Source:HGNC Symbol;Acc:HGNC:6181]	-2.8927	1.53e-09	9	7.49085e-08	Both
KLF15	ENSG00000163884	Kruppel like factor 15 [Source:HGNC Symbol;Acc:HGNC:14536]	-2.90014	2.26e-08	6	2.25819e-06	Both
SLC22A23	ENSG00000137266	solute carrier family 22 member 23 [Source:HGNC Symbol;Acc:HGNC:21106]	-2.90027	1.03e-09	11	1.93655e-06	Both
MIB1	ENSG00000101752	mindbomb E3 ubiquitin protein ligase 1 [Source:HGNC Symbol;Acc:HGNC:21086]	-2.90786	8.8e-09	8	2.25819e-06	Both
RNF182	ENSG00000180537	ring finger protein 182 [Source:HGNC Symbol;Acc:HGNC:28522]	-2.91083	1.25e-08	11	2.13248e-09	BAP1-PBase
SIPA1L2	ENSG00000116991	signal induced proliferation associated 1 like 2 [Source:HGNC Symbol;Acc:HGNC:23800]	-2.91491	9.3e-10	6	2.18263e-05	Both
MGLL	ENSG00000074416	monoglyceride lipase [Source:HGNC Symbol;Acc:HGNC:17038]	-2.92013	1.15e-06	11	5.31616e-11	Both
EPHA4	ENSG00000116106	EPH receptor A4 [Source:HGNC Symbol;Acc:HGNC:3388]	-2.9246	9.12e-09	14	2.35367e-14	Both
SLCO5A1	ENSG00000137571	solute carrier organic anion transporter family member 5A1 [Source:HGNC Symbol;Acc:HGNC:19046]	-2.9302	3.06e-09	6	2.25819e-06	PBase-BAP1
LIPT2	ENSG00000175536	lipoyl(octanoyl) transferase 2 (putative) [Source:HGNC Symbol;Acc:HGNC:37216]	-2.93261	4.82e-06	9	7.49085e-08	BAP1-PBase
SLC39A1	ENSG00000143570	solute carrier family 39 member 1 [Source:HGNC Symbol;Acc:HGNC:12876]	-2.93517	7.93e-10	13	5.31616e-11	Both
CACNA2D1	ENSG00000153956	calcium voltage-gated channel auxiliary subunit alpha2delta 1 [Source:HGNC Symbol;Acc:HGNC:1399]	-2.93678	3.46e-07	7	2.25819e-06	PBase-BAP1
ATP2B4	ENSG00000058668	ATPase plasma membrane Ca2+ transporting 4 [Source:HGNC Symbol;Acc:HGNC:817]	-2.94178	2.61e-09	8	7.49085e-08	PBase-BAP1
LRRC58	ENSG00000163428	leucine rich repeat containing 58 [Source:HGNC Symbol;Acc:HGNC:26968]	-2.94581	1.91e-09	28	0.000519107	PBase-BAP1
GDPD5	ENSG00000158555	glycerophosphodiester phosphodiesterase domain containing 5 [Source:HGNC Symbol;Acc:HGNC:28804]	-2.95045	4.7e-09	9	2.13248e-09	PBase-BAP1
MAOA	ENSG00000189221	monoamine oxidase A [Source:HGNC Symbol;Acc:HGNC:6833]	-2.96479	6.8e-09	8	2.25819e-06	Both
RASSF4	ENSG00000107551	Ras association domain family member 4 [Source:HGNC Symbol;Acc:HGNC:20793]	-2.97026	2.44e-08	11	1.24691e-09	PBase-BAP1
MBP	ENSG00000197971	myelin basic protein [Source:HGNC Symbol;Acc:HGNC:6925]	-2.97048	9.7e-10	7	2.25819e-06	BAP1-PBase
ATP6V0A2	ENSG00000185344	ATPase H+ transporting V0 subunit a2 [Source:HGNC Symbol;Acc:HGNC:18481]	-2.98088	5.92e-09	11	2.13248e-09	BAP1-PBase
CTTNBP2	ENSG00000077063	cortactin binding protein 2 [Source:HGNC Symbol;Acc:HGNC:15679]	-2.98862	3.07e-08	6	2.25819e-06	PBase-BAP1
SPATA13	ENSG00000182957	spermatogenesis associated 13 [Source:HGNC Symbol;Acc:HGNC:23222]	-2.98957	2.26e-09	8	8.75912e-06	Both
TTYH2	ENSG00000141540	tweety family member 2 [Source:HGNC Symbol;Acc:HGNC:13877]	-2.99192	2.75e-09	8	2.25819e-06	BAP1-PBase
RAB27A	ENSG00000069974	RAB27A, member RAS oncogene family [Source:HGNC Symbol;Acc:HGNC:9766]	-2.99839	1.16e-08	7	2.25819e-06	PBase-BAP1
ID3	ENSG00000117318	inhibitor of DNA binding 3, HLH protein [Source:HGNC Symbol;Acc:HGNC:5362]	-3.01453	8.34e-10	6	2.25819e-06	PBase-BAP1
NKPD1	ENSG00000179846	NTPase KAP family P-loop domain containing 1 [Source:HGNC Symbol;Acc:HGNC:24739]	-3.01457	1.63e-05	9	2.13248e-09	PBase-BAP1
DNM3	ENSG00000197959	dynamin 3 [Source:HGNC Symbol;Acc:HGNC:29125]	-3.02006	1.45e-05	7	2.25819e-06	PBase-BAP1
LEF1	ENSG00000138795	lymphoid enhancer binding factor 1 [Source:HGNC Symbol;Acc:HGNC:6551]	-3.02177	4.58e-10	14	1.41526e-11	Both
CYP27A1	ENSG00000135929	cytochrome P450 family 27 subfamily A member 1 [Source:HGNC Symbol;Acc:HGNC:2605]	-3.02279	1.12e-08	6	5.68402e-05	BAP1-PBase
IGFBP6	ENSG00000167779	insulin like growth factor binding protein 6 [Source:HGNC Symbol;Acc:HGNC:5475]	-3.02403	1.94e-07	12	2.04079e-05	PBase-BAP1
KPNA2	ENSG00000182481	karyopherin subunit alpha 2 [Source:HGNC Symbol;Acc:HGNC:6395]	-3.02987	5.24e-09	16	2.35367e-14	Both
OSBPL1A	ENSG00000141447	oxysterol binding protein like 1A [Source:HGNC Symbol;Acc:HGNC:16398]	-3.03831	4.31e-10	7	0.000302673	Both
MRPL3	ENSG00000114686	mitochondrial ribosomal protein L3 [Source:HGNC Symbol;Acc:HGNC:10379]	-3.04765	7.93e-10	16	2.35367e-14	Both
SNAI2	ENSG00000019549	snail family transcriptional repressor 2 [Source:HGNC Symbol;Acc:HGNC:11094]	-3.05399	5.48e-08	7	4.04082e-06	PBase-BAP1
FAM160A1	ENSG00000164142	family with sequence similarity 160 member A1 [Source:HGNC Symbol;Acc:HGNC:34237]	-3.05511	2.99e-06	8	2.25819e-06	Both
DHDH	ENSG00000104808	dihydrodiol dehydrogenase [Source:HGNC Symbol;Acc:HGNC:17887]	-3.05982	0.000179	6	2.25819e-06	PBase-BAP1
LINC01762	ENSG00000233154	long intergenic non-protein coding RNA 1762 [Source:HGNC Symbol;Acc:HGNC:52552]	-3.08391	6.46e-05	10	0.000251112	PBase-BAP1
ATP6V0A4	ENSG00000105929	ATPase H+ transporting V0 subunit a4 [Source:HGNC Symbol;Acc:HGNC:866]	-3.09814	0.00011	7	2.25819e-06	Both
SEMA6D	ENSG00000137872	semaphorin 6D [Source:HGNC Symbol;Acc:HGNC:16770]	-3.10157	5.97e-05	15	8.05445e-12	Both
TSPAN11	ENSG00000110900	tetraspanin 11 [Source:HGNC Symbol;Acc:HGNC:30795]	-3.10292	0.000651	7	2.25819e-06	PBase-BAP1
DPYSL2	ENSG00000092964	dihydropyrimidinase like 2 [Source:HGNC Symbol;Acc:HGNC:3014]	-3.10996	3.11e-10	6	0.000221172	Both
LRRC75A	ENSG00000181350	leucine rich repeat containing 75A [Source:HGNC Symbol;Acc:HGNC:32403]	-3.11132	1.68e-08	8	0.000117026	PBase-BAP1
MITF	ENSG00000187098	melanogenesis associated transcription factor [Source:HGNC Symbol;Acc:HGNC:7105]	-3.11228	1.36e-09	11	7.40789e-06	PBase-BAP1
CHCHD6	ENSG00000159685	coiled-coil-helix-coiled-coil-helix domain containing 6 [Source:HGNC Symbol;Acc:HGNC:28184]	-3.11838	2.56e-09	10	2.13248e-09	BAP1-PBase
SRRM3	ENSG00000177679	serine/arginine repetitive matrix 3 [Source:HGNC Symbol;Acc:HGNC:26729]	-3.12067	1.62e-09	9	4.04268e-06	BAP1-PBase
ASCC3	ENSG00000112249	activating signal cointegrator 1 complex subunit 3 [Source:HGNC Symbol;Acc:HGNC:18697]	-3.12156	2.45e-09	8	7.49085e-08	Both
PALM	ENSG00000099864	paralemmin [Source:HGNC Symbol;Acc:HGNC:8594]	-3.13285	3.39e-08	6	5.68402e-05	Both
ROR1	ENSG00000185483	receptor tyrosine kinase like orphan receptor 1 [Source:HGNC Symbol;Acc:HGNC:10256]	-3.13341	2.97e-06	8	2.25819e-06	Both
PLCB4	ENSG00000101333	phospholipase C beta 4 [Source:HGNC Symbol;Acc:HGNC:9059]	-3.14212	1.91e-10	8	7.49085e-08	Both
POU3F1	ENSG00000185668	POU class 3 homeobox 1 [Source:HGNC Symbol;Acc:HGNC:9214]	-3.14386	1.22e-07	10	2.13248e-09	PBase-BAP1
ABCB4	ENSG00000005471	ATP binding cassette subfamily B member 4 [Source:HGNC Symbol;Acc:HGNC:45]	-3.15034	2.65e-09	7	2.25819e-06	Both
ADAMTS17	ENSG00000140470	ADAM metallopeptidase with thrombospondin type 1 motif 17 [Source:HGNC Symbol;Acc:HGNC:17109]	-3.1563	2.98e-07	7	2.25819e-06	PBase-BAP1
CUBN	ENSG00000107611	cubilin [Source:HGNC Symbol;Acc:HGNC:2548]	-3.16889	2.37e-09	9	7.49085e-08	Both
TMCC3	ENSG00000057704	transmembrane and coiled-coil domain family 3 [Source:HGNC Symbol;Acc:HGNC:29199]	-3.17091	8.41e-09	7	2.25819e-06	PBase-BAP1
LBH	ENSG00000213626	limb bud and heart development [Source:HGNC Symbol;Acc:HGNC:29532]	-3.18775	1.08e-07	9	0.000148829	PBase-BAP1
EEA1	ENSG00000102189	early endosome antigen 1 [Source:HGNC Symbol;Acc:HGNC:3185]	-3.18932	1.08e-09	6	3.83929e-06	PBase-BAP1
RORA	ENSG00000069667	RAR related orphan receptor A [Source:HGNC Symbol;Acc:HGNC:10258]	-3.19206	9.46e-08	6	5.68402e-05	BAP1-PBase
RAPGEF4	ENSG00000091428	Rap guanine nucleotide exchange factor 4 [Source:HGNC Symbol;Acc:HGNC:16626]	-3.19335	1.85e-05	8	2.25819e-06	Both
ELOVL5	ENSG00000012660	ELOVL fatty acid elongase 5 [Source:HGNC Symbol;Acc:HGNC:21308]	-3.20637	3.83e-10	7	2.25819e-06	BAP1-PBase
LPL	ENSG00000175445	lipoprotein lipase [Source:HGNC Symbol;Acc:HGNC:6677]	-3.22503	2.81e-06	8	7.49085e-08	PBase-BAP1
ERC1	ENSG00000082805	ELKS/RAB6-interacting/CAST family member 1 [Source:HGNC Symbol;Acc:HGNC:17072]	-3.22605	2.46e-10	9	7.49085e-08	Both
MYB	ENSG00000118513	MYB proto-oncogene, transcription factor [Source:HGNC Symbol;Acc:HGNC:7545]	-3.24187	3.14e-07	7	2.25819e-06	Both
KIF3C	ENSG00000084731	kinesin family member 3C [Source:HGNC Symbol;Acc:HGNC:6321]	-3.24227	1.48e-09	6	6.12433e-05	Both
NAV2	ENSG00000166833	neuron navigator 2 [Source:HGNC Symbol;Acc:HGNC:15997]	-3.25868	4.67e-10	18	5.65708e-10	Both
NUP50-AS1	ENSG00000226328	NUP50 antisense RNA 1 (head to head) [Source:HGNC Symbol;Acc:HGNC:50502]	-3.27251	4.47e-09	9	2.13248e-09	PBase-BAP1
TMEM18	ENSG00000151353	transmembrane protein 18 [Source:HGNC Symbol;Acc:HGNC:25257]	-3.281	1.91e-10	10	2.13248e-09	Both
KLHL24	ENSG00000114796	kelch like family member 24 [Source:HGNC Symbol;Acc:HGNC:25947]	-3.32909	7.26e-09	16	3.74297e-10	Both
MTPN	ENSG00000105887	myotrophin [Source:HGNC Symbol;Acc:HGNC:15667]	-3.34118	8.27e-11	15	4.44089e-16	Both
IQGAP1	ENSG00000140575	IQ motif containing GTPase activating protein 1 [Source:HGNC Symbol;Acc:HGNC:6110]	-3.35292	7.93e-10	9	7.49085e-08	BAP1-PBase
NRN1	ENSG00000124785	neuritin 1 [Source:HGNC Symbol;Acc:HGNC:17972]	-3.35527	1.41e-08	19	7.93348e-08	Both
LMF1	ENSG00000103227	lipase maturation factor 1 [Source:HGNC Symbol;Acc:HGNC:14154]	-3.35701	0.000664	6	5.68402e-05	BAP1-PBase
LINC00173	ENSG00000196668	long intergenic non-protein coding RNA 173 [Source:HGNC Symbol;Acc:HGNC:33791]	-3.36529	6.3e-08	6	5.12104e-06	PBase-BAP1
ABHD6	ENSG00000163686	abhydrolase domain containing 6 [Source:HGNC Symbol;Acc:HGNC:21398]	-3.3702	3.83e-10	6	2.25819e-06	Both
RALY	ENSG00000125970	RALY heterogeneous nuclear ribonucleoprotein [Source:HGNC Symbol;Acc:HGNC:15921]	-3.38513	5.75e-10	15	2.35367e-14	Both
DCAF6	ENSG00000143164	DDB1 and CUL4 associated factor 6 [Source:HGNC Symbol;Acc:HGNC:30002]	-3.40356	1.3e-10	6	5.68402e-05	Both
THSD4	ENSG00000187720	thrombospondin type 1 domain containing 4 [Source:HGNC Symbol;Acc:HGNC:25835]	-3.41772	1.92e-07	10	2.13248e-09	Both
HMCN1	ENSG00000143341	hemicentin 1 [Source:HGNC Symbol;Acc:HGNC:19194]	-3.43066	4.1e-08	29	4.44089e-16	Both
TTC39B	ENSG00000155158	tetratricopeptide repeat domain 39B [Source:HGNC Symbol;Acc:HGNC:23704]	-3.43767	2.58e-08	10	2.29307e-07	BAP1-PBase
TRPM4	ENSG00000130529	transient receptor potential cation channel subfamily M member 4 [Source:HGNC Symbol;Acc:HGNC:17993]	-3.44282	1.64e-10	6	5.68402e-05	BAP1-PBase
TMCO1	ENSG00000143183	transmembrane and coiled-coil domains 1 [Source:HGNC Symbol;Acc:HGNC:18188]	-3.47637	1.97e-10	12	5.31616e-11	BAP1-PBase
PKNOX2	ENSG00000165495	PBX/knotted 1 homeobox 2 [Source:HGNC Symbol;Acc:HGNC:16714]	-3.48832	1.5e-09	6	5.68402e-05	Both
ADIPOR2	ENSG00000006831	adiponectin receptor 2 [Source:HGNC Symbol;Acc:HGNC:24041]	-3.49903	1.91e-10	13	5.31616e-11	BAP1-PBase
ACTN4	ENSG00000130402	actinin alpha 4 [Source:HGNC Symbol;Acc:HGNC:166]	-3.52576	5.78e-10	8	1.5785e-05	BAP1-PBase
NIPAL2	ENSG00000104361	NIPA like domain containing 2 [Source:HGNC Symbol;Acc:HGNC:25854]	-3.52767	8.97e-07	13	1.17872e-12	PBase-BAP1
CTSD	ENSG00000117984	cathepsin D [Source:HGNC Symbol;Acc:HGNC:2529]	-3.52921	4.03e-10	9	7.49085e-08	BAP1-PBase
PTPRG	ENSG00000144724	protein tyrosine phosphatase, receptor type G [Source:HGNC Symbol;Acc:HGNC:9671]	-3.5456	7.93e-10	13	6.70835e-10	Both
AFAP1	ENSG00000196526	actin filament associated protein 1 [Source:HGNC Symbol;Acc:HGNC:24017]	-3.5462	1.65e-10	9	7.49085e-08	BAP1-PBase
TRIM2	ENSG00000109654	tripartite motif containing 2 [Source:HGNC Symbol;Acc:HGNC:15974]	-3.56195	9.38e-10	15	2.69718e-12	Both
PCSK6	ENSG00000140479	proprotein convertase subtilisin/kexin type 6 [Source:HGNC Symbol;Acc:HGNC:8569]	-3.56338	1.65e-10	20	1.3732e-08	Both
MEX3C	ENSG00000176624	mex-3 RNA binding family member C [Source:HGNC Symbol;Acc:HGNC:28040]	-3.56639	1.3e-10	10	1.52989e-06	Both
PADI3	ENSG00000142619	peptidyl arginine deiminase 3 [Source:HGNC Symbol;Acc:HGNC:18337]	-3.57831	2.28e-05	6	2.25819e-06	PBase-BAP1
ST8SIA6	ENSG00000148488	ST8 alpha-N-acetyl-neuraminide alpha-2,8-sialyltransferase 6 [Source:HGNC Symbol;Acc:HGNC:23317]	-3.59007	6.48e-06	7	4.17308e-05	Both
RAB6B	ENSG00000154917	RAB6B, member RAS oncogene family [Source:HGNC Symbol;Acc:HGNC:14902]	-3.59337	2e-10	11	5.31616e-11	PBase-BAP1
DHRS3	ENSG00000162496	dehydrogenase/reductase 3 [Source:HGNC Symbol;Acc:HGNC:17693]	-3.63573	2.23e-09	15	1.00072e-06	Both
KLHL13	ENSG00000003096	kelch like family member 13 [Source:HGNC Symbol;Acc:HGNC:22931]	-3.66499	1.64e-06	6	2.25819e-06	PBase-BAP1
LAMA5	ENSG00000130702	laminin subunit alpha 5 [Source:HGNC Symbol;Acc:HGNC:6485]	-3.66639	1.91e-10	12	3.69789e-05	BAP1-PBase
FAM171B	ENSG00000144369	family with sequence similarity 171 member B [Source:HGNC Symbol;Acc:HGNC:29412]	-3.67133	3.44e-09	8	2.25819e-06	BAP1-PBase
CD109	ENSG00000156535	CD109 molecule [Source:HGNC Symbol;Acc:HGNC:21685]	-3.71197	3.45e-09	8	4.60403e-06	PBase-BAP1
ADAM10	ENSG00000137845	ADAM metallopeptidase domain 10 [Source:HGNC Symbol;Acc:HGNC:188]	-3.72088	4.82e-10	7	2.25819e-06	Both
PRKAA2	ENSG00000162409	protein kinase AMP-activated catalytic subunit alpha 2 [Source:HGNC Symbol;Acc:HGNC:9377]	-3.73233	1.5e-05	8	7.49085e-08	PBase-BAP1
CX3CL1	ENSG00000006210	C-X3-C motif chemokine ligand 1 [Source:HGNC Symbol;Acc:HGNC:10647]	-3.75359	1.68e-08	9	2.13248e-09	PBase-BAP1
STARD4-AS1	ENSG00000246859	STARD4 antisense RNA 1 [Source:HGNC Symbol;Acc:HGNC:44117]	-3.75439	5.31e-06	6	4.9852e-06	PBase-BAP1
ITGA9	ENSG00000144668	integrin subunit alpha 9 [Source:HGNC Symbol;Acc:HGNC:6145]	-3.7582	1.48e-09	15	2.35367e-14	Both
ZBTB33	ENSG00000177485	zinc finger and BTB domain containing 33 [Source:HGNC Symbol;Acc:HGNC:16682]	-3.76254	1.51e-10	6	5.52519e-06	PBase-BAP1
HCN1	ENSG00000164588	hyperpolarization activated cyclic nucleotide gated potassium channel 1 [Source:HGNC Symbol;Acc:HGNC:4845]	-3.76877	1.5e-05	6	2.25819e-06	Both
WFDC1	ENSG00000103175	WAP four-disulfide core domain 1 [Source:HGNC Symbol;Acc:HGNC:15466]	-3.77625	1.05e-05	7	2.25819e-06	BAP1-PBase
PPARGC1A	ENSG00000109819	PPARG coactivator 1 alpha [Source:HGNC Symbol;Acc:HGNC:9237]	-3.77912	2.09e-10	8	7.49085e-08	Both
FAM167B	ENSG00000183615	family with sequence similarity 167 member B [Source:HGNC Symbol;Acc:HGNC:28133]	-3.79801	7.93e-10	6	0.000231236	PBase-BAP1
ALCAM	ENSG00000170017	activated leukocyte cell adhesion molecule [Source:HGNC Symbol;Acc:HGNC:400]	-3.82977	1.95e-09	8	7.49085e-08	PBase-BAP1
CHST3	ENSG00000122863	carbohydrate sulfotransferase 3 [Source:HGNC Symbol;Acc:HGNC:1971]	-3.85475	2.59e-06	6	2.25819e-06	PBase-BAP1
AMOT	ENSG00000126016	angiomotin [Source:HGNC Symbol;Acc:HGNC:17810]	-3.85512	9.44e-10	6	5.82453e-06	Both
FNIP2	ENSG00000052795	folliculin interacting protein 2 [Source:HGNC Symbol;Acc:HGNC:29280]	-3.87465	1.18e-10	10	2.13248e-09	PBase-BAP1
CCDC136	ENSG00000128596	coiled-coil domain containing 136 [Source:HGNC Symbol;Acc:HGNC:22225]	-3.89089	6.35e-10	8	2.02814e-05	PBase-BAP1
RECQL	ENSG00000004700	RecQ like helicase [Source:HGNC Symbol;Acc:HGNC:9948]	-3.91585	2e-10	14	1.74376e-10	BAP1-PBase
NPTXR	ENSG00000221890	neuronal pentraxin receptor [Source:HGNC Symbol;Acc:HGNC:7954]	-3.92207	1.65e-10	9	6.51583e-06	Both
LRRC8D	ENSG00000171492	leucine rich repeat containing 8 family member D [Source:HGNC Symbol;Acc:HGNC:16992]	-3.92559	3.72e-10	7	3.50775e-05	Both
BAP1	ENSG00000163930	BRCA1 associated protein 1 [Source:HGNC Symbol;Acc:HGNC:950]	-3.92957	3.58e-11	15	2.35367e-14	Both
LHFPL3	ENSG00000187416	lipoma HMGIC fusion partner-like 3 [Source:HGNC Symbol;Acc:HGNC:6589]	-3.94922	6.98e-06	8	5.48715e-06	PBase-BAP1
CD82	ENSG00000085117	CD82 molecule [Source:HGNC Symbol;Acc:HGNC:6210]	-3.97597	1.36e-10	14	2.35367e-14	PBase-BAP1
NFATC4	ENSG00000100968	nuclear factor of activated T-cells 4 [Source:HGNC Symbol;Acc:HGNC:7778]	-4.00032	8.18e-06	6	2.25819e-06	PBase-BAP1
SOX6	ENSG00000110693	SRY-box 6 [Source:HGNC Symbol;Acc:HGNC:16421]	-4.01777	3.23e-10	14	2.35367e-14	Both
NRXN3	ENSG00000021645	neurexin 3 [Source:HGNC Symbol;Acc:HGNC:8010]	-4.02071	1.07e-08	8	7.49085e-08	Both
RGS9	ENSG00000108370	regulator of G-protein signaling 9 [Source:HGNC Symbol;Acc:HGNC:10004]	-4.05184	2.89e-05	7	1.20259e-05	Both
HAS2	ENSG00000170961	hyaluronan synthase 2 [Source:HGNC Symbol;Acc:HGNC:4819]	-4.08279	5.98e-10	12	1.17872e-12	Both
BICC1	ENSG00000122870	BicC family RNA binding protein 1 [Source:HGNC Symbol;Acc:HGNC:19351]	-4.08666	6.19e-09	10	2.13248e-09	Both
ABLIM1	ENSG00000099204	actin binding LIM protein 1 [Source:HGNC Symbol;Acc:HGNC:78]	-4.10677	1.21e-09	10	6.30068e-09	Both
FRMD6	ENSG00000139926	FERM domain containing 6 [Source:HGNC Symbol;Acc:HGNC:19839]	-4.12152	2.16e-10	19	7.32747e-14	Both
PARP11	ENSG00000111224	poly(ADP-ribose) polymerase family member 11 [Source:HGNC Symbol;Acc:HGNC:1186]	-4.18427	9.46e-07	26	8.66718e-12	BAP1-PBase
ERGIC2	ENSG00000087502	ERGIC and golgi 2 [Source:HGNC Symbol;Acc:HGNC:30208]	-4.18691	1.29e-10	19	3.56937e-06	Both
EMX2	ENSG00000170370	empty spiracles homeobox 2 [Source:HGNC Symbol;Acc:HGNC:3341]	-4.20458	3.11e-08	8	2.25819e-06	BAP1-PBase
PALLD	ENSG00000129116	palladin, cytoskeletal associated protein [Source:HGNC Symbol;Acc:HGNC:17068]	-4.20488	2.05e-09	16	4.44089e-16	Both
STOX2	ENSG00000173320	storkhead box 2 [Source:HGNC Symbol;Acc:HGNC:25450]	-4.21168	1.83e-09	9	7.49085e-08	Both
SEMA6A	ENSG00000092421	semaphorin 6A [Source:HGNC Symbol;Acc:HGNC:10738]	-4.23941	7.92e-11	6	0.000111416	Both
LDB2	ENSG00000169744	LIM domain binding 2 [Source:HGNC Symbol;Acc:HGNC:6533]	-4.24464	1.66e-09	8	1.10746e-07	PBase-BAP1
SYN3	ENSG00000185666	synapsin III [Source:HGNC Symbol;Acc:HGNC:11496]	-4.24963	7.95e-09	10	2.13248e-09	Both
ZDHHC11	ENSG00000188818	zinc finger DHHC-type containing 11 [Source:HGNC Symbol;Acc:HGNC:19158]	-4.25048	1.06e-09	8	2.25819e-06	BAP1-PBase
ARHGEF4	ENSG00000136002	Rho guanine nucleotide exchange factor 4 [Source:HGNC Symbol;Acc:HGNC:684]	-4.26666	1.13e-09	6	5.68402e-05	BAP1-PBase
ATP10A	ENSG00000206190	ATPase phospholipid transporting 10A (putative) [Source:HGNC Symbol;Acc:HGNC:13542]	-4.27471	1.91e-10	10	2.13248e-09	Both
SPECC1	ENSG00000128487	sperm antigen with calponin homology and coiled-coil domains 1 [Source:HGNC Symbol;Acc:HGNC:30615]	-4.28689	2.14e-11	16	6.22362e-08	PBase-BAP1
EPHA10	ENSG00000183317	EPH receptor A10 [Source:HGNC Symbol;Acc:HGNC:19987]	-4.32217	1.02e-06	7	2.25819e-06	Both
RASD2	ENSG00000100302	RASD family member 2 [Source:HGNC Symbol;Acc:HGNC:18229]	-4.35699	3.53e-09	6	5.68402e-05	BAP1-PBase
NRG3	ENSG00000185737	neuregulin 3 [Source:HGNC Symbol;Acc:HGNC:7999]	-4.37129	5.5e-09	9	3.16336e-09	PBase-BAP1
TRABD2A	ENSG00000186854	TraB domain containing 2A [Source:HGNC Symbol;Acc:HGNC:27013]	-4.37901	3.07e-10	16	0.000100888	BAP1-PBase
ACTG2	ENSG00000163017	actin, gamma 2, smooth muscle, enteric [Source:HGNC Symbol;Acc:HGNC:145]	-4.40142	3.54e-07	6	5.68402e-05	BAP1-PBase
UTRN	ENSG00000152818	utrophin [Source:HGNC Symbol;Acc:HGNC:12635]	-4.40321	1e-09	9	7.49085e-08	Both
ZNF541	ENSG00000118156	zinc finger protein 541 [Source:HGNC Symbol;Acc:HGNC:25294]	-4.42023	1.04e-06	24	1.11022e-16	BAP1-PBase
CPNE5	ENSG00000124772	copine 5 [Source:HGNC Symbol;Acc:HGNC:2318]	-4.44863	1.81e-09	6	5.68402e-05	Both
CEMIP	ENSG00000103888	cell migration inducing hyaluronan binding protein [Source:HGNC Symbol;Acc:HGNC:29213]	-4.46908	8.75e-10	7	2.25819e-06	PBase-BAP1
LRP11	ENSG00000120256	LDL receptor related protein 11 [Source:HGNC Symbol;Acc:HGNC:16936]	-4.49099	1.08e-09	20	1.11022e-16	PBase-BAP1
CACNA1B	ENSG00000148408	calcium voltage-gated channel subunit alpha1 B [Source:HGNC Symbol;Acc:HGNC:1389]	-4.51154	1.92e-06	7	2.25819e-06	BAP1-PBase
ATP11A	ENSG00000068650	ATPase phospholipid transporting 11A [Source:HGNC Symbol;Acc:HGNC:13552]	-4.51881	2.08e-10	15	2.35367e-14	Both
SLC6A17	ENSG00000197106	solute carrier family 6 member 17 [Source:HGNC Symbol;Acc:HGNC:31399]	-4.53454	4.35e-05	17	2.82849e-07	BAP1-PBase
VMAC	ENSG00000187650	vimentin-type intermediate filament associated coiled-coil protein [Source:HGNC Symbol;Acc:HGNC:33803]	-4.54714	5.86e-10	7	2.25819e-06	BAP1-PBase
STAC	ENSG00000144681	SH3 and cysteine rich domain [Source:HGNC Symbol;Acc:HGNC:11353]	-4.60877	1.91e-10	6	5.68402e-05	Both
ANO4	ENSG00000151572	anoctamin 4 [Source:HGNC Symbol;Acc:HGNC:23837]	-4.64492	2e-10	6	5.68402e-05	BAP1-PBase
TBXAS1	ENSG00000059377	thromboxane A synthase 1 [Source:HGNC Symbol;Acc:HGNC:11609]	-4.64976	2.52e-07	10	2.13248e-09	BAP1-PBase
COL6A3	ENSG00000163359	collagen type VI alpha 3 chain [Source:HGNC Symbol;Acc:HGNC:2213]	-4.68046	1.57e-07	6	2.25819e-06	Both
PLEKHG1	ENSG00000120278	pleckstrin homology and RhoGEF domain containing G1 [Source:HGNC Symbol;Acc:HGNC:20884]	-4.69472	1.04e-08	9	7.49085e-08	Both
TCF7	ENSG00000081059	transcription factor 7 (T-cell specific, HMG-box) [Source:HGNC Symbol;Acc:HGNC:11639]	-4.69754	1.24e-09	21	1.20237e-13	BAP1-PBase
BMPR2	ENSG00000204217	bone morphogenetic protein receptor type 2 [Source:HGNC Symbol;Acc:HGNC:1078]	-4.70358	4.39e-10	12	5.31616e-11	Both
TRPM8	ENSG00000144481	transient receptor potential cation channel subfamily M member 8 [Source:HGNC Symbol;Acc:HGNC:17961]	-4.74866	8.27e-11	8	0.000194352	BAP1-PBase
LINC01531	ENSG00000205786	long intergenic non-protein coding RNA 1531 [Source:HGNC Symbol;Acc:HGNC:51270]	-4.75538	1.06e-07	22	9.25069e-08	BAP1-PBase
CIITA	ENSG00000179583	class II major histocompatibility complex transactivator [Source:HGNC Symbol;Acc:HGNC:7067]	-4.76961	8.52e-07	10	2.13248e-09	BAP1-PBase
C14orf37	ENSG00000139971	chromosome 14 open reading frame 37 [Source:HGNC Symbol;Acc:HGNC:19846]	-4.82282	2.46e-10	7	2.00132e-05	Both
ADCY2	ENSG00000078295	adenylate cyclase 2 [Source:HGNC Symbol;Acc:HGNC:233]	-4.82362	1.09e-09	12	5.15055e-05	Both
RAP1GAP	ENSG00000076864	RAP1 GTPase activating protein [Source:HGNC Symbol;Acc:HGNC:9858]	-4.87081	5.07e-09	6	5.68402e-05	BAP1-PBase
CCDC114	ENSG00000105479	coiled-coil domain containing 114 [Source:HGNC Symbol;Acc:HGNC:26560]	-4.93118	1.8e-07	9	2.13248e-09	PBase-BAP1
CASC4	ENSG00000166734	cancer susceptibility 4 [Source:HGNC Symbol;Acc:HGNC:24892]	-4.93253	3.06e-10	8	2.25819e-06	BAP1-PBase
CHST1	ENSG00000175264	carbohydrate sulfotransferase 1 [Source:HGNC Symbol;Acc:HGNC:1969]	-4.95254	1.25e-09	7	2.25819e-06	BAP1-PBase
MBNL3	ENSG00000076770	muscleblind like splicing regulator 3 [Source:HGNC Symbol;Acc:HGNC:20564]	-5.07752	1.95e-09	14	1.17872e-12	BAP1-PBase
DYSF	ENSG00000135636	dysferlin [Source:HGNC Symbol;Acc:HGNC:3097]	-5.09886	6.69e-08	6	2.25819e-06	PBase-BAP1
GOLIM4	ENSG00000173905	golgi integral membrane protein 4 [Source:HGNC Symbol;Acc:HGNC:15448]	-5.11842	9.78e-10	16	5.76157e-07	Both
SCML4	ENSG00000146285	sex comb on midleg-like 4 (Drosophila) [Source:HGNC Symbol;Acc:HGNC:21397]	-5.14307	2.31e-09	13	4.85883e-06	Both
SULT1C2	ENSG00000198203	sulfotransferase family 1C member 2 [Source:HGNC Symbol;Acc:HGNC:11456]	-5.20231	1e-07	6	5.68402e-05	BAP1-PBase
FAM46C	ENSG00000183508	family with sequence similarity 46 member C [Source:HGNC Symbol;Acc:HGNC:24712]	-5.2298	1.56e-07	18	3.62254e-06	Both
FBXO2	ENSG00000116661	F-box protein 2 [Source:HGNC Symbol;Acc:HGNC:13581]	-5.25869	1.62e-07	6	2.25819e-06	PBase-BAP1
IL16	ENSG00000172349	interleukin 16 [Source:HGNC Symbol;Acc:HGNC:5980]	-5.30031	4.18e-11	11	0.000576808	Both
CPXM1	ENSG00000088882	carboxypeptidase X, M14 family member 1 [Source:HGNC Symbol;Acc:HGNC:15771]	-5.32265	3.48e-09	10	2.13248e-09	PBase-BAP1
FBLN1	ENSG00000077942	fibulin 1 [Source:HGNC Symbol;Acc:HGNC:3600]	-5.34637	4.92e-10	6	2.25819e-06	PBase-BAP1
SLC8A1	ENSG00000183023	solute carrier family 8 member A1 [Source:HGNC Symbol;Acc:HGNC:11068]	-5.37206	3.81e-07	8	2.25819e-06	Both
CRTAC1	ENSG00000095713	cartilage acidic protein 1 [Source:HGNC Symbol;Acc:HGNC:14882]	-5.38394	1.92e-07	11	2.13248e-09	BAP1-PBase
SLC26A4	ENSG00000091137	solute carrier family 26 member 4 [Source:HGNC Symbol;Acc:HGNC:8818]	-5.418	1.53e-06	6	5.68402e-05	BAP1-PBase
FNBP1L	ENSG00000137942	formin binding protein 1 like [Source:HGNC Symbol;Acc:HGNC:20851]	-5.46351	1.55e-11	13	5.31616e-11	Both
ZNF365	ENSG00000138311	zinc finger protein 365 [Source:HGNC Symbol;Acc:HGNC:18194]	-5.51159	1.97e-09	11	2.89843e-05	Both
IGFBP3	ENSG00000146674	insulin like growth factor binding protein 3 [Source:HGNC Symbol;Acc:HGNC:5472]	-5.54925	5.3e-08	9	2.13248e-09	PBase-BAP1
FAM178B	ENSG00000168754	family with sequence similarity 178 member B [Source:HGNC Symbol;Acc:HGNC:28036]	-5.77608	4.56e-08	7	2.25819e-06	Both
RHBDL3	ENSG00000141314	rhomboid like 3 [Source:HGNC Symbol;Acc:HGNC:16502]	-5.77881	1.7e-05	7	2.25819e-06	PBase-BAP1
GALNT3	ENSG00000115339	polypeptide N-acetylgalactosaminyltransferase 3 [Source:HGNC Symbol;Acc:HGNC:4125]	-5.83052	5.75e-10	6	5.68402e-05	BAP1-PBase
GHR	ENSG00000112964	growth hormone receptor [Source:HGNC Symbol;Acc:HGNC:4263]	-5.84898	1.8e-10	17	4.44089e-16	Both
MATN3	ENSG00000132031	matrilin 3 [Source:HGNC Symbol;Acc:HGNC:6909]	-5.87694	2.35e-10	6	2.25819e-06	PBase-BAP1
MVB12B	ENSG00000196814	multivesicular body subunit 12B [Source:HGNC Symbol;Acc:HGNC:23368]	-6.18917	2.84e-07	7	2.25819e-06	BAP1-PBase
PLXNA4	ENSG00000221866	plexin A4 [Source:HGNC Symbol;Acc:HGNC:9102]	-6.33849	1.87e-06	6	5.68402e-05	BAP1-PBase
LINC00426	ENSG00000238121	long intergenic non-protein coding RNA 426 [Source:HGNC Symbol;Acc:HGNC:42761]	-6.38427	2.44e-06	7	2.25819e-06	BAP1-PBase
PLEKHA7	ENSG00000166689	pleckstrin homology domain containing A7 [Source:HGNC Symbol;Acc:HGNC:27049]	-6.45552	1.41e-06	9	8.13627e-09	PBase-BAP1
SLIT3	ENSG00000184347	slit guidance ligand 3 [Source:HGNC Symbol;Acc:HGNC:11087]	-6.682	5.4e-09	12	5.31616e-11	Both
SHROOM4	ENSG00000158352	shroom family member 4 [Source:HGNC Symbol;Acc:HGNC:29215]	-6.68225	1.91e-10	7	0.000105905	PBase-BAP1
IFITM10	ENSG00000244242	interferon induced transmembrane protein 10 [Source:HGNC Symbol;Acc:HGNC:40022]	-6.84272	2.01e-08	6	2.25819e-06	PBase-BAP1
GNPTAB	ENSG00000111670	N-acetylglucosamine-1-phosphate transferase alpha and beta subunits [Source:HGNC Symbol;Acc:HGNC:29670]	-6.87946	3.57e-11	9	7.49085e-08	BAP1-PBase
UPK1A	ENSG00000105668	uroplakin 1A [Source:HGNC Symbol;Acc:HGNC:12577]	-7.08132	6.47e-07	6	5.68402e-05	BAP1-PBase
B4GALT5	ENSG00000158470	beta-1,4-galactosyltransferase 5 [Source:HGNC Symbol;Acc:HGNC:928]	-7.11684	1.43e-12	40	2.98991e-11	Both
B4GALNT3	ENSG00000139044	beta-1,4-N-acetyl-galactosaminyltransferase 3 [Source:HGNC Symbol;Acc:HGNC:24137]	-7.226	4.18e-11	17	1.97892e-05	BAP1-PBase
TMED10	ENSG00000170348	transmembrane p24 trafficking protein 10 [Source:HGNC Symbol;Acc:HGNC:16998]	-7.34293	1.96e-12	7	2.25819e-06	Both
CDH3	ENSG00000062038	cadherin 3 [Source:HGNC Symbol;Acc:HGNC:1762]	-7.36241	3.58e-11	8	7.49085e-08	PBase-BAP1
KLHL6	ENSG00000172578	kelch like family member 6 [Source:HGNC Symbol;Acc:HGNC:18653]	-7.48717	1.91e-10	7	8.3515e-06	Both
GLIPR2	ENSG00000122694	GLI pathogenesis related 2 [Source:HGNC Symbol;Acc:HGNC:18007]	-7.50441	3.62e-08	6	5.68402e-05	BAP1-PBase
ITGA11	ENSG00000137809	integrin subunit alpha 11 [Source:HGNC Symbol;Acc:HGNC:6136]	-7.59999	1.07e-07	7	2.25819e-06	PBase-BAP1
MICAL2	ENSG00000133816	microtubule associated monooxygenase, calponin and LIM domain containing 2 [Source:HGNC Symbol;Acc:HGNC:24693]	-7.85621	2.13e-09	7	2.25819e-06	Both
MRO	ENSG00000134042	maestro [Source:HGNC Symbol;Acc:HGNC:24121]	-7.98967	1.59e-08	11	0.000251112	Both
PLEKHS1	ENSG00000148735	pleckstrin homology domain containing S1 [Source:HGNC Symbol;Acc:HGNC:26285]	-8.03118	9.24e-06	7	2.25819e-06	BAP1-PBase
IGFBP5	ENSG00000115461	insulin like growth factor binding protein 5 [Source:HGNC Symbol;Acc:HGNC:5474]	-8.35498	1.71e-10	6	2.25819e-06	Both
PIK3R3	ENSG00000117461	phosphoinositide-3-kinase regulatory subunit 3 [Source:HGNC Symbol;Acc:HGNC:8981]	-8.85491	6.98e-11	10	0.000251112	Both
TRPM3	ENSG00000083067	transient receptor potential cation channel subfamily M member 3 [Source:HGNC Symbol;Acc:HGNC:17992]	-9.70903	9.67e-09	7	2.25819e-06	PBase-BAP1
GLDC	ENSG00000178445	glycine decarboxylase [Source:HGNC Symbol;Acc:HGNC:4313]	-10.268	2.46e-10	6	1.87597e-05	PBase-BAP1
MDGA1	ENSG00000112139	MAM domain containing glycosylphosphatidylinositol anchor 1 [Source:HGNC Symbol;Acc:HGNC:19267]	-11.02	1.64e-10	9	7.49085e-08	Both
TINAGL1	ENSG00000142910	tubulointerstitial nephritis antigen like 1 [Source:HGNC Symbol;Acc:HGNC:19168]	-11.7442	7e-09	6	2.25819e-06	PBase-BAP1
SLC4A4	ENSG00000080493	solute carrier family 4 member 4 [Source:HGNC Symbol;Acc:HGNC:11030]	-11.9617	3.28e-08	8	7.49085e-08	Both
XYLT1	ENSG00000103489	xylosyltransferase 1 [Source:HGNC Symbol;Acc:HGNC:15516]	-12.1697	1.23e-11	17	4.44089e-16	Both
CYP4F22	ENSG00000171954	cytochrome P450 family 4 subfamily F member 22 [Source:HGNC Symbol;Acc:HGNC:26820]	-12.3238	5.9e-08	7	2.25819e-06	PBase-BAP1
FGD5	ENSG00000154783	FYVE, RhoGEF and PH domain containing 5 [Source:HGNC Symbol;Acc:HGNC:19117]	-14.1843	1.44e-07	6	5.68402e-05	BAP1-PBase
APCDD1	ENSG00000154856	APC down-regulated 1 [Source:HGNC Symbol;Acc:HGNC:15718]	-14.3168	1.96e-12	9	2.13248e-09	PBase-BAP1
GLI2	ENSG00000074047	GLI family zinc finger 2 [Source:HGNC Symbol;Acc:HGNC:4318]	-15.4335	1.58e-08	6	5.68402e-05	Both
MYL10	ENSG00000106436	myosin light chain 10 [Source:HGNC Symbol;Acc:HGNC:29825]	-16.8927	3.58e-08	8	2.25819e-06	BAP1-PBase
PRDM16	ENSG00000142611	PR/SET domain 16 [Source:HGNC Symbol;Acc:HGNC:14000]	-19.0637	2.41e-08	6	5.68402e-05	BAP1-PBase
PLXNA2	ENSG00000076356	plexin A2 [Source:HGNC Symbol;Acc:HGNC:9100]	-20.3818	1.96e-12	7	2.25819e-06	BAP1-PBase
LRP2	ENSG00000081479	LDL receptor related protein 2 [Source:HGNC Symbol;Acc:HGNC:6694]	-21.0435	4.55e-08	7	2.25819e-06	BAP1-PBase
DNER	ENSG00000187957	delta/notch like EGF repeat containing [Source:HGNC Symbol;Acc:HGNC:24456]	-22.195	1.57e-11	8	7.49085e-08	PBase-BAP1
SLC14A1	ENSG00000141469	solute carrier family 14 member 1 (Kidd blood group) [Source:HGNC Symbol;Acc:HGNC:10918]	-25.5634	1.69e-07	6	2.25819e-06	PBase-BAP1
ACAN	ENSG00000157766	aggrecan [Source:HGNC Symbol;Acc:HGNC:319]	-48.407	6.48e-09	10	3.2839e-07	Both
FER1L6	ENSG00000214814	fer-1 like family member 6 [Source:HGNC Symbol;Acc:HGNC:28065]	-114.679	4.97e-11	9	7.49085e-08	BAP1-PBase
