# Supplementary material for: Transposase mapping identifies the genomic targets of BAP1 in uveal melanoma
Source: BMC Med Genomics. 2018 Nov 6;11:97. doi: 10.1186/s12920-018-0424-0 (PMC6219186; doi:10.1186/s12920-018-0424-0)
Supplement: Supplementary file 7 — GSEA terms associated with BAP1 target genes. Gene set enrichment analysis based on gene expression values for the 784 genes identified by the combination of > 2-fold BAP1-sensitive RNA expression changes and calling-card transposon targeting. Each row gives the name of the curated GSEA term, and the nominal enrichment score, p-value, false discovery rate (FDR), family-wise error rate (FWER), and rank-at-max value calculated by the GSEA software. (XLSX 23 kb) [file 12920_2018_424_MOESM7_ESM.xlsx]

## Sheet: Positive Response
NAME	Nominal Enrichment Score	Nominal p-val	FDR q-val	FWER p-val	RANK AT MAX
BENPORATH_MYC_MAX_TARGETS	1.41836	0	0.257978	1	860
BILD_HRAS_ONCOGENIC_SIGNATURE	1.93238	0	0.032323	0.459	468
BURTON_ADIPOGENESIS_PEAK_AT_2HR	2.04227	0	0.0119609	0.157	172
BUYTAERT_PHOTODYNAMIC_THERAPY_STRESS_UP	1.49191	0	0.231855	1	1113
CHARAFE_BREAST_CANCER_LUMINAL_VS_BASAL_DN	1.47964	0	0.233577	1	536
CHEN_HOXA5_TARGETS_9HR_UP	1.73098	0	0.104621	0.988	1029
CHNG_MULTIPLE_MYELOMA_HYPERPLOID_UP	2.04666	0	0.0122074	0.152	1002
DANG_BOUND_BY_MYC	1.34394	0	0.312782	1	911
DEBIASI_APOPTOSIS_BY_REOVIRUS_INFECTION_UP	1.60114	0	0.169729	1	1285
DORN_ADENOVIRUS_INFECTION_24HR_DN	1.88639	0	0.0423977	0.627	359
GARGALOVIC_RESPONSE_TO_OXIDIZED_PHOSPHOLIPIDS_BLUE_UP	1.84	0	0.0508262	0.805	1116
GARY_CD5_TARGETS_DN	1.54632	0	0.197956	1	909
GEORGANTAS_HSC_MARKERS	2.43484	0	0.00145254	0.001	118
GRAHAM_CML_QUIESCENT_VS_NORMAL_DIVIDING_UP	2.25441	0	0.000998597	0.007	167
GRAHAM_NORMAL_QUIESCENT_VS_NORMAL_DIVIDING_UP	1.98572	0	0.0200606	0.289	184
HALLMARK_EPITHELIAL_MESENCHYMAL_TRANSITION	1.66263	0	0.00455958	0.097	158
HALLMARK_TNFA_SIGNALING_VIA_NFKB	1.92617	0	0.019716	0.01	595
HALLMARK_UNFOLDED_PROTEIN_RESPONSE	1.83937	0	0.0183005	0.028	1863
JI_RESPONSE_TO_FSH_DN	1.86217	0	0.0486156	0.725	590
JOHNSTONE_PARVB_TARGETS_3_DN	1.29985	0	0.343312	1	1183
KARLSSON_TGFB1_TARGETS_UP	1.67837	0	0.128227	0.997	887
KAYO_AGING_MUSCLE_UP	1.69328	0	0.127817	0.997	424
KEGG_RIBOSOME	2.37936	0	0.000960292	0.002	1002
KEGG_SYSTEMIC_LUPUS_ERYTHEMATOSUS	1.9668	0	0.0239496	0.346	60
KIM_WT1_TARGETS_12HR_DN	1.57138	0	0.183788	1	996
LEE_BMP2_TARGETS_DN	1.45332	0	0.243867	1	1233
LINDSTEDT_DENDRITIC_CELL_MATURATION_A	1.84368	0	0.0512357	0.788	625
LOPEZ_MBD_TARGETS	1.25799	0	0.364042	1	1413
MANALO_HYPOXIA_DN	1.80467	0	0.0674094	0.89	1689
MARSON_BOUND_BY_E2F4_UNSTIMULATED	1.36051	0	0.297231	1	1389
MARSON_BOUND_BY_FOXP3_UNSTIMULATED	1.21582	0	0.413822	1	985
MILI_PSEUDOPODIA_HAPTOTAXIS_UP	1.2901	0	0.341877	1	1480
MISSIAGLIA_REGULATED_BY_METHYLATION_UP	1.85839	0	0.0484994	0.736	207
MITSIADES_RESPONSE_TO_APLIDIN_UP	1.52242	0	0.216731	1	1151
NAKAMURA_TUMOR_ZONE_PERIPHERAL_VS_CENTRAL_UP	1.59404	0	0.169615	1	609
NEMETH_INFLAMMATORY_RESPONSE_LPS_UP	1.84603	0	0.0511264	0.782	557
NUYTTEN_NIPP1_TARGETS_UP	1.36561	0	0.293626	1	1068
PUJANA_CHEK2_PCC_NETWORK	1.25204	0	0.366131	1	1662
REACTOME_3_UTR_MEDIATED_TRANSLATIONAL_REGULATION	2.30704	0	0.000959912	0.004	1736
REACTOME_CELL_CYCLE	1.60327	0	0.168998	1	1607
REACTOME_CHROMOSOME_MAINTENANCE	1.86966	0	0.0459976	0.691	60
REACTOME_DEPOSITION_OF_NEW_CENPA_CONTAINING_NUCLEOSOMES_AT_THE_CENTROMERE	2.19096	0	0.00190997	0.019	60
REACTOME_FORMATION_OF_THE_TERNARY_COMPLEX_AND_SUBSEQUENTLY_THE_43S_COMPLEX	1.91626	0	0.036588	0.509	1813
REACTOME_GENERIC_TRANSCRIPTION_PATHWAY	1.51757	0	0.218116	1	838
REACTOME_INFLUENZA_LIFE_CYCLE	2.29234	0	0.0010225	0.005	1050
REACTOME_INFLUENZA_VIRAL_RNA_TRANSCRIPTION_AND_REPLICATION	2.3157	0	0.00115189	0.004	1019
REACTOME_MEIOTIC_SYNAPSIS	2.09394	0	0.0073321	0.088	60
REACTOME_METABOLISM_OF_MRNA	2.19303	0	0.00195341	0.018	1579
REACTOME_METABOLISM_OF_RNA	2.14024	0	0.00425678	0.048	1579
REACTOME_NONSENSE_MEDIATED_DECAY_ENHANCED_BY_THE_EXON_JUNCTION_COMPLEX	2.24962	0	0.00103148	0.008	1002
REACTOME_PEPTIDE_CHAIN_ELONGATION	2.41534	0	0.000726271	0.001	1002
REACTOME_RNA_POL_I_TRANSCRIPTION	2.22698	0	0.00118486	0.01	269
REACTOME_SIGNALING_BY_TGF_BETA_RECEPTOR_COMPLEX	1.84964	0	0.0518431	0.769	1096
REACTOME_SRP_DEPENDENT_COTRANSLATIONAL_PROTEIN_TARGETING_TO_MEMBRANE	2.25604	0	0.00110955	0.007	1067
REACTOME_TELOMERE_MAINTENANCE	2.27031	0	0.00107234	0.006	60
REACTOME_TRANSCRIPTION	1.79149	0	0.0718767	0.917	1177
REACTOME_TRANSCRIPTIONAL_ACTIVITY_OF_SMAD2_SMAD3_SMAD4_HETEROTRIMER	2.01362	0	0.0160729	0.213	701
REACTOME_TRANSLATION	2.33941	0	0.000720219	0.002	1181
REN_ALVEOLAR_RHABDOMYOSARCOMA_DN	1.44747	0	0.24299	1	509
RODRIGUES_THYROID_CARCINOMA_ANAPLASTIC_UP	1.30727	0	0.336792	1	1311
RODRIGUES_THYROID_CARCINOMA_POORLY_DIFFERENTIATED_UP	1.47988	0	0.234811	1	1606
RODWELL_AGING_KIDNEY_NO_BLOOD_UP	1.68127	0	0.127293	0.997	600
RUIZ_TNC_TARGETS_DN	1.94601	0	0.0292498	0.415	386
SHAFFER_IRF4_TARGETS_IN_PLASMA_CELL_VS_MATURE_B_LYMPHOCYTE	1.90775	0	0.0376912	0.537	468
TAKAO_RESPONSE_TO_UVB_RADIATION_DN	1.84946	0	0.0506511	0.77	897
TIEN_INTESTINE_PROBIOTICS_24HR_DN	1.50865	0	0.225297	1	1006
TIEN_INTESTINE_PROBIOTICS_6HR_UP	2.13904	0	0.00408944	0.049	1006
VANHARANTA_UTERINE_FIBROID_DN	1.75171	0	0.0948892	0.974	468
WANG_CLIM2_TARGETS_DN	1.69308	0	0.126014	0.997	1123
WEI_MYCN_TARGETS_WITH_E_BOX	1.73712	0	0.103145	0.983	1340
WONG_ADULT_TISSUE_STEM_MODULE	1.29249	0	0.342423	1	359
ZHAN_MULTIPLE_MYELOMA_UP	1.90687	0	0.0369469	0.542	104
CROMER_TUMORIGENESIS_UP	1.90265	0.00265957	0.0378662	0.569	378
PHONG_TNF_TARGETS_UP	1.79585	0.00278552	0.0719999	0.909	359
GENTILE_UV_RESPONSE_CLUSTER_D5	1.87565	0.00280112	0.0446124	0.668	982
REACTOME_MEIOSIS	2.00007	0.00297619	0.0183185	0.247	60
REACTOME_ACTIVATION_OF_THE_MRNA_UPON_BINDING_OF_THE_CAP_BINDING_COMPLEX_AND_EIFS_AND_SUBSEQUENT_BINDING_TO_43S	1.99674	0.00311526	0.0180822	0.255	1813
PEDERSEN_TARGETS_OF_611CTF_ISOFORM_OF_ERBB2	1.6781	0.003125	0.126659	0.997	543
PID_AVB3_INTEGRIN_PATHWAY	1.7365	0.003125	0.101667	0.983	245
GRAHAM_CML_DIVIDING_VS_NORMAL_QUIESCENT_DN	1.8431	0.00318471	0.0503712	0.79	625
REACTOME_RNA_POL_I_RNA_POL_III_AND_MITOCHONDRIAL_TRANSCRIPTION	2.16713	0.00323625	0.00293834	0.031	1174
SEIDEN_ONCOGENESIS_BY_MET	1.78199	0.003663	0.0771613	0.937	958
VECCHI_GASTRIC_CANCER_ADVANCED_VS_EARLY_UP	1.55185	0.00380228	0.201023	1	156
LI_AMPLIFIED_IN_LUNG_CANCER	1.65242	0.00404858	0.142501	1	644
BROWNE_HCMV_INFECTION_14HR_UP	1.741	0.00408163	0.101791	0.982	977
VERHAAK_GLIOBLASTOMA_MESENCHYMAL	1.75734	0.00408163	0.09428	0.971	365
DANG_REGULATED_BY_MYC_DN	1.58506	0.00446429	0.171799	1	518
WINTER_HYPOXIA_METAGENE	1.59525	0.00462963	0.17172	1	378
HALLMARK_MYC_TARGETS_V1	1.5214	0.00473934	0.108972	0.259	1746
BLUM_RESPONSE_TO_SALIRASIB_UP	1.44856	0.00512821	0.243918	1	1048
BORCZUK_MALIGNANT_MESOTHELIOMA_UP	1.36964	0.00555556	0.292058	1	1289
CAFFAREL_RESPONSE_TO_THC_UP	1.83423	0.00568182	0.0522772	0.822	848
AMIT_EGF_RESPONSE_240_HELA	1.71345	0.00606061	0.115459	0.994	969
BILANGES_SERUM_AND_RAPAMYCIN_SENSITIVE_GENES	1.91493	0.00613497	0.0357739	0.513	1299
HALLMARK_MYC_TARGETS_V2	1.86572	0.00632911	0.0181095	0.02	1682
ZAMORA_NOS2_TARGETS_UP	1.66902	0.00643087	0.13155	0.999	968
SHAFFER_IRF4_TARGETS_IN_ACTIVATED_B_LYMPHOCYTE	1.5532	0.00682594	0.202554	1	277
PETROVA_ENDOTHELIUM_LYMPHATIC_VS_BLOOD_DN	1.68415	0.00735294	0.130261	0.997	497
PICCALUGA_ANGIOIMMUNOBLASTIC_LYMPHOMA_DN	1.63146	0.0077821	0.151126	1	711
UZONYI_RESPONSE_TO_LEUKOTRIENE_AND_THROMBIN	1.8757	0.00808625	0.0459245	0.668	625
REACTOME_DNA_REPLICATION	1.42782	0.00819672	0.258504	1	1703
VARELA_ZMPSTE24_TARGETS_UP	1.75696	0.00819672	0.0926877	0.971	1166
DAZARD_RESPONSE_TO_UV_NHEK_UP	1.58946	0.00826446	0.170107	1	204
MARTENS_TRETINOIN_RESPONSE_DN	1.59938	0.00847458	0.168336	1	1204
CASORELLI_ACUTE_PROMYELOCYTIC_LEUKEMIA_UP	1.48556	0.00851064	0.232729	1	693
REACTOME_NUCLEOTIDE_BINDING_DOMAIN_LEUCINE_RICH_REPEAT_CONTAINING_RECEPTOR_NLR_SIGNALING_PATHWAYS	1.65931	0.00852273	0.140428	1	327
SENESE_HDAC1_TARGETS_UP	1.28149	0.00877193	0.352544	1	450
ZWANG_CLASS_3_TRANSIENTLY_INDUCED_BY_EGF	1.53794	0.00896861	0.202528	1	781
KEGG_PYRIMIDINE_METABOLISM	1.64731	0.00914634	0.146348	1	1169
PID_HIF1_TFPATHWAY	1.79392	0.00940439	0.0716359	0.912	468
BROWNE_HCMV_INFECTION_2HR_DN	1.64668	0.00946372	0.145313	1	440

## Sheet: Negative Response
NAME	Nominal Enrichment Score	Nominal p-val	FDR q-val	FWER p-val	RANK AT MAX
ACEVEDO_FGFR1_TARGETS_IN_PROSTATE_CANCER_MODEL_DN	-1.88791	0	0.0377338	0.391	664
ACEVEDO_METHYLATED_IN_LIVER_CANCER_DN	-1.58442	0	0.178921	1	922
BENPORATH_ES_WITH_H3K27ME3	-2.03406	0	0.00628169	0.038	1023
BENPORATH_SUZ12_TARGETS	-2.03105	0	0.0055127	0.04	846
BRUINS_UVC_RESPONSE_VIA_TP53_GROUP_A	-1.69299	0	0.105575	0.998	1146
CHARAFE_BREAST_CANCER_LUMINAL_VS_MESENCHYMAL_UP	-1.69272	0	0.104012	0.998	1455
CHEBOTAEV_GR_TARGETS_UP	-2.039	0	0.00743931	0.036	576
CHIANG_LIVER_CANCER_SUBCLASS_CTNNB1_UP	-1.75194	0	0.09295	0.969	901
CHICAS_RB1_TARGETS_CONFLUENT	-1.5184	0	0.22292	1	1066
DAVICIONI_MOLECULAR_ARMS_VS_ERMS_UP	-1.65086	0	0.126201	1	860
DODD_NASOPHARYNGEAL_CARCINOMA_UP	-1.65617	0	0.122911	1	1300
GOBERT_OLIGODENDROCYTE_DIFFERENTIATION_DN	-1.50594	0	0.236965	1	1066
GOZGIT_ESR1_TARGETS_DN	-1.68213	0	0.105642	1	1195
JAATINEN_HEMATOPOIETIC_STEM_CELL_UP	-1.74326	0	0.089323	0.979	1053
KAAB_HEART_ATRIUM_VS_VENTRICLE_UP	-1.77461	0	0.0847119	0.938	991
KEGG_ARRHYTHMOGENIC_RIGHT_VENTRICULAR_CARDIOMYOPATHY_ARVC	-1.78321	0	0.0808776	0.915	818
LEE_BMP2_TARGETS_UP	-1.84167	0	0.0527015	0.656	1206
LEIN_MIDBRAIN_MARKERS	-1.83998	0	0.0507403	0.664	477
LIM_MAMMARY_STEM_CELL_UP	-1.81037	0	0.0662865	0.82	719
LIU_PROSTATE_CANCER_DN	-1.71088	0	0.0958134	0.996	991
MARTENS_TRETINOIN_RESPONSE_UP	-2.07441	0	0.00828979	0.02	1169
MEISSNER_BRAIN_HCP_WITH_H3K4ME3_AND_H3K27ME3	-1.86102	0	0.0471997	0.542	846
MEISSNER_NPC_HCP_WITH_H3_UNMETHYLATED	-1.67752	0	0.107746	1	995
MEISSNER_NPC_HCP_WITH_H3K4ME2_AND_H3K27ME3	-2.2031	0	0.00165288	0.002	729
MIKKELSEN_MCV6_HCP_WITH_H3K27ME3	-1.94221	0	0.0183799	0.182	696
PEREZ_TP53_AND_TP63_TARGETS	-2.03955	0	0.00991907	0.036	1023
PEREZ_TP53_TARGETS	-1.72039	0	0.097787	0.993	714
PEREZ_TP63_TARGETS	-1.79724	0	0.0703117	0.875	900
PLASARI_TGFB1_TARGETS_10HR_DN	-1.80099	0	0.0698794	0.862	739
RAMASWAMY_METASTASIS_DN	-1.95505	0	0.0193704	0.149	555
REACTOME_NEURONAL_SYSTEM	-1.77829	0	0.0836451	0.927	992
REACTOME_POTASSIUM_CHANNELS	-1.8753	0	0.0429909	0.455	854
REACTOME_TRANSMEMBRANE_TRANSPORT_OF_SMALL_MOLECULES	-1.84341	0	0.058131	0.649	911
RODRIGUES_THYROID_CARCINOMA_ANAPLASTIC_DN	-1.7719	0	0.082035	0.944	877
RODWELL_AGING_KIDNEY_NO_BLOOD_DN	-1.73062	0	0.0957806	0.984	1033
SANSOM_APC_TARGETS_DN	-1.66978	0	0.108831	1	1014
SCHAEFFER_PROSTATE_DEVELOPMENT_48HR_DN	-1.94983	0	0.0185027	0.163	879
SCHUETZ_BREAST_CANCER_DUCTAL_INVASIVE_DN	-1.81871	0	0.0614632	0.776	1005
SENGUPTA_NASOPHARYNGEAL_CARCINOMA_WITH_LMP1_DN	-1.8933	0	0.0381924	0.367	713
ZWANG_TRANSIENTLY_UP_BY_2ND_EGF_PULSE_ONLY	-1.76199	0	0.0872543	0.959	660
RODRIGUES_THYROID_CARCINOMA_POORLY_DIFFERENTIATED_DN	-1.52966	0.00107875	0.218426	1	1215
BENPORATH_EED_TARGETS	-1.58916	0.00111982	0.176954	1	1023
SMID_BREAST_CANCER_BASAL_DN	-1.51963	0.00117096	0.223879	1	1239
LINDGREN_BLADDER_CANCER_CLUSTER_2B	-1.53991	0.00120627	0.211585	1	710
SCHAEFFER_PROSTATE_DEVELOPMENT_48HR_UP	-1.6911	0.00122399	0.10248	0.998	794
WANG_SMARCE1_TARGETS_UP	-1.69213	0.00124688	0.102855	0.998	876
BENPORATH_PRC2_TARGETS	-1.5945	0.00124844	0.17406	1	1023
TURASHVILI_BREAST_DUCTAL_CARCINOMA_VS_DUCTAL_NORMAL_DN	-1.77197	0.00134589	0.0849058	0.944	1258
RIGGI_EWING_SARCOMA_PROGENITOR_DN	-1.67444	0.00135685	0.108149	1	1162
CHYLA_CBFA2T3_TARGETS_DN	-1.84186	0.0013587	0.0559437	0.656	678
TONKS_TARGETS_OF_RUNX1_RUNX1T1_FUSION_HSC_DN	-1.74986	0.0013587	0.0895251	0.974	940
VERHAAK_GLIOBLASTOMA_CLASSICAL	-1.80696	0.00140647	0.0671156	0.835	703
KEGG_ADHERENS_JUNCTION	-1.75035	0.00140845	0.091651	0.973	847
TAKEDA_TARGETS_OF_NUP98_HOXA9_FUSION_16D_UP	-1.86832	0.00142248	0.0446559	0.496	1012
LENAOUR_DENDRITIC_CELL_MATURATION_UP	-1.74653	0.00148368	0.0881086	0.978	825
EBAUER_TARGETS_OF_PAX3_FOXO1_FUSION_DN	-1.71589	0.00154083	0.0962562	0.995	860
NABA_MATRISOME	-1.55393	0.00238379	0.204075	1	559
DOANE_RESPONSE_TO_ANDROGEN_DN	-1.56301	0.00246609	0.190805	1	1234
ONDER_CDH1_TARGETS_2_DN	-1.58658	0.00249688	0.17899	1	979
RODWELL_AGING_KIDNEY_DN	-1.67158	0.00263852	0.108155	1	900
REACTOME_SLC_MEDIATED_TRANSMEMBRANE_TRANSPORT	-1.70431	0.0026738	0.0980323	0.997	773
MIKKELSEN_NPC_HCP_WITH_H3K27ME3	-1.76321	0.00294551	0.0888674	0.954	729
LIM_MAMMARY_LUMINAL_MATURE_UP	-1.71649	0.00298507	0.0975502	0.995	821
SMID_BREAST_CANCER_RELAPSE_IN_BONE_UP	-1.73584	0.00309598	0.0943969	0.983	1339
REACTOME_AXON_GUIDANCE	-1.56934	0.00381679	0.185823	1	891
HOSHIDA_LIVER_CANCER_SUBCLASS_S3	-1.74848	0.00398406	0.0883247	0.975	815
RICKMAN_TUMOR_DIFFERENTIATED_WELL_VS_MODERATELY_UP	-1.60404	0.00404313	0.164262	1	964
DELYS_THYROID_CANCER_DN	-1.70363	0.00409836	0.0968368	0.997	827
BROWNE_HCMV_INFECTION_48HR_UP	-1.71851	0.00411523	0.0975486	0.994	1106
CHEN_METABOLIC_SYNDROM_NETWORK	-1.4113	0.0043057	0.336776	1	1292
MCCLUNG_CREB1_TARGETS_UP	-1.67768	0.00436681	0.109124	1	1176
STEARMAN_LUNG_CANCER_EARLY_VS_LATE_DN	-1.8284	0.00445104	0.0564811	0.725	427
REACTOME_BIOLOGICAL_OXIDATIONS	-1.73441	0.00448431	0.0939558	0.983	734
REACTOME_GLYCOSAMINOGLYCAN_METABOLISM	-1.70488	0.00458015	0.0992703	0.997	642
NOUZOVA_METHYLATED_IN_APL	-1.66967	0.00480769	0.107411	1	564
SENESE_HDAC1_TARGETS_DN	-1.60669	0.00504414	0.163767	1	702
KEGG_AXON_GUIDANCE	-1.68457	0.00537634	0.104654	1	812
COLDREN_GEFITINIB_RESISTANCE_DN	-1.634	0.00564972	0.140428	1	835
KIM_MYC_AMPLIFICATION_TARGETS_DN	-1.6728	0.00572246	0.10833	1	920
LIM_MAMMARY_LUMINAL_MATURE_DN	-1.76029	0.00573888	0.0862049	0.96	1518
SMID_BREAST_CANCER_RELAPSE_IN_BRAIN_DN	-1.67647	0.00580551	0.107397	1	1239
REACTOME_L1CAM_INTERACTIONS	-1.64245	0.00597907	0.134248	1	801
TURASHVILI_BREAST_DUCTAL_CARCINOMA_VS_LOBULAR_NORMAL_DN	-1.72842	0.00612557	0.0939599	0.987	989
SATO_SILENCED_BY_METHYLATION_IN_PANCREATIC_CANCER_1	-1.58341	0.00612745	0.177054	1	869
KANG_IMMORTALIZED_BY_TERT_DN	-1.72803	0.00617284	0.0920705	0.987	1110
IVANOVA_HEMATOPOIESIS_STEM_CELL_LONG_TERM	-1.52649	0.00622665	0.217618	1	1149
MEISSNER_NPC_HCP_WITH_H3K4ME2	-1.54005	0.00640205	0.213084	1	659
BROWNE_HCMV_INFECTION_48HR_DN	-1.46897	0.00708383	0.267153	1	1213
RIGGI_EWING_SARCOMA_PROGENITOR_UP	-1.52727	0.00721154	0.219445	1	721
MIYAGAWA_TARGETS_OF_EWSR1_ETS_FUSIONS_UP	-1.61893	0.00758534	0.157755	1	963
CHYLA_CBFA2T3_TARGETS_UP	-1.53607	0.00775194	0.216819	1	1013
DURAND_STROMA_S_UP	-1.51852	0.0078125	0.224284	1	767
KEGG_CALCIUM_SIGNALING_PATHWAY	-1.65424	0.00851064	0.123546	1	873
FLECHNER_BIOPSY_KIDNEY_TRANSPLANT_REJECTED_VS_OK_DN	-1.42091	0.00889878	0.327148	1	900
KONDO_PROSTATE_CANCER_HCP_WITH_H3K27ME3	-1.6944	0.0089153	0.105627	0.998	560
FONTAINE_PAPILLARY_THYROID_CARCINOMA_DN	-1.73035	0.00892857	0.0937165	0.984	1095
TORCHIA_TARGETS_OF_EWSR1_FLI1_FUSION_UP	-1.6103	0.00899743	0.165581	1	1124
KARLSSON_TGFB1_TARGETS_DN	-1.51347	0.00919842	0.227446	1	678
CHIANG_LIVER_CANCER_SUBCLASS_POLYSOMY7_UP	-1.68776	0.00920245	0.102913	0.999	946
PLASARI_TGFB1_SIGNALING_VIA_NFIC_1HR_DN	-1.61096	0.00943396	0.166569	1	1150
BROWNE_HCMV_INFECTION_1HR_UP	-1.71002	0.00946372	0.0949104	0.996	1279
