# Supplementary material for: Transposase mapping identifies the genomic targets of BAP1 in uveal melanoma
Source: BMC Med Genomics. 2018 Nov 6;11:97. doi: 10.1186/s12920-018-0424-0 (PMC6219186; doi:10.1186/s12920-018-0424-0)
Supplement: Supplementary file 9 — Heatmap data. Gene expression values from published microarray data of primary UM tumors depicted in heatmap in Fig. 5a. Each row gives the gene rank assigned by comparative marker selection, which molecular class shows upregulation, and the name of each gene. Signal-to-noise ratio (SNR), p-values, false discovery rate (FDR), Bonferroni correction, family-wise error rate (FWER), fold change, means and standard deviations were all calculated by the comparative marker selection software. The original expression values from the published data [6] used to assemble the heatmap are included. (XLSX 196 kb) [file 12920_2018_424_MOESM9_ESM.xlsx]

## Sheet: A and B chips_expression_data_C
Rank	Upregulated In	Feature	Description	SNR (median)	Feature P	Feature P Low	Feature P High	FDR(BH)	Q Value	Bonferroni	maxT	FWER	Fold Change	MM1 Mean	MM1 Std	MM2 Mean	MM2 Std	k	MM24	MM28	MM32	MM33	MM35	MM37	MM41	MM47	MM48	MM49	MM50	MM61	MM62	MM63	MM60	MM23	MM26	MM30	MM40	MM46	MM51	MM54	MM55	MM56
1	MM1	212096_s_at	MTUS1	1.93121	0.00019996	0	0.000299498	0.00593999	NaN	0.10098	0	0	8.12915	5777.71	2087.45	710.74	339.867	0	8221.1	7945.3	9255.7	6569.1	3338.4	3653.4	2775.2	4813.7	7350.3	4868.4	7846.4	4070.7	5929.7	4250.6	909.4	690.6	1504.9	464.3	403.6	584.2	982	632.1	483.6	452.7
2	MM1	202545_at	PRKCD	1.67269	0.00019996	0	0.000299498	0.00593999	NaN	0.10098	0.0001	0.0001	3.2916	1262.16	336.904	383.45	244.784	0	1427.2	1641.7	1247.8	1341.2	1520	1513	585.2	849.4	1161.3	1331.3	1505.5	642.3	1519.8	1384.6	490.9	289.1	136.2	375.6	371.7	130.1	952.1	183.6	351.5	553.7
3	MM1	209362_at	MED21	1.5796	0.00019996	0	0.000299498	0.00593999	NaN	0.10098	0.0001	0.0003	1.63002	2268.5	333.719	1391.7	299.752	0	2049.5	1884.8	1754.2	2819.4	2391.2	1991.2	2573	2382.1	1824.8	2155.7	2703.1	2296.7	2398.7	2534.6	1510.9	887.7	1328	1163.7	1280.4	1270.2	1742.6	1913.7	1235.3	1584.5
6	MM1	224600_at	CGGBP1	1.48985	0.00019996	0	0.000299498	0.00593999	NaN	0.10098	0.0003	0.0007	1.6822	7528.88	1378.61	4475.62	857.785	0	8010	7944.7	5245.6	8025.8	9179	9447.9	5112.6	8044.5	7156.5	9265	8224.9	6592.1	6645.2	6510.5	4644.6	4532.6	5362.1	4000.4	5993.1	4981.4	4525.1	3094.5	3474.1	4148.3
7	MM1	218704_at	RNF43	1.48833	0.00019996	0	0.000299498	0.00593999	NaN	0.10098	0.0003	0.0007	2.71866	894.193	276.729	328.91	115.528	0	1073.7	937.2	913	1171.5	571.2	798.2	530.4	619	1246.8	1234.4	1229.9	986.5	730.4	476.5	378.9	511.3	187.9	445.3	116	337.6	320.2	378.5	338.3	275.1
8	MM1	205930_at	GTF2E1	1.37634	0.00019996	0	0.000299498	0.00593999	NaN	0.10098	0.001	0.0018	1.54777	1605.64	257.318	1037.39	185.009	0	1372.1	1347.3	1772.8	1702.8	1453.8	1658	1259.9	1573.5	1339.6	1873.9	1332.8	2042	1912.4	1838.1	1104.7	977.9	1331.5	1311.5	945.7	1024.8	1057.9	693.5	956.4	970
9	MM1	204591_at	CHL1	1.23677	0.00019996	0	0.000299498	0.00593999	NaN	0.10098	0.0047	0.0061	21.8063	2113.69	1462.83	96.93	64.2172	0	817.8	1229.3	1973.1	3502.8	2000.3	4751.4	1244.9	3920.5	794.3	2125.1	3421.7	387.5	3394.1	28.8	60.1	40.4	20.5	62.7	187.2	175.9	117.9	160	124.9	19.7
10	MM1	230538_at	SHC4	1.18562	0.00019996	0	0.000299498	0.00593999	NaN	0.10098	0.0105	0.012	6.6498	5818.31	2931.14	874.96	426.627	0	12810.1	9044.3	6485.1	4992.7	4628	6313.5	2095.7	2868.1	3653.3	9866.1	4061.9	5240.1	4857.1	4540.3	821.6	765.9	319.3	543.4	736	1221.2	563.4	1456.2	678.3	1644.3
11	MM1	201565_s_at	ID2	1.16603	0.00019996	0	0.000299498	0.00593999	NaN	0.10098	0.0127	0.0147	3.80984	6290.74	2524.67	1651.18	1024.91	0	5244.5	6144.6	2822.3	8186.5	3031.7	5714.2	6917.2	6893.3	5632	5899.3	11220.4	5833.3	10967.8	3563.2	3676.4	1673.1	1691.5	482.4	491.5	1426.9	2585.4	1714.4	2271.3	498.9
12	MM1	52159_at	HEMK1	1.16255	0.00059988	0.000120654	0.000942625	0.00977224	NaN	0.302939	0.0132	0.0152	1.60471	1637.46	310.09	1020.41	300.973	2	1267.8	1463.5	1839.3	1940.3	1804.1	2036.3	1211	1665.2	2195.2	1405.2	1677.6	1210.2	1482.3	1726.5	939.6	1076.1	1022.8	1820.1	824.1	719	1055.5	955.3	885.6	906
13	MM1	223442_at	NICN1	1.13938	0.00039992	3.03285e-05	0.000639896	0.00961712	NaN	0.20196	0.0154	0.0185	1.53762	4794.23	1032.95	3117.95	692.968	1	5570.6	5622.9	4690.7	5246.4	3964	3161	3627.2	5695.3	6628.4	3901.1	4612	3475.9	5387.8	5535.9	2944.7	2892.8	3375.8	2926.8	2980	2653.5	3417.8	3553.8	1874.8	4559.5
14	MM1	209089_at	RAB5A	1.13386	0.00019996	0	0.000299498	0.00593999	NaN	0.10098	0.0165	0.0199	1.50665	5756.16	1127.36	3820.49	800.557	0	7382.9	6697.3	6465.2	6032.5	5079.3	5693.6	3793.4	4383.6	7799	6331.2	4889.5	4890.1	5840.3	5308.3	3354	3658.6	3325.7	2862.9	4412.9	3174.1	3078	4848.5	5116.4	4373.8
15	MM1	210115_at	RPL39L	1.07464	0.00059988	0.000120654	0.000942625	0.00977224	NaN	0.302939	0.0314	0.0365	3.40555	794.957	331.41	233.43	201.997	2	783.6	600.2	373.2	761.2	1274.7	652.6	635.8	991	58.5	1167.6	1221	866.5	963.7	779.8	695.3	297.5	393.4	79.7	232.6	179.3	62.9	39.1	66.6	287.9
18	MM1	209102_s_at	HBP1	1.03663	0.00059988	0.000120654	0.000942625	0.00977224	NaN	0.302939	0.049	0.0564	1.35468	5535.61	641.949	4086.3	744.304	2	5717.1	6271.5	4998.2	5885.8	6673.9	4492.3	5320.4	4942.6	5557.3	5594.3	6177.1	5874.8	4507.9	5485.4	3493.8	4557.2	3372.4	4046.9	3234.5	4618.9	4314.3	5613.7	3387.2	4224.1
21	MM1	203323_at	CAV2	0.973791	0.00019996	0	0.000299498	0.00593999	NaN	0.10098	0.0985	0.1128	2.23634	4618.89	1876.38	2065.38	266.076	0	3349	3422.6	2639	4720.5	9486.7	4156.9	6264.2	4240.9	4811.3	7187.7	4431.9	3743.5	3197.6	3012.6	2085.5	1625.8	2105.6	2465.9	2330.1	2358.4	1947.8	1933	1759.3	2042.4
22	MM1	202265_at	BMI1	0.927499	0.00019996	0	0.000299498	0.00593999	NaN	0.10098	0.1624	0.183	2.26406	3893.12	1517.2	1719.53	534.507	0	1946.2	1685	2789.3	6981.9	3125.6	2790.6	5696.4	4383.3	3165.9	3075.3	5423.2	4279.8	5114	4047.2	1445.2	1792.3	1557.5	562.3	1537.5	2042.9	1937.7	2478.4	1544.5	2297
26	MM1	232138_at	MBNL2	0.903054	0.00079984	0.000235002	0.00122569	0.01122	NaN	0.403919	0.2021	0.2259	1.99341	5549.36	2127.73	2783.86	1027.9	3	4936.8	3228.3	2603.2	5760.2	3631.3	2965.4	6725.5	4301.3	8603.3	8314.9	6199.6	9234.4	5804.9	5382	2685.3	5032.2	3024.9	2680.9	1487.3	3119.1	3438	2164	2753.2	1453.7
28	MM1	201566_x_at	ID2-AS1	0.865625	0.00079984	0.000235002	0.00122569	0.01122	NaN	0.403919	0.2876	0.3179	2.17258	2316.86	860.329	1066.41	641.449	3	3393	2433.5	1295.2	4231.2	2498.4	1303.8	2617.4	1588.6	1591.8	3115.1	2097.2	2023.5	2711.1	1536.2	2151.5	1670.2	401.6	764.3	429.2	931.3	1882	978	1116.3	339.7
29	MM1	201533_at	CTNNB1	0.852592	0.0029994	0.00188542	0.00397039	0.0280499	NaN	1	0.3223	0.3548	2.29022	15592.7	7795.38	6808.39	3330.09	14	19481.9	9784.8	15568.4	25289.2	3104.1	6625.1	5170.4	22904.6	16074.6	23176.5	22017.6	26292.8	11514.4	11293.7	6311.6	4628.7	14172.5	2667.6	6280	9152.7	5298.4	8524.7	7660.5	3387.2
30	MM1	218910_at	ANO10	0.849498	0.00339932	0.00221442	0.00444101	0.0301168	NaN	1	0.3282	0.3633	2.05905	1184.92	356.872	575.47	407.331	16	1181.3	1306.7	1182	1818.8	1296.9	1006.8	1159.1	1282.3	979	1370.8	1449.2	1272	1111.4	172.6	806.2	57.8	642.6	182.8	446.7	508.5	283.5	650.2	654.8	1521.6
31	MM1	226955_at	AFAP1L1	0.846378	0.00259948	0.00156184	0.00349473	0.02574	NaN	1	0.3344	0.3714	2.2373	1211.5	625.047	541.5	219.216	12	1049.3	1171	198.3	2129.6	1243	508.3	775.6	1690.2	423.8	1724.2	2232.3	1192.9	1712	910.5	659.9	420.1	581.2	785.3	1006.7	399.8	428.6	344.3	319	470.1
32	MM1	211370_s_at	MAP2K5	0.829512	0.00239952	0.00140179	0.0032539	0.0247297	NaN	1	0.3809	0.4212	1.75434	2795.81	977.404	1593.65	668.805	11	4237.1	4044	888.5	3861.7	1957.2	2841.9	1924.3	2838.9	1937	2587	3503.7	2327.7	3752.4	2439.9	2573.3	833.3	1091.8	1071.9	2510.1	1077.1	1931.8	1098.4	1462.2	2286.6
34	MM1	201753_s_at	ADD3	0.808505	0.00239952	0.00140179	0.0032539	0.0247297	NaN	1	0.4512	0.4923	1.80478	6153.03	2212.08	3409.3	1539.25	11	4110.8	7378.5	2839.4	3150	7185.8	6495.1	11214.9	5806.2	6075.6	8703.1	4478.3	6228.9	5320.9	7154.9	5194	2020.3	2770.1	2156	1726	3409.6	4544.2	5943	4500.8	1829
38	MM1	203723_at	ITPKB	0.764135	0.00879824	0.00691248	0.0105392	0.0617099	NaN	1	0.6085	0.6508	1.5918	11369.7	3271.23	7142.71	3148.61	43	16479.9	13316.5	7709.4	7260.8	9280.9	12484	13704.5	9089.2	11016.3	13964.1	9231.5	16460.4	12670.8	6508.1	13811.8	6588.4	7458.6	6977.4	10581.6	6645.9	7655.8	4401	3421.1	3885.5
40	MM1	233049_x_at	STUB1	0.75057	0.0113977	0.00925953	0.0133908	0.0747513	NaN	1	0.6543	0.6974	1.2509	18068.4	3370.64	14444.3	3199.23	56	17527.3	18957.4	10978.8	21259.8	19747.4	19392.6	19909.1	16788.2	22015.2	15569.6	23954.9	15341.6	14763	16752.2	18738.5	12710.7	12352.3	14523.5	12686.7	11382.5	16565	11368.7	13437.8	20677.6
41	MM1	226656_at	CRTAP	0.74601	0.00459908	0.00322491	0.00583002	0.039365	NaN	1	0.6679	0.714	1.76166	10916.7	4308.41	6196.8	2401.61	22	16119.6	17010.1	4970.7	12473.6	6605.1	11933	2715.4	10242.6	12860.2	16947.3	9104.6	9053.8	9877.3	12920.2	7936.5	3684.8	3992.7	4054	6155.5	5998.2	9356.2	8208.5	3205.7	9375.9
45	MM1	225479_at	LRRC58	0.723842	0.00219956	0.00124471	0.00301234	0.0236336	NaN	1	0.7437	0.7858	1.41938	10201.2	2060.17	7187.04	1392.18	10	8980.1	9291.9	9950.9	9725.2	9443.9	11763.2	5248.3	11401.2	11398.3	10609.5	8611.8	12702.9	9869.8	13819.2	9390.8	7305.8	5446.7	5434.3	7462.8	5769.9	8503.6	8070.3	8209.5	6276.7
48	MM1	225185_at	MRAS	0.710916	0.00659868	0.00495918	0.00809366	0.0504899	NaN	1	0.7867	0.827	1.32347	5514.27	1302.16	4166.54	850.903	32	4023.6	4247.6	5178.1	6321.8	4958.7	6465.4	4985.6	6893.8	6005.9	3370.6	6051.3	4135.5	6653.8	7908.1	4599	3575.7	5528	3054.8	3762.8	3766.3	3082.2	4827.6	5127.9	4341.1
49	MM1	227436_at	OTUD7B	0.693987	0.0009998	0.000362139	0.00149689	0.0132868	NaN	0.504899	0.8341	0.8705	1.29579	6294.77	1118.45	4857.87	575.43	4	6490	5913.4	4339.8	7113.4	7659.4	5793.1	7378	5647.8	8043.1	5150.6	6181.3	5095.4	5713.2	7608.3	3940.1	4806.1	4353.5	5477.8	5595.4	5370.6	5347.1	4498.2	4897.1	4292.8
53	MM1	205248_at	DOPEY2	0.678346	0.00319936	0.00204916	0.00420612	0.0288514	NaN	1	0.8745	0.9062	1.619	416.343	91.5506	257.16	157.446	15	362.7	315.8	521.8	595.7	495.2	487.4	379.8	318.6	312.6	335.4	516.1	426.8	363.5	397.4	488.6	80.8	315.8	115.4	84.2	194.9	396.9	176.1	490	228.9
54	MM1	225207_at	PDK4	0.674716	0.00159968	0.000785979	0.00227139	0.0197034	NaN	0.807838	0.8833	0.9138	7.6373	7277.51	6956.41	952.89	856.192	7	4522	590.5	16451.4	7128.6	16221	22721.9	10380.2	7399.6	414.6	314	7253.7	1068.4	5265.1	2154.1	1030.5	758.6	2439.4	31.7	2374.8	393.7	95.7	1118.9	964	321.6
56	MM1	202597_at	IRF6	0.660374	0.0193961	0.0166317	0.022015	0.102032	NaN	1	0.915	0.9391	1.61804	2222.72	789.334	1373.71	660.904	96	2798.7	3630.4	3068.7	2488.2	1457.2	3239.9	2115.9	2176.7	753.6	1756	1869.7	1408.6	2492.1	1862.4	1195.6	2246.9	1049.3	2736.3	1676.5	1127.8	777	640.8	1252.2	1034.7
58	MM1	220060_s_at	PARPBP	0.654693	0.0455909	0.0414356	0.0495977	0.184187	NaN	1	0.9245	0.9458	1.70541	135.393	66.3733	79.39	54.2038	227	223.8	108.7	118.4	227.4	157.5	23.6	66.2	163	152.8	222.6	43.7	170.8	73.6	143.4	25.3	29.9	13.8	151.5	157.9	71	63.7	132.2	40.8	107.8
59	MM1	219132_at	PELI2	0.653277	0.0143971	0.0120026	0.0166456	0.0855358	NaN	1	0.9245	0.9475	1.81917	1044.66	522.826	574.25	340.542	71	648.3	1051.2	450.3	1142.4	2171.5	940.8	1624.8	1181.3	478.3	1700.5	1134.1	814.3	1007.2	280.2	721.4	949.7	464	392.7	752.4	1243.3	395.3	102.3	433.7	287.7
63	MM1	210139_s_at	PMP22	0.620363	0.00059988	0.000120654	0.000942625	0.00977224	NaN	0.302939	0.9664	0.9804	2.7096	15305.2	9122.68	5648.5	1849.56	2	8917.3	7031.7	17066.8	13219.2	19928.2	4051.8	21868.6	8293.7	39684.3	8881.2	11905	11555.8	20522.3	21346.3	5988.3	6096.7	4754.8	2187.7	4539.5	4531.7	7108.3	8370.7	7933.6	4973.7
67	MM1	219412_at	RAB38	0.60198	0.0453909	0.0412439	0.0493889	0.184187	NaN	1	0.9812	0.9902	1.30598	33798.7	7744.12	25879.9	10014.1	226	21640.2	31310.6	36518.3	33250.2	22250.5	39281.2	38721.1	30291.4	35033.9	31594.8	32050.2	50703.2	42963.4	27572.4	39596.9	18173.6	23550	17297.8	16471.3	28125.9	40497.6	38344.7	17854.2	18887.4
68	MM1	223193_x_at	FAM162A	0.598452	0.015197	0.0127392	0.0175089	0.0882122	NaN	1	0.9825	0.9915	1.41857	16275.2	5704.44	11473	2623.51	75	15258.7	15905.1	8158.3	11092.8	17164.7	29190.1	7187	19870.9	21751.1	13310.4	14593.3	17121.4	16110.1	21139.2	12462.9	8092.8	11126.7	9665.5	10078.3	9160.1	10854.2	17279.3	12820.2	13189.6
70	MM1	214772_at	KIAA1549L	0.590301	0.0295941	0.0262081	0.0328326	0.143702	NaN	1	0.9871	0.9941	1.5366	731.929	308.898	476.33	191.413	147	736.6	485.8	1150.7	414.2	701.9	854	871.1	795.4	397	481.2	568.2	566.1	696.8	1528	614.8	420.7	362.5	845.4	299.4	360.5	419.7	328.9	750.7	360.7
71	MM1	216221_s_at	PUM2	0.58758	0.0145971	0.0121871	0.0168622	0.0857154	NaN	1	0.9876	0.9944	1.19447	10063.7	1349.05	8425.21	1157	72	10270.4	10643.1	8709.4	10786.9	8198.2	8461.7	10781.4	9362	9426.4	12352.5	12458.1	10982.3	8871.7	9587.4	8264.1	7565.9	7242.4	8846.3	8721.3	8301	9868.9	10354.6	8602.9	6484.7
72	MM1	219915_s_at	SLC16A10	0.585382	0.0307938	0.0273429	0.0340969	0.146279	NaN	1	0.9887	0.995	1.60706	588.893	268.891	366.44	230.371	153	71.8	341	584.8	549.3	495.7	439.8	646.2	670.6	321.6	480	850.9	772.7	891.4	1128.7	287.9	579.8	111	511.3	228.7	703.3	687.9	229.6	193.9	131
75	MM1	238523_at	KLHL36	0.567611	0.0879824	0.0823589	0.0934524	0.284815	NaN	1	0.9943	0.9977	1.33305	1847.05	997.942	1385.58	541.072	439	2842.6	2581.8	1292.6	2178.2	2901.7	2364.6	317.6	2227.3	992.8	3202.3	2692.9	1067	346.5	850.8	1314.6	2542.3	1209.8	1051.4	1353.3	1576.9	1987.7	813.9	748.6	1257.3
76	MM1	225847_at	NCEH1	0.563184	0.0523895	0.0479544	0.0566747	0.203513	NaN	1	0.9947	0.9984	1.38706	473.043	143.344	341.04	110.135	261	578	536.9	499.8	781.8	406.9	443.7	349.1	622.2	331.6	527.4	571.3	235	404	334.9	267.5	173.7	357	287.9	264.2	511.6	313.9	343.2	359	532.4
77	MM1	205222_at	EHHADH	0.561382	0.00859828	0.00673334	0.0103182	0.0611568	NaN	1	0.9955	0.9984	1.87112	338.636	153.857	180.98	86.3196	42	565.5	317.5	324.5	365.2	391.7	193.9	322.5	199.5	475.8	538.8	169.2	363.7	490.9	22.2	200.9	244.2	225.7	165.6	55	74.8	314.3	240.3	212.8	76.2
78	MM1	203845_at	KAT2B	0.554508	0.00079984	0.000235002	0.00122569	0.01122	NaN	0.403919	0.9972	0.9992	1.72655	1579.76	674.026	914.98	163.767	3	2074.2	1284.9	1482.3	848.9	1058.7	1923.1	935.8	1641.3	2389.5	2957.7	941.5	946	1204.9	2427.8	825.2	805.9	1116.6	865.6	945.4	909.2	1212.9	953.6	894.9	620.5
79	MM1	212915_at	PDZRN3	0.554417	0.0203959	0.0175636	0.0230822	0.106185	NaN	1	0.9972	0.9992	2.71943	168.55	142.451	61.98	41.6864	101	6.4	7.5	403.1	168.9	9.4	31.9	218.2	137.4	157.8	6.1	388.4	268.2	265.9	290.5	50.4	29.6	19.7	34.3	74.1	94.2	7.1	142.2	96.2	72
85	MM1	215153_at	NOS1AP	0.536517	0.0395921	0.0357042	0.0433322	0.169441	NaN	1	0.9987	0.9999	1.28151	111.043	24.9278	86.65	27.1078	197	134.1	151.4	113.6	139.1	103.7	121.8	108.1	108.9	74.6	94.6	74.4	141.9	78.7	109.7	97.4	97.1	81.2	153.3	86.7	74.7	80.8	60.7	79.9	54.7
88	MM1	235944_at	HMCN1	0.516396	0.0115977	0.00944137	0.0136088	0.0750875	NaN	1	0.9998	1	3.11076	2887.1	2042.77	928.1	933.375	57	1195.2	4383	7601.5	2542.2	785.2	6266.7	1005.6	2639	3988.5	1761.7	1614.6	1777.9	1531.1	3327.2	2446.8	1114.9	489.3	465.5	511.1	235.2	2545.2	1404	22.6	46.4
91	MM1	201998_at	ST6GAL1	0.503889	0.0293941	0.0260196	0.0326222	0.143702	NaN	1	1	1	1.53413	3262.82	1207.6	2126.82	708.403	146	5696.1	4027.5	4182.3	3737.6	2313.9	3344.1	3379.1	4160.3	1425.8	2821.5	2702.9	3590.9	3410.2	887.3	1611.6	2533.9	2381.1	2413.8	2546.9	2527.4	1214.5	3361.4	1377.1	1300.5
92	MM1	209786_at	HMGN4	0.503512	0.0309938	0.0275326	0.0343079	0.146279	NaN	1	1	1	1.39943	3875.96	1065.02	2769.66	941.914	154	3753.7	2664.1	1974.7	4069.1	2745.6	3199.1	5285.8	3888.2	3737.3	4631.2	3209	4469.7	4905.3	5730.6	2755	1789.5	3427.8	1176.5	2863.4	1880.3	2444.2	3650.1	3764.8	3945
93	MM1	202364_at	MXI1	0.502613	0.0169966	0.0144023	0.0194448	0.0932966	NaN	1	1	1	1.32998	21680.9	4743.43	16301.6	4130.12	84	20787.1	19967.5	29624.5	24691.1	20593.2	13264	21263.7	18764.2	24471.4	21882.1	16043.2	24265.9	17662.7	30251.6	16918.7	19301.3	15460.3	21133.7	13113.5	16665.1	21433.9	15364.7	16409.5	7215.4
97	MM1	224178_s_at	SOX6	0.492579	0.10078	0.0948068	0.106597	0.312232	NaN	1	1	1	1.34233	1370.44	576.533	1020.94	518.879	503	1611.7	1192.2	1828.1	1100	547.1	1567.2	147.3	793	2281.9	1659.3	1385.6	1692.5	1990	1390.3	73.8	1194.6	840.7	1836.3	1429.3	811.2	1620.5	771.4	1018.2	613.4
98	MM1	223248_at	HSDL1	0.491597	0.0441912	0.040096	0.0481372	0.181435	NaN	1	1	1	1.27975	2543.38	491.122	1987.41	695.644	220	2987	2530.9	1553.1	3245.4	2827.6	2784.3	3316.1	2652	2496.2	2515.9	2364.2	2245.5	2263.6	1825.5	2853.1	1659.2	1788.2	1220	2209.9	3054.7	2599	2089.5	1031.1	1369.4
101	MM1	223445_at	DTNBP1	0.481321	0.0137972	0.0114522	0.0159977	0.0849708	NaN	1	1	1	1.37889	8035.74	2068.86	5827.69	1100.67	68	9469	7348.6	5510.1	9347.7	6683.2	6848.2	11336.4	5125.7	9675	5801.8	10334.3	7618.6	6652.2	10749.5	6130.1	6121.3	5388.7	3442.1	5392.4	5619.1	5940.7	6476.1	5896.4	7870
103	MM1	213012_at	NEDD4	0.474536	0.0717856	0.0666563	0.0767633	0.255294	NaN	1	1	1	1.18972	907.343	217.89	762.65	210.286	358	917.5	1045.2	870.4	911.3	920.7	816.3	1229.9	1289.4	825.5	991.9	1016.9	523.2	507.5	837.1	939.5	709.2	561.6	566.4	552.2	1012.7	705.6	1044.2	986.1	549
106	MM1	222008_at	COL9A1	0.467375	0.00059988	0.000120654	0.000942625	0.00977224	NaN	0.302939	1	1	2.11282	160.257	120.166	75.85	23.5879	2	115	190.9	550	105.2	183.6	150.1	157.6	80.8	62	70.3	154.1	107.8	124.3	191.9	96.7	98.3	105	106.5	48.1	66	68.7	46.9	54.4	67.9
109	MM1	224364_s_at	PPIL3	0.462256	0.0179964	0.0153294	0.0205168	0.0956651	NaN	1	1	1	1.33135	13292.1	3710.15	9983.92	1666.57	89	19249	10588.1	12000.5	8269.8	8562.8	11231.6	19417.1	14292.1	12594.4	18074.5	10872.8	16351.8	10958.1	13626.8	11995.5	7858.1	9835.2	9646.4	8744.5	9828.8	13480.7	10519.6	8695.8	9234.6
110	MM1	212914_at	CBX7	0.460457	0.0233953	0.0203699	0.0262744	0.119156	NaN	1	1	1	1.54589	3700.13	1593.94	2393.52	791.678	116	2996.8	5007.1	3290.7	3425.4	7290.2	5673.3	4579.4	4445.6	2659.9	4133.9	2538	2037.8	2267.5	1456.2	2401.7	2569.3	4182.9	2023.2	2065.1	2918.1	2802.7	1468.8	1895.5	1607.9
115	MM1	216347_s_at	PPP1R13B	0.449574	0.134373	0.127613	0.140974	0.36483	NaN	1	1	1	1.12412	771.721	135.381	686.51	250.136	671	642.3	803.1	744.5	805.9	805.7	570	632.8	826.4	896.1	928.4	876.2	555.5	1003	714.2	536.6	747.5	637.1	1144.2	370.4	996	868.5	445.6	614	505.2
118	MM1	239598_s_at	LPCAT2	0.447045	0.0855829	0.0800287	0.0909839	0.282479	NaN	1	1	1	1.24962	1573.91	446.7	1259.51	436.989	427	1413.2	1206.8	1444.3	2064.4	1395.5	1606.7	1619	1276	695.5	1467.8	2637.4	1557.1	1901.6	1749.5	1081.1	1862.1	1996.9	1055.8	1699	1134.5	1122.3	1017.6	976.3	649.5
120	MM1	210632_s_at	SGCA	0.443908	0.263747	0.255026	0.272294	0.520762	NaN	1	1	1	1.28386	33.65	19.6936	26.21	14.9157	1318	20.6	68.2	56.4	14.9	50.5	17.4	42.6	11.4	7.9	37.8	37.8	15.2	31.4	59	16.9	46.9	53.9	25.5	38.7	17.4	17.9	16.2	18.6	10.1
121	MM1	201057_s_at	GOLGB1	0.443852	0.118776	0.112361	0.125034	0.340807	NaN	1	1	1	1.25345	4535.24	1951.93	3618.19	938.264	593	5413.8	6015.6	5250.3	2662.8	3112.6	7337.5	1529.4	6003.5	7874.8	4707.6	2591.2	2641.7	3019.2	5333.3	1741.2	3691.8	2884.3	3651.4	2862.7	4044.3	4890.4	4637.2	3502.9	4275.7
122	MM1	206857_s_at	FKBP1B	0.440001	0.116977	0.110604	0.123193	0.337561	NaN	1	1	1	1.36941	894.679	486.35	653.33	281.467	584	464.4	135.4	1310.9	1729.7	1128.4	540.4	1353.7	1144.3	497	558.2	1351.8	1016.5	1078.8	216	629.3	772.7	137.5	501.5	364.1	764.8	586.8	835.1	1163.1	778.4
123	MM1	223444_at	SENP7	0.434298	0.116377	0.110018	0.122579	0.337561	NaN	1	1	1	1.27922	1033.96	423.928	808.28	407.534	581	969.8	1095.2	1729.4	677.8	1572.7	1082	155.5	1138.7	1293.4	1395.9	778.3	560.3	735.9	1290.6	480.2	797.6	573.1	545.6	731	711.9	755.9	1088.9	1855.1	543.5
125	MM1	209814_at	ZNF330	0.431766	0.19936	0.19145	0.207104	0.447453	NaN	1	1	1	1.21319	5568.01	1757.67	4589.58	1212.97	996	4343.7	6051.8	2775.6	4256.4	3991.2	6836.1	4692.9	7103.1	9994.2	5947.5	4408.5	5652.6	6347.4	5551.2	6043.1	4420.5	3925.5	2666.4	4185.8	5692.1	5732	6042.8	3895.4	3292.2
127	MM1	202822_at	LPP	0.430692	0.0169966	0.0144023	0.0194448	0.0932966	NaN	1	1	1	1.40749	4354.45	1545.2	3093.78	881.386	84	2878.6	4122	6545.8	3985.9	6776.4	3545.4	7620.5	3631.2	3998.3	3861.1	3610.6	4832.5	2654.7	2899.3	3914.4	4942.5	2936.7	3590.8	2172.6	2246.5	2504.3	3470.3	2430.3	2729.4
128	MM1	226965_at	DENND6A	0.428963	0.112977	0.106699	0.119099	0.333647	NaN	1	1	1	1.09814	5753.88	1260.29	5239.67	2087.14	564	6303.7	6122.1	5523.3	7672.8	5879.3	6752.3	2442.1	4938.5	6646	5929.1	6844	4967.4	4666.1	5867.6	4310.8	4260.3	4685.6	2685.8	4457.5	3957.4	3816.6	9262.2	7318.9	7641.6
129	MM1	220116_at	KCNN2	0.428603	0.109778	0.103578	0.115823	0.326105	NaN	1	1	1	1.85621	305.55	258.754	164.61	102.521	548	346.9	326.3	409.4	413.4	43	116.6	178.1	63.6	1049.5	58.6	445.3	282.7	150.3	394	277.9	91.9	51.8	294.3	78.5	212.8	73.6	295.1	206.3	63.9
130	MM1	208406_s_at	GRAP2	0.423552	0.257149	0.248499	0.265626	0.518123	NaN	1	1	1	1.24255	55.9643	23.6936	45.04	20.1188	1285	95.7	75.7	47.1	32.6	44.3	63.7	56.9	26.2	64.5	23.9	31.4	55.5	98.1	67.9	34.6	69.8	29.4	76.8	65.8	54.9	21.6	23.7	37.9	35.9
136	MM1	204808_s_at	TMEM5	0.416946	0.0261948	0.0230006	0.0292417	0.12969	NaN	1	1	1	1.34796	5944.91	2325.35	4410.31	1063.21	130	5765.8	4658.4	2738	7342.4	3676.1	3441.4	7152.2	6697.8	6317.5	6589.6	11892.6	4563.1	7772.5	4621.4	2744.7	4792.3	5261.1	5340.8	3619	5652.2	4444.8	2796.4	4138.4	5313.4
139	MM1	201126_s_at	MGAT1	0.414936	0.139172	0.132313	0.145873	0.375452	NaN	1	1	1	1.2616	6568.09	2498.06	5206.16	2596.23	695	7580.5	9310.3	5732.5	10057.4	3693.7	5958.1	5828.9	3266.8	6226.4	9377.9	10385.5	4860.2	6854.4	2820.6	6437.7	5183.1	9029.8	3956.4	10384.3	3631.3	3429.9	3417.2	3202.1	3389.8
140	MM1	226456_at	RMI2	0.413219	0.114577	0.10826	0.120737	0.334459	NaN	1	1	1	1.16696	5154.01	1293.78	4416.61	1184.84	572	5703.9	4147	4374.8	7761.9	5784.7	3163.6	6184.7	4488	5668.9	5785.7	6468.5	4466.8	5077.3	3080.4	4562.4	4116.7	4685.6	5930.4	3710.9	2859.3	6730.3	4648.6	3497.1	3424.8
141	MM1	211729_x_at	BLVRA	0.408487	0.0811838	0.0757598	0.0864549	0.273319	NaN	1	1	1	1.12411	4596.11	891.251	4088.67	1214.72	405	4917.8	2842.3	4958.6	4869.1	6207.4	5038.8	4186.1	2910.1	4663.2	4085.8	4588.6	5467.4	4920.3	4690	3913.4	4907.8	3375.4	6770.7	3599.2	3067.2	4324.3	3896.2	4709	2323.5
145	MM1	239742_at	TULP4	0.403194	0.0703859	0.0653021	0.0753173	0.254956	NaN	1	1	1	1.98702	8180.1	6286.34	4116.76	2976.08	351	2585.4	1736.2	2383.2	10162.8	6914.9	3519.1	20644.2	3412.4	19798.5	4217.1	6714.1	8679.2	15158.7	8595.6	9851.3	6183.9	5025.3	3590.8	1319.5	7703	2232.4	1995.1	2068.4	1197.9
146	MM1	232244_at	KIAA1161	0.401691	0.04999	0.0456512	0.0541796	0.198779	NaN	1	1	1	1.16809	1063.14	195.701	910.15	200.302	249	929.8	690.8	1281.5	1023.1	1181.6	1182.2	882.2	942.3	1013.9	1230	820.9	1092.6	1241.8	1371.2	924.1	873.1	638.2	1033.8	1320.9	1007.7	975.5	628	828.3	871.9
147	MM1	227536_at	ZC3H13	0.400254	0.00539892	0.00391247	0.0067415	0.044696	NaN	1	1	1	2.29956	21171.5	14572.7	9206.74	3795.42	26	27857.1	45070.8	53230.8	12480.2	5933.3	13880.1	14822.8	10227.9	24571.3	35603.9	8057.6	7493.7	17205.5	19965.3	4161.5	8979.4	14909.1	4779.3	7472.5	7276.1	14843.9	10003.1	12282.9	7359.6
152	MM1	201745_at	TWF1	0.394981	0.0379924	0.0341792	0.0416571	0.166836	NaN	1	1	1	1.56735	4858.51	2070.71	3099.82	1234.81	189	3942.9	3764.1	1809.7	6799.9	3438.8	3342.7	9172.7	5943.5	5636.8	4634.4	7497.3	2445.5	6038.3	3552.6	3147.4	2464.2	3027.1	1552.5	1704.2	3324.2	4471.5	5715.7	2726.2	2865.2
154	MM1	221858_at	TBC1D12	0.389991	0.074985	0.0697525	0.0800649	0.262968	NaN	1	1	1	1.18833	1164.01	223.035	979.54	162.967	374	1181.5	1076	1329.8	948.9	856.5	959.4	1127	1009.7	1733.4	1326.2	1017.9	1281	1296.6	1152.3	813.4	1189.2	721.1	1093.2	847	1108.4	1079	1152	894.2	897.9
155	MM1	204167_at	BTD	0.388302	0.0927814	0.0870229	0.0983854	0.291023	NaN	1	1	1	1.2094	862.957	290.769	713.54	515.768	463	714.8	922.8	1106.9	862.5	1054.5	1094	488.1	817.8	1262.4	761.3	1125.9	932.6	805.8	132	516.1	450.1	624.8	55.3	191.7	388.3	827.6	1381.1	1664.2	1036.2
156	MM1	217752_s_at	CNDP2	0.387832	0.164167	0.15683	0.171343	0.40102	NaN	1	1	1	1.05114	6612.89	1500.15	6291.14	2959.15	820	7713.5	7142.3	7990.3	5635	4827	7204.4	8186.2	7135.2	6256.5	8817.7	7053.2	5161.2	6184.3	3273.7	3953.5	5045.9	4801.2	3494.9	3834	5808.4	5470.3	10359.9	12270.7	7872.6
157	MM1	227641_at	FBXL16	0.387333	0.00919816	0.00727175	0.0109807	0.0636311	NaN	1	1	1	1.35955	1867.29	727.485	1373.46	317.128	45	1473.3	1436	3905.4	1920.3	1731.8	1647.6	2240.1	1906.3	534.7	1941.5	1896.4	2277.9	1394.8	1835.9	1620.3	1832.4	1587	1506.4	1053.8	1249.5	727.5	1505.8	1243.9	1408
158	MM1	33778_at	TBC1D22A	0.386783	0.211958	0.203867	0.219881	0.459393	NaN	1	1	1	1.04652	4193.91	800.286	4007.5	1318.79	1059	3679.9	4465.6	4437.5	3266.7	3867.4	4212.4	4838.7	3299	5211.7	4426.6	2550.1	5481.7	4242.9	4734.6	4836.9	5828.2	3791.8	6634.9	3314.6	2848.2	2848.9	3613.3	3233.3	3124.9
159	MM1	226027_at	SWI5	0.386381	0.330334	0.321028	0.33946	0.579231	NaN	1	1	1	1.07533	4379.73	1088.62	4072.92	888.872	1651	4768.2	4847.9	2603.1	5025.4	4802.1	5718.3	3111.1	4622.1	6029.9	3752	5554.2	2804.3	3477.6	4200	2964.1	3352.4	3150.9	4592.3	4570.6	3795.8	4015.8	4848.9	3606.3	5832.1
166	MM1	228922_at	SHF	0.364568	0.165567	0.158204	0.172767	0.40102	NaN	1	1	1	1.07985	1123.57	311.131	1040.49	270.932	827	1260.5	688.1	903.5	1736.2	1209.6	1031.7	1295.7	557.2	862.5	1403.5	1341.5	1147.8	966.6	1325.6	1671.5	992.2	967.9	951.8	923.4	679.5	914.8	914.8	1085.1	1303.9
168	MM1	201997_s_at	SPEN	0.359973	0.153569	0.146426	0.160551	0.388345	NaN	1	1	1	1.04906	3653.22	519.121	3482.36	1032.98	767	4326.1	3790.6	4159.7	3299.6	4488.6	3999.7	2795.5	3130.6	3616.5	2962.4	3774.3	4058.1	3433.8	3309.6	2906.5	4263.1	2719.6	5432.6	3313.7	4883.3	3440.6	2802.9	2604.6	2456.7
169	MM1	216678_at	IFT122	0.359084	0.069786	0.0647227	0.0746982	0.254956	NaN	1	1	1	1.16544	1795.88	266.059	1540.95	521.36	348	1790	1835	2240.2	1698.1	2057.2	1620	2042.3	1516.8	1156.7	1887.4	1672.4	1754.7	1915	1956.5	1298.6	2118.8	1955.9	2319	1652.4	1406.6	1789.8	1000.4	1212.2	655.8
172	MM1	210942_s_at	ST3GAL6	0.355817	0.0421916	0.0381849	0.0460496	0.176089	NaN	1	1	1	1.48464	4707.39	2508.33	3170.73	919.494	210	5297.5	10155.8	3267.3	6123.3	1842.9	5316.6	1335.4	3679.5	6988	5334.8	7851.8	2512.2	3874.9	2323.5	1640.8	2523.3	2108.8	3583.4	2727.2	3369	3346.9	4651.3	4091.5	3665.1
175	MM1	209420_s_at	SMPD1	0.349505	0.0029994	0.00188542	0.00397039	0.0280499	NaN	1	1	1	1.25372	2035.79	354.707	1623.8	403.532	14	1947.4	2606.6	1745.1	1691.5	1814.2	1722.4	1868.5	2101	2849.2	2240.6	1769.8	1972	1825.7	2347	1706.2	1249.4	1720.2	1825.8	1562.8	1495.1	1865.9	1187.9	1131	2493.7
181	MM1	219156_at	SYNJ2BP	0.343292	0.306139	0.297019	0.31508	0.558123	NaN	1	1	1	1.10618	1063.36	388.863	961.29	304.856	1530	1287	412.2	389	1393.9	599.7	726.9	1203.5	963.4	1132.8	1203.6	1471.7	1266.1	1212.2	1625	1324.7	799.2	907.3	1343.3	851.9	1005.4	1277.1	364.8	1016.2	723
185	MM1	226717_at	LRTOMT	0.338015	0.0667866	0.0618242	0.0715983	0.246184	NaN	1	1	1	1.1802	3785.17	658.163	3207.23	702.351	333	3242.3	3742.1	4077.1	3815.2	3732.3	3636.3	3686.3	3405.8	2469.6	3242	5265.6	4038	4649.1	3990.7	3658.8	4097.1	2979.2	3647.4	4061.8	3056.2	3494.7	1990.6	2558.6	2527.9
187	MM1	200883_at	UQCRC2	0.333761	0.214757	0.206628	0.222719	0.461013	NaN	1	1	1	1.17729	6405.09	1994.79	5440.52	2152.06	1073	6448.4	8601.6	2000	7648.5	3935.9	8732.4	3620.3	7424.3	5643.1	6248.9	6888.2	6701	8284.7	7494	7118.8	2632.7	4781.4	2326.3	5704.7	5089	7580.1	6802.5	3624.1	8745.6
191	MM1	211945_s_at	ITGB1	0.329902	0.165967	0.158597	0.173174	0.40102	NaN	1	1	1	1.11954	17640.9	2922.95	15757.3	5477.74	829	17925	16077.5	13854.6	24511.4	16049.7	13329.2	18650.8	18596.2	19425.1	19145.4	18200.6	16884	20089.9	14232.6	17209.2	15658.9	10364.4	8917.8	10321.9	14235.4	18884	27309.6	19784.9	14886.7
192	MM1	205298_s_at	BTN2A2	0.329095	0.317936	0.308722	0.326971	0.570924	NaN	1	1	1	1.12723	2347.8	590.45	2082.81	691.86	1589	2404.1	3375.5	2952.3	1909.7	1305.2	2825.6	2494.3	1782.7	2734.4	2278	1567.9	1858.2	2585.7	2795.6	1197	2915.5	3405.4	1892.9	2419	1477.4	1485.7	2153.5	2226.6	1655.1
194	MM1	239426_at	SLC2A8	0.32744	0.0767846	0.0714955	0.081921	0.263784	NaN	1	1	1	1.28452	707.243	236.85	550.59	150.155	383	743.8	609.1	440.9	664.7	520.4	749.1	728.3	731.7	431.2	614.8	1344	685.4	1033.7	604.3	497.9	643.8	361.4	337.9	506.6	785.3	745.8	588.5	596.5	442.2
195	MM1	208677_s_at	BSG	0.326169	0.10238	0.0963654	0.108239	0.315254	NaN	1	1	1	1.40406	8931.12	4775.81	6360.93	2957.32	511	8116.3	10128.5	4664.4	6034.5	5932.5	9111.9	6234.4	8398.2	4807.8	23965.5	8170.7	9853.9	8191.2	11425.9	9580	5379.3	8647.4	5805.2	10760.5	5401.9	7872	505.5	4436.1	5221.4
196	MM1	226345_at	ARL5B	0.320434	0.0711858	0.0660761	0.0761439	0.254956	NaN	1	1	1	1.14637	6449.43	1059.39	5625.96	1084.82	355	5615	7006.9	7422.9	6435.2	6658.1	6229.6	6706.9	5877.6	4408.2	6146.6	6467.9	5903.3	9195.3	6218.5	5741.5	6122.8	7018.3	4806.2	5544.6	7207.7	4583.3	6532.5	4515.6	4187.1
206	MM1	212847_at	FUBP1	0.304976	0.245951	0.237427	0.254302	0.504899	NaN	1	1	1	1.14965	1327.06	479.338	1154.32	495.38	1229	1943.5	1551.9	1527.5	837.7	1095.7	1100.1	396.6	1832.4	1267.2	1478.9	859	1336.1	1146.5	2205.8	714	1007.3	665.7	1545.3	632.6	2046	1238.9	1811.7	897.4	984.3
210	MM1	202481_at	DHRS3	0.302772	0.258548	0.249883	0.26704	0.518123	NaN	1	1	1	1.17667	791.3	308.716	672.49	237.945	1292	1223.6	858.3	1359.7	647.1	836.9	942.5	1120.7	645.9	566.6	758.3	635.9	347.2	270.9	864.6	298.2	976.3	625.2	1068.4	751.2	844.7	508	507.4	636.5	509
213	MM1	219023_at	AP1AR	0.300238	0.121776	0.115292	0.128102	0.342209	NaN	1	1	1	1.2872	994.043	284.295	772.25	230.196	608	807.7	959.3	443.3	984	869.7	767.5	672.2	1293.9	787.3	1294.6	1261.7	1107	1367.3	1301.1	1136.1	687.2	408.4	895.3	420.5	891.7	861.9	963.8	769.2	688.4
218	MM1	203561_at	FCGR2A	0.296107	0.333933	0.324602	0.343084	0.580031	NaN	1	1	1	1.30841	719.871	322.737	550.19	219.433	1669	800.8	965.7	852.9	423	608.1	862.7	521	785.8	473.4	1500.8	528.4	303.2	391.9	1060.5	476.8	634.1	853.5	794.8	540.2	531.8	749.5	416.9	381.6	122.7
219	MM1	229352_at	SPESP1	0.295899	0.435113	0.425302	0.444732	0.671762	NaN	1	1	1	1.21369	3706.14	3244.25	3053.61	6595.05	2175	10232.5	20.9	6722.4	3140	506.3	171	6344.1	3593.4	4386.8	7591.3	3100.8	5403.4	257.9	415.1	3919	266.3	262.7	59.9	226.7	116.1	3913.9	322.7	148.9	21299.9
220	MM1	200663_at	CD63	0.292751	0.206359	0.198347	0.214204	0.453092	NaN	1	1	1	1.04852	66490.3	9372	63413.6	8840.16	1031	65274.5	71573	59274.3	72882.7	49642.7	85158.8	68677.9	50191.2	73364.7	64798.6	67767.5	73587.7	62413.1	66257.1	72796.8	67584.4	58372.4	59612	58418.6	47549.6	63252	79398.5	67168.5	59982.8
222	MM1	212316_at	NUP210	0.28782	0.164567	0.157222	0.17175	0.40102	NaN	1	1	1	1.30845	955.143	251.151	729.98	338.047	822	879.3	1183.1	1027	1251	726.3	1050.9	804.5	622.7	663.7	1330	1343.5	962.5	876.1	651.4	754.9	1329.7	854.9	124.3	800.8	1049.8	718.1	332.2	745.9	589.2
225	MM1	209441_at	RHOBTB2	0.283087	0.361128	0.351624	0.370448	0.607551	NaN	1	1	1	1.19857	449.129	241.951	374.72	249.21	1805	686.1	246.7	431.4	657.9	120.3	397.3	74.3	994	554.7	300.1	500.5	517	287.4	520.1	654.3	195.3	653.4	369.9	197.4	436.5	280.5	112.8	779.5	67.6
226	MM1	226017_at	CMTM7	0.28244	0.184963	0.177274	0.192487	0.432305	NaN	1	1	1	1.1431	11196.7	2148.61	9795.03	1367.97	924	12238.3	10723	12628.5	13043.5	10683	8904.1	10227.6	9212.8	10686.5	8166	16336.2	11426.9	13100.6	9376.8	9184.5	11263	10576	10660.6	8134.4	8475.7	9499	8118.4	12150.8	9887.9
228	MM1	208782_at	FSTL1	0.28202	0.462907	0.453039	0.472581	0.68993	NaN	1	1	1	1.30052	5555.21	2494.29	4271.52	1811.36	2314	2894.6	2582.6	7974.8	3101.3	3657.5	5473.7	6332	6098.4	5803.9	5031.5	4124	10003.3	4186.5	10508.8	6212.2	5723.8	2470.2	3269	2389.1	3982.3	6951	4073	5841.5	1803.1
229	MM1	212481_s_at	TPM4	0.279598	0.154569	0.147407	0.16157	0.388345	NaN	1	1	1	1.01625	538.557	187.781	547.31	337.851	772	514.8	624.5	27.6	605.7	632.5	628.7	335.1	632.8	417.5	729.6	553.8	772.6	456.8	607.8	563.5	440	439	410.4	1474.1	475.9	356.8	270.2	464.2	579
230	MM1	230164_at	ZNF621	0.279382	0.0795841	0.0742089	0.084807	0.269731	NaN	1	1	1	1.45332	1259.58	554.801	866.69	307.283	397	907.3	1245.9	968.3	1098.2	621.3	1588.7	245.4	908.9	1514.1	1024.3	1624.2	1557.1	1923.2	2407.2	1029.6	677.9	1132.6	825	1046	1307.5	309.3	614.3	1101.4	623.3
232	MM1	202088_at	SLC39A6	0.277762	0.215557	0.207417	0.223529	0.461013	NaN	1	1	1	1.26011	18666.2	5372.37	14813.2	3984.86	1077	9654.7	14252.6	11644.3	17421.9	13329.5	26076	24313.3	26323.1	16445.8	25029.2	18733.2	20714.4	18424.4	18965	17020.1	10747.7	12717.8	7170.2	12123.2	14844	17965.2	19049.2	18209.6	18285.3
238	MM1	222738_at	WWC2	0.27244	0.280944	0.27205	0.289663	0.533371	NaN	1	1	1	1.10458	1877.48	341.052	1699.72	290.781	1404	1543.7	2077.2	2490	1931.7	1381	1457.2	1545.9	1876.8	1856.7	2176.4	2455.4	1764.9	1943.9	1783.9	1426.2	1452.2	1526.9	1830.3	1295.6	1971.5	1789.6	2244.4	1861	1599.5
241	MM1	200603_at	PRKAR1A	0.26975	0.322735	0.313485	0.331806	0.570924	NaN	1	1	1	1.08128	13261.4	3272.45	12264.6	5795.05	1613	11427.9	17651.5	9855	13017.1	7113.8	9425.8	14283.3	14932.8	14489.2	15231.8	12235.8	13491.2	19730.1	12774.4	16906.9	6974.6	10521.6	5187.5	6442.7	9981	16681.2	23670.4	10978.3	15301.4
242	MM1	228375_at	IGSF11	0.269025	0.406119	0.396401	0.415648	0.641537	NaN	1	1	1	1.14601	6990.25	3563.76	6099.66	4563.5	2030	10085.4	7379	4395.7	3474.8	3682	12005.4	1937	6131.5	11953.5	7779.3	3227.9	9701.3	4528	11582.7	8019.4	4441.4	2231.4	4185.8	2941.8	4526.3	5849.7	15608.2	12025.5	1167.1
243	MM1	216103_at	ACOT11	0.267834	0.196361	0.188495	0.20406	0.446938	NaN	1	1	1	1.09489	255.986	118.946	233.8	165.175	981	307.5	391	252.5	255.1	81.4	238.7	118.3	415.1	102	183.1	260.5	319.5	181.1	478	111.2	499.2	218.2	575	152.2	104.1	204.8	179.2	124	170.1
244	MM1	219501_at	ENOX1	0.266394	0.208558	0.200515	0.216434	0.455939	NaN	1	1	1	1.27623	557.2	186.073	436.6	166.4	1042	500	680.7	577.6	410.6	1044.8	438.3	664.2	290.7	367.5	581.1	403.7	595.5	572.8	673.3	497.1	644.3	517.1	499.9	448.3	461.8	643.5	229.4	261.2	163.4
247	MM1	221666_s_at	PYCARD	0.265117	0.197361	0.18948	0.205075	0.446938	NaN	1	1	1	1.20749	987.071	590.748	817.46	753.316	986	1020.6	479	539.7	1134.5	599.8	617.4	2902.8	753.3	923	901.5	1093.9	867.3	1052.6	933.6	594.8	1047.8	1445.3	423.4	119.8	348.1	440.4	507.9	2674.9	572.2
252	MM1	201119_s_at	COX8A	0.256118	0.394321	0.384651	0.403803	0.636528	NaN	1	1	1	1.07497	21019	5876.13	19553.1	7041.08	1971	18674.3	16046	11523.2	25272.4	16816.9	25152.1	22315.3	18485.3	22040.6	12753.4	26475	30411.4	29654	18645.4	36297.6	17201.2	16602.9	11803.5	22489.4	16126.8	21086.3	15604.4	14016.3	24302.9
254	MM1	202607_at	NDST1	0.2549	0.171366	0.163902	0.178666	0.40675	NaN	1	1	1	1.2549	1105.69	531.461	881.1	439.194	856	1322.4	1058.5	868.3	1529.9	1194.9	1343.5	805	827.3	397.7	684.3	889.1	860.5	1054.6	2643.7	700.3	1617.9	948.7	1363	1369.9	696.9	573.1	202.1	617.6	721.5
258	MM1	230769_at	DENND2C	0.248721	0.0389922	0.0351322	0.0427043	0.169441	NaN	1	1	1	1.30584	1504.03	451.843	1151.77	302.383	194	1193.6	1362.9	1042.1	1202.8	1468.3	1056.6	1545	2647.4	1869.7	1833.2	1239.8	1162.4	2036.1	1396.5	1314.3	1130.3	1208.4	1200.5	1202.4	1173.6	1825.1	881.1	775.6	806.4
261	MM1	202565_s_at	SVIL	0.245471	0.217556	0.209389	0.225556	0.461622	NaN	1	1	1	1.39489	2120.1	1088.89	1519.91	623.291	1087	2188.5	1933.2	1704.4	2575.4	925.1	1196.4	2697.4	1234.2	4937.9	1294.6	2925.4	1556.8	1263.4	3248.7	1060.3	867.8	1771.1	1015.5	1071.4	1291.8	1485.1	2443.5	1475.6	2717
263	MM1	34408_at	RTN2	0.242987	0.172366	0.164885	0.179683	0.40675	NaN	1	1	1	1.44665	2457.64	1302.55	1698.85	688.066	861	1659.6	1505.5	1354.9	2163.4	1374.1	855.8	4768.9	2244.1	4564.1	1408.1	2601.3	3702.1	2067.4	4137.7	908.2	1432.8	1155.8	1730	1623.2	1074.9	2032.9	1614.6	3307.4	2108.7
265	MM1	213229_at	DICER1	0.238898	0.402919	0.393213	0.412436	0.641537	NaN	1	1	1	1.05179	3891.8	1810.56	3700.18	2005.39	2014	2060.4	971.8	765	3271.2	5473.1	2495.6	5333.6	4577.4	4750.5	5311.2	5004.2	5990.5	5811.6	2669.1	3934.3	3824.8	3598.9	2995.7	1038.1	8370.7	4064.7	1586.7	4818.6	2769.3
268	MM1	202082_s_at	SEC14L1	0.235453	0.124175	0.117637	0.130556	0.346456	NaN	1	1	1	1.39934	860.186	364.47	614.71	272.791	620	653	700.4	128.9	503	613.9	752.3	809.1	1027.5	882.1	760.7	1082.6	1456.3	1225.9	1446.9	943.4	733.8	710.4	555.1	205.5	718.3	1075.4	332	459.1	414.1
271	MM1	227049_at	ZADH2	0.231222	0.275745	0.266901	0.284413	0.529472	NaN	1	1	1	1.36398	3792.56	1587.36	2780.51	668.469	1378	5718.4	6592.4	2077.3	3337.2	2731	6095.4	2942.9	4596.9	2741.1	5056.5	2956.6	1672.3	4252.1	2325.8	2879	2187.9	3437.6	2265.9	2294.8	2184.6	3687.1	3450.7	3447.6	1969.9
273	MM1	200093_s_at	HINT1	0.221973	0.321536	0.312294	0.330598	0.570924	NaN	1	1	1	1.15703	10120.4	2886.94	8746.89	4676.5	1607	8144.4	8832.6	5944.4	11096.9	6208.5	9976.1	13298.6	10648.4	11927.9	8818.6	15286	7814.2	14653.5	9036.1	10344.5	4471.7	7590.3	3300.1	6024.8	7985.3	13085.3	19051.5	5545.9	10069.5
276	MM1	207389_at	GP1BA	0.219374	0.370126	0.360572	0.379494	0.612832	NaN	1	1	1	1.09127	1376.86	239.624	1261.71	546.642	1850	1467.2	1399.1	1822	1075	1304.3	1322.8	1487.7	1454.8	1135.2	978	1169.3	1392	1514.8	1753.9	1466.7	2377.7	1518.9	1705.4	1213.8	1231.3	1000	579.5	987.9	535.9
277	MM1	220948_s_at	ATP1A1	0.219023	0.539292	0.529422	0.548958	0.758593	NaN	1	1	1	1.0717	23443	6597.4	21874.6	7839.91	2696	19605.5	31627.5	34483	26265.9	15472.4	27579.3	30072.7	17182.4	20178.4	19184.5	29324.5	13813.6	25470.7	17941.9	19956.5	19194.4	29865	16502.5	13970	24248.9	15367.8	37235.3	14051	28354.6
279	MM1	201351_s_at	YME1L1	0.218545	0.597281	0.587564	0.606787	0.786715	NaN	1	1	1	1.03383	3844.41	753.651	3974.49	1109.78	2986	3537.5	4391.7	2519.7	4488.1	2718	3548.6	2567.3	3882.3	4410.4	4366.7	4200.6	4087	4713.4	4390.5	4323.8	2381.7	3349.8	2847.9	3269.4	3824.9	5030.3	5549.8	3606.9	5560.4
280	MM1	216994_s_at	RUNX2	0.218347	0.325335	0.316065	0.334425	0.572453	NaN	1	1	1	1.2111	422.807	217.661	349.11	216.246	1626	564.1	689.7	392.2	412	241.3	141.9	517	376.9	203.8	170.8	319	522.4	427.1	941.1	515.7	396.9	353.6	875.4	293	319.2	164.4	210	188.2	174.7
282	MM1	208712_at	CCND1	0.216982	0.297141	0.288098	0.306007	0.552268	NaN	1	1	1	1.235	7016.89	3493.41	5681.67	1989.52	1485	11028	12671.1	6210.6	6205.4	2861.4	14880.3	4352.2	5277.3	6606.3	7930.5	6531.7	4902	4909.7	3869.9	6456.5	7944.1	5512.5	4409.2	9945.4	4405.9	6020.4	4421.1	3996	3705.6
284	MM1	212472_at	MICAL2	0.215545	0.359728	0.350232	0.36904	0.607551	NaN	1	1	1	1.21261	824.379	281.258	679.84	197.397	1798	642.6	699.8	1454.7	627.4	813.5	1142.1	1028.8	811	469.5	553.6	678.9	561.9	910.8	1146.7	827.7	1103	758.1	785.5	534.9	690.7	557	608.8	471.6	461.1
289	MM1	212463_at	CD59	0.213279	0.382523	0.372907	0.391954	0.627189	NaN	1	1	1	1.1248	7530.88	1521.57	6695.3	2039.1	1912	8526.2	6335.2	9328.9	9525.3	9059.9	7690.3	4943.1	7320.6	6889.7	8338.4	9025.2	7399.9	5518.2	5531.4	7059	6673.6	5415.9	5283.3	3055.6	9568.4	6896.8	9150.2	5195.5	8654.7
290	MM1	230774_at	PTGR2	0.212282	0.356529	0.347052	0.365822	0.606219	NaN	1	1	1	1.20927	391.829	220.528	324.02	218.594	1782	730.7	708.3	503.6	257.1	303	409.4	18.9	733	357.1	424.1	220	440	251.5	128.9	155	233	162.2	345.7	356.4	210.1	35.9	707.6	362.6	671.7
293	MM1	204172_at	CPOX	0.209345	0.423315	0.413538	0.432902	0.663895	NaN	1	1	1	1.11538	1124.06	464.104	1007.79	422.099	2116	552.6	805.7	1402.1	605.3	1136.8	760.2	651.1	1666.7	840.6	2175.8	1124.3	1438.5	1421.9	1155.3	954.7	602.4	722.4	933.1	442.9	967.7	1260.3	1402.1	892.3	1900
294	MM1	201192_s_at	PITPNA	0.208418	0.393921	0.384252	0.403402	0.636528	NaN	1	1	1	1.05979	2015.21	442.709	1901.52	400.681	1969	1814.3	1548.4	1721.4	2064.6	2271.5	2754.3	1161.4	2507	1990.5	1922.7	2319.5	2091.5	2528.1	1517.8	1685.4	1483.4	1908.1	1674.6	1892.9	1809.1	2548.7	2224.9	1328.5	2459.6
295	MM1	211164_at	EPHA3	0.207778	0.14957	0.142504	0.156476	0.381989	NaN	1	1	1	1.37468	197.707	141.112	143.82	113.786	747	116.5	141.9	266	122	214.1	86.8	238.6	175.3	58.7	89.7	268.7	129.6	235.8	624.2	182.5	100.7	104.9	450.4	77.2	98.2	154.4	122.6	92.8	54.5
297	MM1	209233_at	EMG1	0.201392	0.428314	0.418522	0.437915	0.667088	NaN	1	1	1	1.06127	2733.71	601.705	2901.21	667.526	2141	2020.1	1856.9	3361.5	3104.9	3456.3	3331.6	3295.7	2160.3	2403.5	1669.8	2825.9	2901.1	2878.5	3005.8	2547	3248.1	2186.3	2505.9	3772.8	2408.1	2678.8	4286.5	2823.5	2555.1
300	MM1	221215_s_at	RIPK4	0.198796	0.0133973	0.0110853	0.0155646	0.0845706	NaN	1	1	1	1.75765	3263.81	3059.17	1856.92	522.39	66	2635.6	2208.6	13551.4	2455.7	2882.9	3415.1	1685.2	2071	3209.9	2797.1	1896.1	1992	3952.6	940.2	2543.3	1446.1	2052.2	2516.6	1038.5	1867.7	2394.1	1676	1763.3	1271.4
302	MM1	205255_x_at	TCF7	0.19848	0.572086	0.562285	0.581678	0.775247	NaN	1	1	1	1.09769	3277.09	927.018	2985.44	912.869	2860	2548.8	2188.6	3814.9	2407.9	2739.8	2929	3563	3187.5	3220.2	2000	3482.3	5114.7	4886.3	3796.2	3997.8	3572.6	2766	4246.7	1996	3974	2573	2074.8	2904.7	1748.8
306	MM1	204484_at	PIK3C2B	0.193363	0.254149	0.245533	0.262594	0.517521	NaN	1	1	1	1.42855	496.993	216.868	347.9	143.086	1270	672.3	320.6	750.9	358.8	985.4	322.9	320.9	729.2	279.6	470.2	562.1	430	493.6	261.4	313.8	550	416.6	474.6	370.7	386.8	93.6	118.8	394.3	359.8
307	MM1	219867_at	CHODL	0.191709	0.359928	0.350431	0.369241	0.607551	NaN	1	1	1	1.11637	212.814	107.007	190.63	130.874	1799	252.4	345.4	354.3	425.4	248.7	179.1	186.7	78.8	177	73.8	215.2	97	117.1	228.5	46.2	185.7	106	151.2	276.6	95.6	78.2	368.9	440.8	157.1
309	MM1	231547_at	ZBTB37	0.189495	0.610678	0.601016	0.620127	0.786715	NaN	1	1	1	1.13788	705.657	220.42	620.15	144.791	3053	600.4	847.8	318.8	607.1	938.6	439.4	744.6	953.4	533.2	468.7	662.4	792.7	998.8	973.3	792.6	794.3	526.9	676.2	592.1	688.2	773	439.3	416.8	502.1
310	MM1	205893_at	NLGN1	0.18884	0.132573	0.125852	0.139136	0.36189	NaN	1	1	1	1.87245	434.614	328.247	232.11	112.692	662	78.4	308.3	237.8	84.9	806.8	336.9	765.9	664.6	1056.9	128.2	191.8	513.4	109.7	801	238.1	268.1	105.3	252.9	175.4	233	131.9	288.4	496.5	131.5
315	MM1	205773_at	CPEB3	0.186338	0.266547	0.257797	0.275123	0.520762	NaN	1	1	1	1.23552	255.221	115.401	206.57	114.584	1332	219.4	125.8	344	233.2	112.7	341.2	203.5	375.1	266.7	228.3	237.1	238.6	110.3	537.2	95.1	133.9	263.1	34.3	151.2	198.8	326	424.4	254.2	184.7
317	MM1	37950_at	PREP	0.182325	0.40172	0.392019	0.411232	0.641537	NaN	1	1	1	1.00165	583.15	150.914	582.19	225.108	2008	386.1	741.2	731.5	691.2	395.4	594.2	415.3	691.4	480.7	623.4	871.6	419.6	573.4	549.1	348.1	522.3	399.7	453.6	500.1	610.3	534.5	865.4	504	1083.9
320	MM1	216662_at	MYO7B	0.179459	0.578284	0.568502	0.587857	0.775247	NaN	1	1	1	1.12277	640.229	344.131	570.22	262.66	2891	440.2	914.4	867.6	817	193	850.2	585.7	618.2	345.9	277.2	221.5	753.5	610.1	1468.7	772.5	740.8	548.1	1062.3	756.3	451.9	454.8	218.4	458.7	238.4
321	MM1	205449_at	SAC3D1	0.178205	0.668466	0.659131	0.677582	0.812208	NaN	1	1	1	1.02125	948.593	503.928	968.75	419.47	3342	663.8	774.9	1285.5	912.8	82.2	100.3	1194.7	837.1	1399.4	484.9	1193.7	1363.9	1114.6	1872.5	1414.8	604.3	558.3	574.3	558	842.4	847.2	1464.2	1624	1200
323	MM1	205394_at	CHEK1	0.174972	0.236953	0.228537	0.245199	0.492432	NaN	1	1	1	1.30391	349.657	120.299	268.16	75.8019	1184	247.3	386.4	437.5	271	313.3	470	320.9	180.8	270.6	327.2	307.5	343.2	340.3	679.2	328.1	335.1	201.3	262.6	353.9	319.7	295.2	175.2	282.2	128.3
330	MM1	204936_at	MAP4K2	0.168849	0.316137	0.306937	0.325158	0.570175	NaN	1	1	1	1.0521	26.05	5.27093	24.76	9.37967	1580	21.4	27.4	29.8	24	37.7	22.3	29.6	20.9	19.1	20.8	25	27	26.4	33.3	44.2	22.7	24.8	38.4	18.1	18.9	24.2	15.9	16.7	23.7
332	MM1	205264_at	CD3EAP	0.168387	0.464507	0.454636	0.474182	0.68993	NaN	1	1	1	1.02744	1137.69	645.698	1168.91	410.65	2322	286.7	1807.4	2038	1408.4	1886.6	268.8	1131.8	1286	759.8	1154.5	167.1	1529.5	1727.8	475.3	1059.8	2033.1	804.3	1586.4	980.7	1186.3	1015.4	1461.5	728	833.6
333	MM1	223887_at	GPR132	0.168337	0.269146	0.260369	0.277749	0.520762	NaN	1	1	1	1.27269	131.736	66.0633	103.51	35.1346	1345	76.3	98.3	56.2	245.6	89.8	76	72	165	82.7	128.4	269.4	157.8	151.5	175.3	167.6	63.4	90.9	59.4	96.2	92.5	113	95.2	157.7	99.2
334	MM1	221011_s_at	LBH	0.16783	0.60228	0.592583	0.611765	0.786715	NaN	1	1	1	1.00867	2645.09	1101.22	2622.35	1013.19	3011	3207	3362.8	5245.1	3677.8	1203.8	1428.4	2362.4	1281.6	1862.7	2656.7	2894.2	2962.3	1829.1	3057.4	1512.8	3560.2	2774.8	2436.5	2394.1	1635.8	1763.7	2024.7	3422.3	4698.6
336	MM1	221007_s_at	FIP1L1	0.165457	0.545891	0.536031	0.555545	0.758593	NaN	1	1	1	1.18749	322.479	134.062	382.94	218.053	2729	340	300.5	159.1	236.9	159.6	351.7	113.5	486.2	369.6	612.7	262	332.7	384.6	405.6	281.1	200.7	265.3	191	549.5	784.9	691.6	226.2	410.3	228.8
337	MM1	235492_at	RNF217	0.165191	0.406519	0.396799	0.416049	0.641537	NaN	1	1	1	1.12965	831.843	338.028	736.37	262.192	2032	206.4	814.5	882.3	1173.6	585.8	1258.2	1432.6	1048.7	781.4	397.9	655.1	984.7	870.9	553.7	883.9	796.5	750.5	702.3	468.6	912.6	1237.6	265.2	610	736.5
340	MM1	243650_at	PLEKHH2	0.161435	0.454509	0.444654	0.464169	0.687207	NaN	1	1	1	1.19573	859.936	260.087	719.17	192.544	2272	407.9	858.2	502.7	672	1141.2	765.3	751.5	1235.6	1104.5	701.7	1174.5	697.2	1096.4	930.4	578.8	276.2	727.8	855.3	887.6	747.7	933.7	619.8	837.4	727.4
345	MM1	218043_s_at	AZIN2	0.154562	0.367926	0.358384	0.377283	0.611194	NaN	1	1	1	1.1959	678.864	208.222	567.66	182.452	1839	524.9	283.1	1158.4	642.6	815.4	696.6	530.1	599	628.2	563.5	817.6	783.8	893.4	567.5	792.1	588.4	231	482.9	573.2	735.5	575.3	817.6	389.8	490.8
348	MM1	216836_s_at	ERBB2	0.152005	0.443311	0.43348	0.452949	0.676351	NaN	1	1	1	1.03991	1830.04	282.265	1903.08	425.097	2216	1873.7	1944.6	2102.2	2158.5	1436.6	2050.6	1767.2	1514.2	1996.7	1347.9	1918.7	1764.5	1515.1	2230.1	2181.7	2251.2	2871.1	1809.7	1765.3	1560.7	1783.2	1440.7	1786.2	1581
349	MM1	210255_at	RAD51B	0.1516	0.404719	0.395007	0.414243	0.641537	NaN	1	1	1	1.23546	495.507	157.086	401.07	106.614	2023	375.9	831.6	315.8	579.1	504.6	728.9	304.2	415.6	424.9	556.6	459.9	398	655	387	518.5	475.6	323.1	570.8	373.6	292.3	438.3	397.2	404.8	216.5
355	MM1	240717_at	ABCB5	0.144775	0.429314	0.419519	0.438918	0.667088	NaN	1	1	1	1.25202	37603.3	8046.1	30034.1	13194.1	2146	34074.3	39141.8	38615.3	38894.1	45809	31354.9	46458.9	39929	45411.2	19696.5	47482	41177.9	29799.9	28602	41245.7	34591.6	20308.6	36878.2	9034.6	40672.8	37721.1	39633.8	33859.9	6395
357	MM1	201976_s_at	MYO10	0.143766	0.478904	0.469016	0.488594	0.697255	NaN	1	1	1	1.06955	22162.2	3928.11	20721.1	6639.18	2394	21496.2	19127.8	14833.1	19791.6	17975.9	20822	24527.2	22709	30913.8	24880.3	20871.8	23357.8	22414.7	26550.1	20173.3	20451.5	14910.8	23145.6	12016.4	20417.3	25588.4	32694.4	26227.8	11585.5
358	MM1	225995_x_at	WASH2P	0.142417	0.672865	0.663561	0.68195	0.814104	NaN	1	1	1	1.04861	3719	1010.1	3546.59	1054.35	3364	4734.9	4419.1	4832.4	3265.9	4524.3	3405.6	1918.8	3998.5	3131.6	5286.4	2886.5	2153.9	3376.9	4131.2	2491.3	3738.3	4506.8	5798.1	2586.2	3211.7	3601.4	2493.7	4117.4	2921
360	MM1	220705_s_at	ADAMTS7	0.142153	0.379724	0.370121	0.389141	0.626669	NaN	1	1	1	1.2336	486.829	142.608	394.64	142.248	1898	446.8	524	670.2	661.9	654.4	657.4	393.6	252.8	254.4	459.4	425	382.2	466	567.5	451.6	488.7	519.9	598	429.8	104.3	383.8	275	413.2	282.1
362	MM1	219676_at	ZSCAN16	0.140728	0.478104	0.468217	0.487794	0.697255	NaN	1	1	1	1.14952	264.493	107.339	230.09	144.307	2390	275	289.5	147.5	245.4	192.9	104.8	55.3	407.9	344.9	285.7	284.2	302	421.4	346.4	67.7	66.2	330.5	308.1	31	329.8	268.1	184.6	484.9	230
363	MM1	202478_at	TRIB2	0.140726	0.591882	0.582145	0.601408	0.78658	NaN	1	1	1	1.11017	11747.8	3993.24	10582	5791.41	2959	8916.3	10869.2	7665.3	18298.2	14608.8	11870.7	16015.9	5439.4	6446.7	11571.8	15908.5	16381.7	9448.7	11028.6	11225.5	18982.7	13416.7	8601.4	18856.7	4012.3	5427.4	7562.4	14599.7	3135
364	MM1	89948_at	PCIF1	0.139749	0.438112	0.428293	0.447738	0.672483	NaN	1	1	1	1.05476	805.857	155.222	764.02	246.081	2190	724.5	661.9	738.4	1026.5	831.2	1027.3	797.1	774.4	856.9	620.6	608.6	1120	731.2	763.4	1072.2	975.9	688.6	879.7	271.3	710.2	1073	712.4	680.9	576
370	MM1	212254_s_at	DST	0.134038	0.197361	0.18948	0.205075	0.446938	NaN	1	1	1	1.96958	2964.16	3076.48	1504.97	686.834	986	809.7	957.2	12522.7	1460.3	4603.2	2564	1942.8	4865.1	1709.5	690.7	778.1	3831.4	2001.3	2762.2	627.1	1343.2	1042.2	2101.3	1546.3	1995	675.8	1284	2882.9	1551.9
372	MM1	242533_at	LMF1	0.132565	0.723655	0.714779	0.732307	0.850579	NaN	1	1	1	1.04171	2238.75	549.373	2149.12	871.662	3618	1982.6	1959.1	3518.9	2823.2	2401.9	1779.6	2446.7	2326.9	1751.9	2353.8	1440.3	2141.1	2761.3	1655.2	1737.3	2456	2467.7	4130.2	2244.5	1841	2553.1	1004.3	1212.2	1844.9
375	MM1	217991_x_at	SSBP3	0.13045	0.554889	0.545047	0.564525	0.763539	NaN	1	1	1	1.09447	1430.83	501.266	1307.32	507.63	2774	2539.6	2036.6	1678	1349.7	1280.4	1800.4	1795.5	1469.4	675.2	1091.3	1133	819.2	1048.3	1315	1136.7	2406.8	1388.9	1650.3	1707.6	873	978.2	672.1	1258.7	1000.9
380	MM1	212948_at	CAMTA2	0.127051	0.557089	0.547251	0.566719	0.764483	NaN	1	1	1	1.09353	1686.96	411.715	1844.74	780.278	2785	1892.9	1879.6	1977.1	2051.6	2560.7	2078.2	1548.9	1460.4	1003.9	1320.9	1370	1227.9	1627.4	1618	1351.2	3234.3	1711.8	3215.8	1369.2	1281.6	1402.3	1180.4	1513.4	2187.4
381	MM1	222896_at	TMEM38A	0.126866	0.147171	0.140151	0.15403	0.381989	NaN	1	1	1	1.03709	532.121	202.5	513.09	318.512	735	476.4	459.4	898.8	416.6	465.1	376	488.5	414.5	1015.9	579	695.8	410.6	431.7	321.4	371.8	388.5	464.8	369.8	394.3	385.4	629.8	289.3	454	1383.2
386	MM1	224986_s_at	PDPK1	0.123275	0.803239	0.795331	0.810914	0.923736	NaN	1	1	1	1.04079	8992.62	1776.71	9359.43	2632.11	4016	8577.9	10702.6	10611.8	8422.2	7441	10037.1	6020	6713.9	9910.1	7604.4	7617.6	10601.2	9485.8	12151.1	12091.1	7325.7	8766	6519.3	6862.2	8170.5	7115.6	11928.8	10913	13902.1
389	MM1	218139_s_at	AP5M1	0.122004	0.627475	0.617892	0.636842	0.791377	NaN	1	1	1	1.10293	2602.83	585.076	2359.92	390.51	3137	2289.8	2446.3	1905.4	3348.7	1752	2153.4	3595.5	2246.5	3170.2	2886.3	3266.6	2389.7	2903.8	2085.4	2132.9	2324.3	2264.7	1901.2	1828.9	2591.3	2168	3119.8	2626.4	2641.7
390	MM1	203097_s_at	RAPGEF2	0.121718	0.643671	0.634178	0.652948	0.791377	NaN	1	1	1	1.09812	6468.88	1681.06	5890.89	1712.65	3218	6245.9	7429.7	5314.6	5225.1	4941.6	8010	4034.2	6371.7	9781.5	9159.5	5614.6	7372.9	6132.8	4930.2	5597	5175.1	8337.9	3469.8	3174.5	6249.9	7702.1	5857.6	7657.2	5687.8
392	MM1	219683_at	FZD3	0.120066	0.60028	0.590575	0.609774	0.786715	NaN	1	1	1	1.42872	418.729	294.972	293.08	131.653	3001	164.9	328.6	825.7	177.3	208.9	458.8	1210.7	347.6	285.4	244.6	201.2	658.4	369.5	380.6	226.6	497.1	365.9	208.2	177.2	393.9	170.7	440	344.3	106.9
393	MM1	201664_at	SMC4	0.117219	0.59868	0.588969	0.608181	0.786715	NaN	1	1	1	1.12994	1500.64	486.092	1328.07	378.111	2993	2055.6	2100.8	1372.4	1255.2	1499.2	1772.7	682.3	2065.1	1908	1977.8	1355.4	1099	1080	785.4	816.6	1309.4	860.7	1088.6	1775.7	1358.5	1049.1	1945.7	1531.8	1544.6
398	MM1	216279_at	ZNF460	0.1119	0.321336	0.312096	0.330396	0.570924	NaN	1	1	1	1.37475	335.686	175.325	244.18	120.832	1606	271.3	252	208.7	391	423.5	209.7	330.7	249.8	208.5	170.3	381.2	512.6	250.5	839.8	240.6	408.7	253.4	298.1	448.3	206.4	37	212.5	130.8	206
399	MM1	224217_s_at	FAF1	0.11185	0.541892	0.532026	0.551553	0.758593	NaN	1	1	1	1.02414	4531.8	1349.76	4641.21	860.785	2709	6049.6	6148.9	3649.3	4555.7	5513.1	5409.6	1597.5	5479.7	5363.9	2922.4	3303.2	3495.2	4489.6	5467.5	5903.2	4637.7	4869.8	4866.4	4756.2	4149.2	4652.4	5843.5	3257.2	3476.5
402	MM1	207486_x_at	CHN2	0.108349	0.636873	0.627341	0.646189	0.791377	NaN	1	1	1	1.04827	799.707	218.507	762.88	211.397	3184	1050.3	1180.3	1117.3	764.8	652.2	670.3	905.5	687.5	477.4	867.7	879.5	787.5	445.2	710.4	722.3	909.7	775.5	1133.8	664.3	639.8	735.9	384	1008.7	654.8
403	MM1	215550_at	SRGAP3	0.103713	0.684463	0.675245	0.693461	0.822949	NaN	1	1	1	1.01866	612.4	202.746	601.18	319.55	3422	622.2	965	828	535.2	597.3	221.6	732.4	673.8	699.2	568.4	416.8	473.4	864.3	376	599.5	510.9	998.7	1195.8	404.1	307.3	791.6	260.5	681.7	261.7
404	MM1	229016_s_at	TRERF1	0.103515	0.70226	0.693187	0.71111	0.836418	NaN	1	1	1	1.04241	567.729	287.482	544.63	109.116	3511	438.7	365.6	895.6	278.2	843.3	73.3	515.3	962.8	372.8	180.6	810.5	801.8	764.6	645.1	619.2	380.3	489.5	725.4	680.5	571.1	568.9	509.3	437.6	464.5
405	MM1	213471_at	NPHP4	0.103367	0.617876	0.608247	0.627292	0.788968	NaN	1	1	1	1.00298	531.186	199.354	529.61	192.187	3089	649	757.3	792.6	769.4	418.5	345.2	378.9	460.6	447	549.6	670.2	507.2	623.8	67.3	521.9	795.2	471.7	894.5	238.2	582.4	503.1	458.4	468.9	361.8
407	MM1	209515_s_at	RAB27A	0.101714	0.606079	0.596397	0.615548	0.786715	NaN	1	1	1	1.05949	7248.31	2480.31	6841.32	1613.57	3030	6306.2	5756.3	2549.1	3715.4	8676.4	9347.3	8473.5	7274.9	6633.8	10439.8	6136.7	11991.4	7126.2	7049.4	8588.4	8054	5306.6	7003.8	6335.8	8784.7	5461.1	8831.8	4924.8	5122.2
409	MM1	229501_s_at	USP8	0.0998067	0.664267	0.654904	0.673413	0.810278	NaN	1	1	1	1.14013	4064.65	1607.92	3565.08	695.552	3321	4072.7	5948.6	2555.2	3210	2197.4	2670.7	4587.2	3892.9	5125.8	4397.8	2248.6	5110.1	3006.2	7881.9	2639	3144.5	3371.4	2312.1	4358	4152.7	3733.7	3766.3	4336.9	3836.2
411	MM1	227657_at	RNF150	0.0957901	0.824035	0.816454	0.83138	0.930957	NaN	1	1	1	1.00093	2565.24	989.18	2562.85	1117.57	4120	3048.4	2504.9	3277.3	1635.7	2170.8	2133.2	4902.6	1629.9	2979.3	1342.5	1826.1	3365.1	1660.4	3437.2	4268.6	4468.6	2257.7	1991.5	1497.1	3124.3	3039.3	1887.4	1345.2	1748.8
415	MM1	232122_s_at	VEPH1	0.0899918	0.381924	0.37231	0.39135	0.627189	NaN	1	1	1	1.60568	1193.36	726.467	743.21	547.026	1909	2259.6	811.3	1118.2	918.3	1967.5	902.2	864.2	978.9	363.6	3026.3	1227.2	821.6	847	601.1	221.7	760.3	1364.3	1272.1	217.4	820.3	92.7	1239.7	1355.2	88.4
416	MM1	215629_s_at	DLEU2L	0.0894985	0.763847	0.755409	0.772056	0.890861	NaN	1	1	1	1.07134	416.857	125.914	389.1	158.421	3819	523.7	307.2	261.3	554.4	517.8	315.2	354.9	538.4	485	511.1	183.8	573.9	345.4	363.9	514.8	385.8	211.9	412.1	260	654.9	416.5	361.1	541.7	132.2
417	MM1	223726_at	KCNH3	0.086815	0.804839	0.796955	0.81249	0.923736	NaN	1	1	1	1.11113	1306.4	470.473	1175.74	432.526	4024	1802.2	742.6	1810	2022	1065.5	1391.8	829.5	625.2	1691.5	1594.1	1426.2	1437.8	1271	580.2	1442.7	1228.1	1426.7	1426.1	1484.9	1798.7	587.2	633.7	1153.3	576
418	MM1	204131_s_at	FOXO3	0.0862399	0.120776	0.114314	0.127079	0.342209	NaN	1	1	1	1.64398	4864.89	4068.85	2959.22	880.299	603	1262.9	2865.5	15294.3	2600.1	9661.8	4611.5	10728.5	3225.4	2095.7	3149.8	4052.6	3391.3	3010.4	2158.7	2452.6	4478.3	2650.8	1979.9	2892.8	4623.4	2803.5	2398	2484.1	2828.8
426	MM1	233339_s_at	ARID1B	0.0747081	0.85223	0.845155	0.859065	0.941742	NaN	1	1	1	1.06196	2971.04	736.218	2797.7	777.989	4261	2154	3064.6	3585.3	3337.3	4440.6	2691.5	1941.8	2109.8	2306.7	2910.7	3669.1	3673.2	3283.6	2426.4	2861.4	2351.5	3625.4	2887	3765.2	3201.4	3692.5	1743.5	1836.9	2012.2
429	MM1	220927_s_at	HPSE2	0.0673659	0.44931	0.439465	0.45896	0.681386	NaN	1	1	1	1.90871	207.229	202.103	108.57	115.254	2246	49.7	42.6	562.6	323.9	32.8	30.8	344.2	30.2	395.1	59.5	50.2	83.3	532.7	363.6	355.8	46.6	23.9	83.3	39.8	45.1	36.8	176.6	253.8	24
430	MM1	223381_at	NUF2	0.0667195	0.926215	0.920967	0.931215	0.973899	NaN	1	1	1	1.01817	328.993	166.149	334.97	148.482	4631	246.4	385.4	365.9	335.3	61.4	25.5	288.3	239.8	404.8	407.2	265.7	377.7	663.1	539.4	194.4	145.1	209.6	514.5	573	390.4	415.2	210.8	428.1	268.6
432	MM1	215693_x_at	DDX27	0.065816	0.993801	0.99213	0.995216	0.993801	NaN	1	1	1	1.03835	3431.9	1130.2	3563.5	1271.6	4969	2117.3	4115.8	4107.6	2263.3	2940.6	2327.9	1379.6	4486.2	4796.3	4113	2552.6	3821.8	4843	4181.6	2132.1	4107.4	2240.7	4572.5	2358.2	5514.3	4763.7	2109.2	4351	3485.9
433	MM1	223283_s_at	TSHZ1	0.0655228	0.631674	0.622114	0.641019	0.791377	NaN	1	1	1	1.28633	5167.64	1982.86	4017.36	682.327	3158	6871.7	7227.8	3924.9	3333.8	3142.8	8414.8	7416.2	6647.2	4146.1	6655.8	4330.7	3760.3	4611.6	1863.2	4366.2	4202.8	4637.7	4710.6	4369.3	3087.9	4773.4	3428.8	3637	2959.9
436	MM1	218609_s_at	NUDT2	0.0618606	0.231354	0.223007	0.239531	0.484787	NaN	1	1	1	1.15183	357.079	283.804	310.01	373.705	1156	613.5	730.7	355.9	194.1	129.7	226.8	155.2	213.6	161.8	540.2	1059.5	147.5	387.8	82.8	1205.1	181.1	190.9	48.6	187.8	55.3	170.6	762.9	161.2	136.6
441	MM1	202717_s_at	CDC16	0.0558549	0.610478	0.600815	0.619928	0.786715	NaN	1	1	1	1.03545	3865.43	1083.3	3733.1	709.861	3052	3698.9	4632.8	3964.6	3526.9	3114.6	4443.4	2049.3	3793.7	3753.1	6817.6	2627	3997.7	3717.8	3978.6	2684	3099	4843.3	4142.3	4529.1	3645.6	3691.4	3654.3	4189.3	2852.7
444	MM1	216845_x_at	KMT2D	0.0522298	0.612877	0.603226	0.622317	0.78754	NaN	1	1	1	1.23172	130.614	84.7984	160.88	188.914	3064	101	153	192.5	130.8	104.2	87.7	55	61.6	51.9	112.6	106.3	391.2	145.1	135.7	78.2	170.1	91.7	675.7	138.9	97	67.9	22	206	61.3
447	MM1	223627_at	MEX3B	0.0491835	0.603479	0.593787	0.61296	0.786715	NaN	1	1	1	1.15613	226.729	206.461	196.11	131.974	3017	171.5	801.7	134.9	136.2	126.9	175.3	162.3	155.6	122.7	85.1	153	222	130.8	596.2	81.5	94.2	134.5	171.9	432.6	123	138.1	276	95	414.3
450	MM1	205498_at	GHR	0.0471211	0.780644	0.772418	0.788638	0.904186	NaN	1	1	1	1.19065	421.121	219.109	353.69	150.817	3903	346.2	319.7	888.6	520.5	315.8	301.3	371.4	490.7	200.9	293.1	608.9	441.1	749.1	48.4	205.8	390.7	139.2	591.9	594.2	408.5	270	360.4	321.4	254.8
451	MM1	200843_s_at	EPRS	0.0461385	0.839032	0.831711	0.846116	0.939445	NaN	1	1	1	1.18125	3865.52	569.752	4566.13	1941.4	4195	3453.5	4226.3	3466.5	4384.1	3473.3	3826	3096	4478.3	4505.2	3903.8	4262.5	4631.6	3618.3	2791.9	3639.5	2926.8	3659	3587.8	9661.1	5467.8	3821.9	4797.5	3465.5	4634.4
452	MM1	220127_s_at	FBXL12	0.0457647	0.89862	0.892582	0.904414	0.971741	NaN	1	1	1	1.04078	3414.5	354.744	3553.73	448.767	4493	3712.9	3671.2	3564.7	3667.1	3857.8	3282	2738.2	3444.5	3411.8	3781.1	2887.9	3522.6	3393	2868.2	3142.9	4078	3599	4041.2	4250.8	3292.6	3230.2	3278.7	3684.7	2939.2
454	MM1	214582_at	PDE3B	0.0429999	0.793641	0.785594	0.801456	0.915043	NaN	1	1	1	1.45462	987.364	962.187	678.78	262.367	3968	402.7	1042.2	360.8	311.5	492.2	3059.9	670.3	3036.9	138.1	1735.4	230.3	728.7	724.5	889.6	724.2	889.7	538.9	561.1	1049.3	950.5	466.6	459	900.8	247.7
455	MM1	207233_s_at	MITF	0.0420969	0.713857	0.704888	0.722602	0.844257	NaN	1	1	1	1.20765	28382.7	7229.41	23502.3	4769.51	3569	31852.5	23566.8	20819.4	23206.6	28245.3	42472	35930.4	26097.7	42092.8	25675.8	25573.5	28913.4	21624	21287.2	27168.4	29067.9	26485.9	18385.2	25016	28141.7	25677.3	21756.8	16492.2	16831.7
456	MM1	200974_at	ACTA2	0.0410578	0.830234	0.822757	0.837473	0.934007	NaN	1	1	1	1.00976	4210.27	2111.28	4169.58	1997.6	4151	2147.8	2461	4736.7	3637.1	9699.9	4924.7	5302.8	6829.8	3209.2	1924.8	4246.2	3741.5	4077	2005.3	7642	6974.2	5467.2	3259.2	2401.2	4215.8	2239.5	4695.5	2610	2191.2
457	MM1	236845_at	TRIM62	0.0405948	0.624875	0.61528	0.634256	0.791377	NaN	1	1	1	1.33405	595.6	409.631	446.46	170.334	3124	396	458.6	332.9	621.2	685.8	548.9	789.6	253.8	528.6	525.1	1908.9	479.4	588.9	220.7	159.8	509.7	561.5	741.4	396	526.4	501.8	334.9	229.6	503.5
458	MM1	202781_s_at	INPP5K	0.0398489	0.862028	0.855148	0.868666	0.948418	NaN	1	1	1	1.05575	1994.52	405.745	1889.19	457.705	4310	2209	2448.9	1586.4	2066.5	1829.4	1538.5	2660.6	1343.7	1793.8	2550.6	1611.6	2297.5	1880.3	2106.5	1797.1	1773.8	2080.6	2226.6	1325.2	1493	2214.3	1183.6	2638.7	2159
459	MM1	201592_at	EIF3H	0.0388782	0.90162	0.895659	0.907335	0.972902	NaN	1	1	1	1.05789	27836.5	6609.91	29448	6547.92	4508	31924.7	37284.6	28075.9	27824.1	22755.5	28591.7	10465.7	26170.3	27203.1	25127.9	24176.8	34372	29993.6	35744.7	26321.6	25884	25559.8	25765.9	41720.9	28528.9	33476.6	34194.2	18536.5	34491.7
463	MM1	231847_at	ANKRD54	0.0365482	0.936413	0.931504	0.941071	0.977943	NaN	1	1	1	1.00356	3437.3	817.363	3425.09	675.882	4682	3304.7	4047.5	3610.4	3748	3973.5	4015.1	4644.3	3044.4	2496.1	2787.4	2049.3	4808.4	2807.7	2785.4	3066.6	3834.1	3415.3	3859.5	2106.9	3020.9	3390.6	4616.5	3082.3	3858.2
467	MM1	231876_at	TRIM56	0.0325871	0.919016	0.913545	0.92424	0.973749	NaN	1	1	1	1.03375	2438.75	746.27	2521.07	663.581	4595	2658.7	2979.9	1688.3	1717.1	4571.7	2443.3	1716.1	2126.3	2634.4	2684.4	2202.4	1973.1	2737.8	2009	2146.4	3397.2	3506.2	3206.5	2226.6	1936.5	2025.4	1620.5	2323.4	2822
472	MM1	632_at	GSK3A	0.0297768	0.921216	0.915811	0.926373	0.973749	NaN	1	1	1	1.04127	2800.16	963.054	2915.72	1145.87	4606	3569	4308.8	3750.9	2877.1	3589.5	3998.3	2749.3	2353.7	2240.9	2528.1	1828.3	2552.3	2084.4	771.7	1818.5	4699.6	3528.5	4076.7	4281.6	2066.2	1663.4	1850.5	2902.3	2269.9
473	MM1	206333_at	MSI1	0.0288198	0.589082	0.579335	0.598619	0.784925	NaN	1	1	1	2.75383	105.664	112.901	38.37	9.103	2945	30.2	43	31.8	39.1	153.7	255.4	32.6	22.3	28.8	129.7	26.6	57	256.2	372.9	35.6	35.3	50.1	29.7	47.1	29	38.4	49.3	44.7	24.5
476	MM1	219838_at	TTC23	0.0246899	0.974205	0.97097	0.977188	0.989887	NaN	1	1	1	1.0224	1536.59	227.07	1571.01	280.606	4871	1846.6	1846	1177.3	1482.9	1584.2	1555.9	1273.2	1791.4	1633.7	1544.1	1432	1161.7	1445.8	1737.4	1243.1	1467.3	1835.1	1907.7	1656.5	1376	2011.6	1196.7	1607.5	1408.6
479	MM1	225797_at	MRPL54	0.0214687	0.888022	0.88172	0.894081	0.96832	NaN	1	1	1	1.03267	8177.78	1589.26	8444.92	1591.12	4440	6933	6588.4	5510.6	9565.9	7131.8	7912.7	10562.3	8260	9078.6	9045.4	11272.2	7680	6982.4	7965.6	11674	7939	7147.2	7797.1	7652.6	7504.2	6433.2	10349.6	8625.1	9327.2
487	MM1	202870_s_at	CDC20	0.0145201	0.955809	0.951654	0.959712	0.985068	NaN	1	1	1	1.26081	211.436	116.077	266.58	201.39	5221	253.1	160.8	398.2	113.7	232.8	124	127.8	86.1	237.7	237.9	239.1	470.8	227.7	50.4	101.5	202.5	192.2	627.7	592.4	284.8	79.3	303.6	248.6	33.2
490	MM1	224702_at	TMEM167	0.0117258	0.988002	0.985738	0.990012	0.991566	NaN	1	1	1	1.04182	8677.03	2063.57	9039.92	2576.13	5060	9014.7	10444	5849.7	13057.6	5136	8491.2	7378.8	8189	9942.2	8859	11290.4	7704.1	8429.8	7691.9	7317.2	6892.1	7433.3	5730.5	7774.6	9035.3	10569.3	14386.9	9913.6	11346.4
491	MM1	213792_s_at	INSR	0.0114794	0.891622	0.885406	0.897592	0.96832	NaN	1	1	1	1.07768	1471.18	723.555	1365.13	470.153	4458	800.4	908.1	2348.9	1210.4	1931.1	1553.1	3405.3	1361.8	1571.2	1330.6	1576.4	745.4	740.6	1113.2	1180.7	2043.4	1535	1085.4	424.1	1338	1080.6	1882.2	1755.2	1326.7
492	MM1	221613_s_at	ZFAND6	0.0104847	0.834433	0.82703	0.841599	0.936419	NaN	1	1	1	1.22079	4612.25	1009.04	5630.57	2626.24	4172	4611.1	3764.6	3128	4072.7	3672.4	4406.9	5423.7	5723.5	6319.8	5670.2	4182.1	5900.5	4128.2	3567.8	4097.6	3531.5	4406.2	4072.6	3328.8	5019	3856.8	8971.6	8705	10316.6
493	MM1	228238_at	GAS5	0.00939932	0.922416	0.917048	0.927536	0.973749	NaN	1	1	1	1.18979	6647.38	2864.3	7908.97	3681.93	4612	6262.2	10280.7	4213.4	6651.6	3096.2	5501.4	3651.4	8059	4058.7	6615.8	3487.1	10721.8	8909.4	11554.6	12891.6	6184.8	6052.9	11991.7	14171.2	7280	6563.6	3933.4	4830.2	5190.3
494	MM1	200062_s_at	RPL30	0.00903964	0.906219	0.900382	0.91181	0.973749	NaN	1	1	1	1.00738	94421.4	7132.07	95118.1	18593.2	4531	93170.8	93555.9	102501	98179.4	89267.2	91608.7	98749.8	80255.6	82307.1	92450.9	97911.6	105974	99398.4	96570.1	97003	97077.7	67690.9	92657.3	118839	82698.9	100842	130210	78574.3	85588
495	MM1	226286_at	ELMOD3	0.00639918	0.966207	0.962537	0.969624	0.989725	NaN	1	1	1	1.02342	1564.87	684.894	1529.06	693.573	5169	1785.5	2496	1644.8	1539.4	1723.4	1026.8	575.1	1724.6	1811.3	2581.3	2511.5	1006	427.8	1054.7	753.4	936.2	1950.4	2674.2	1944	1431.8	1310.8	388.6	1918.4	1982.8
496	MM1	200872_at	S100A10	0.00543107	0.968606	0.96506	0.971899	0.989887	NaN	1	1	1	1.02095	5989.7	2037	6115.2	1515.6	4843	4494.4	3406.4	8535.4	4579.5	7578.4	7069.2	9137.6	6428.5	3088.2	8158.7	5397.6	3787	4610.3	7584.6	5839.6	5947.7	7626.6	6656.6	4278.3	5772.8	4450.9	4868.9	9290.8	6419.8
497	MM1	213175_s_at	SNRPB	0.00527208	0.974205	0.97097	0.977188	0.989887	NaN	1	1	1	1.00117	10736.4	3317.4	10748.9	2729.87	4871	15053.6	10697.1	13690.9	13003.9	17020.8	7700.9	10331.3	7958	4789.6	8196.9	11399.4	8551.6	9108.3	12807.1	9087.2	12307.5	10780.8	15365.9	13785.7	12628.9	7768.8	7049.4	8531.2	10183.6
499	MM1	201146_at	NFE2L2	0.00198412	0.918816	0.913339	0.924046	0.973749	NaN	1	1	1	1.02454	5966.66	1747.19	6113.09	2139.03	4594	5302.7	6743.7	2692.6	5734.1	4586.4	7784.6	3547.9	6676.2	5857.9	8966.5	8405.1	6445.9	5875.5	4914.2	4980.8	2902.3	5865.5	3502.8	5852.4	7474.6	9384.6	8964.9	7090.3	5112.7
501	MM1	202342_s_at	TRIM2	0.000783553	0.94961	0.945197	0.953774	0.980681	NaN	1	1	1	1.05142	3708.35	1645.41	3526.98	1834	4748	3799.2	4016.8	4184.7	3036	2232.6	3155.4	3015.2	5701.1	2496.3	2003.5	2850.6	3943	3091.1	8391.4	6479.7	2991.5	2460.1	1360.9	792.7	5162.8	2735.6	5274.8	3249.3	4762.4
505	MM2	225864_at	FAM84B	-0.000143204	0.986403	0.984002	0.988548	0.991566	NaN	1	1	1	1.22296	4839.14	2740.81	3956.92	1574.55	5068	5112.5	12090.7	5531.6	6503.9	2415.9	8235.7	3987.4	3306	3501.6	3570.5	5972.8	2101.4	2766.3	2651.6	3738	3030.9	3821.2	2476.4	5612.5	4691.1	3408.9	6618.1	1212.8	4959.3
504	MM2	218365_s_at	DARS2	-0.000708888	0.971606	0.968222	0.974737	0.989887	NaN	1	1	1	1.07209	1245.5	225.835	1161.75	259.964	4858	1372.2	1357.9	1459	1066.7	1130.1	1127.1	1229.1	1182.7	1076	1382.2	758.6	1187.2	1401	1707.2	1174.8	1577.4	1242.2	1319.7	1354.1	1380.3	1031	873.8	861.8	802.4
503	MM2	215795_at	MYH7B	-0.000719731	0.983003	0.98034	0.985412	0.991566	NaN	1	1	1	1.15666	113.757	116.018	98.35	68.2959	4915	49.5	55.1	64.1	73.9	21.7	279.3	98.6	32	179.2	40.2	184.5	38.9	424.2	51.4	50.5	68.8	40.3	122.7	48.7	49	50.7	142	243.2	167.6
502	MM2	201705_at	PSMD7	-0.000772037	0.989602	0.987483	0.991466	0.991566	NaN	1	1	1	1.016	2171.73	335.442	2206.48	368.662	5052	1852.6	1543.8	2186.4	2306.2	1973.4	1708.1	2456.8	1987.2	2425.8	2288.1	2623.2	2587.3	2474.2	1991.1	2436.6	1970	1737.6	1572.8	2239	2585.4	2762.7	2388.2	2135.9	2236.6
500	MM2	210948_s_at	LEF1	-0.000999867	0.944811	0.94021	0.949163	0.979794	NaN	1	1	1	1.33972	132.364	135.519	98.8	92.0856	5276	63.1	213.7	121.7	245.2	46.6	42.1	33.8	69.5	13.3	275	46.5	39.7	143.5	499.4	28.2	231.6	63.5	150.7	10.7	69.6	221.6	3.9	196.3	11.9
498	MM2	224982_at	AKT1S1	-0.00524395	0.961408	0.957505	0.965058	0.986811	NaN	1	1	1	1.11591	2089.84	413.606	2332.08	1130.33	5193	2366.5	2146.9	1294	1477.3	2422.9	2351.1	1584.8	2314.9	1723.5	2463.8	2525.3	2404.7	1881.5	2300.6	2755.4	1895.4	2109.4	3468.2	1828.9	2659.3	621.7	976.2	2522.9	4483.4
489	MM2	205348_s_at	DYNC1I1	-0.0121822	0.843431	0.83619	0.850435	0.939445	NaN	1	1	1	1.47242	1471.04	1004.96	999.06	241.85	5783	629.3	529.5	1916.6	3293.9	1028.9	897.4	2623.4	1039.9	483.6	728.5	3350.3	2009.1	1379.7	684.4	793.5	1041.5	1147.8	1135.2	793.1	1378	617.9	1060.2	781.1	1242.3
488	MM2	224578_at	RCC2	-0.0139497	0.946811	0.942286	0.951085	0.979794	NaN	1	1	1	1.00797	13692.7	2575.32	13801.8	3219.17	5266	13445.7	15039.5	11540.3	14792.4	9387.1	14373.1	15499.1	14109.6	16769.8	8347.5	15107.1	13232.7	17502	12551.6	18445.8	17051.1	10469.4	15946.9	12944.6	16197.3	15702.8	11169.1	9732.5	10358.1
486	MM2	212266_s_at	SRSF5	-0.0161728	0.959608	0.955622	0.963342	0.986811	NaN	1	1	1	1.06701	13925.5	5944.33	13050.9	4530	5202	13433.6	17456.2	14716.6	8178.6	12779.1	12150.1	4206	25664.6	12879	25412.6	9399.9	10684.4	11527.3	16468.8	7172.7	14582	15278.5	21958.2	11418.4	15744.8	16028.5	7592.8	10865.3	9867.7
485	MM2	200782_at	ANXA5	-0.0169241	0.923615	0.918285	0.928698	0.973749	NaN	1	1	1	1.04346	44123	7044.92	46040.7	6218.6	5382	42847.6	44096.9	30210.9	37144	35131.1	54749.3	54330.4	44624.8	44912.8	45184.5	38982.2	51801.6	47580.7	46125.6	52306.6	51608.6	35378.5	45590.7	41100.6	44400.2	42660.9	55607.2	49987.9	41765.9
484	MM2	228450_at	PLEKHA7	-0.0194937	0.987602	0.985303	0.989647	0.991566	NaN	1	1	1	1.12568	655.271	391.015	582.11	269.621	5062	451.2	266.9	1030.8	171.5	123.1	1202.8	730	373.3	999.2	1226.6	969	298.4	867.1	463.9	853.6	370.3	404.3	955.2	613.9	606	88.5	650.9	872	406.4
483	MM2	210479_s_at	RORA	-0.0195435	0.931814	0.926748	0.93663	0.976278	NaN	1	1	1	1.23281	445.771	236.158	361.59	90.6526	5341	369.7	729.4	176	359.9	62.5	744.2	238.9	306.3	259.6	586.3	385.9	579.4	593.5	849.2	430	429.1	353.4	359.2	369	419.9	399.9	132.4	301.5	421.5
482	MM2	223271_s_at	CTDSPL2	-0.0197095	0.891422	0.885202	0.897397	0.96832	NaN	1	1	1	1.03806	2842.84	492.305	2951.04	847.647	5543	3502.8	2781.6	2099.3	3514.9	2162	2842.2	3009.9	2698.1	3131.4	2049.1	2839.6	2587.7	3377.6	3203.6	3017.6	2062.8	2860.8	2219.5	4750.2	2874	2988.9	3979.3	2084.6	2672.7
481	MM2	235745_at	ERN1	-0.020901	0.877225	0.870671	0.883536	0.960951	NaN	1	1	1	1.07918	1001.92	357.392	928.41	315.19	5614	500.9	1005.6	753	1166.9	212.9	754.4	1016.9	1424.6	952.2	1353.9	1292.9	1335.3	901.5	1355.9	1303.1	779.2	765.6	171.2	1034.3	1111	861.5	1140.9	1100.3	1017
480	MM2	204120_s_at	ADK	-0.0210431	0.938812	0.933989	0.943386	0.977943	NaN	1	1	1	1.02858	321.657	166.147	330.85	130.787	5306	391.8	311.1	151.6	205.1	127.4	112.6	317.2	353.6	411.6	367.8	402.7	240.8	335.1	774.8	352.2	139.5	202	356.3	367.9	312.6	257.9	597.5	262.2	460.4
478	MM2	209549_s_at	DGUOK	-0.0223897	0.917417	0.911898	0.922688	0.973749	NaN	1	1	1	1.04979	4664.2	1267.33	4896.43	1006.27	5413	2864.5	3018.8	4212.6	5509.6	4416.5	3095.8	7046.2	5576.5	5054.9	4590.8	5846	5070.8	5765.2	3230.6	5284.9	5306.7	4807.4	4940.6	3057.5	4300.9	4165.9	5870.8	6740.1	4489.5
477	MM2	226676_at	ZNF521	-0.0226928	0.945411	0.940833	0.94974	0.979794	NaN	1	1	1	1.49994	1002.76	781.126	668.53	177.103	5273	340.2	504.1	1057.2	795.2	1705.5	2518.2	1032.2	2135	483.5	399.4	105.6	413.6	2046.4	502.5	569.4	668.1	811.8	678.4	893.5	804.8	572.9	270.4	630.9	785.1
475	MM2	202673_at	DPM1	-0.0269252	0.860228	0.853311	0.866904	0.948418	NaN	1	1	1	1.03793	2927.76	638.085	3038.8	1250.48	5699	3186.4	1746.3	2728	2550.3	2882.5	2118.1	2438.3	3003.4	4147.8	2964.4	2749.5	3207	3359.8	3906.9	2838.5	1827.9	1873.2	1756.1	2482.1	3597.6	3254.2	5945.4	3110.2	3702.8
474	MM2	204700_x_at	DIEXF	-0.0280278	0.816437	0.808732	0.823906	0.929195	NaN	1	1	1	1.03245	1547.65	502.457	1499.01	252.505	5918	1308.1	1010.8	1821.1	1180.6	1270.5	1488.7	1088.8	1422.2	1853.9	1788.9	1090.7	2915.8	1971.1	1455.9	1613.7	1431	1055.8	1293.9	1385.1	1607.1	1451.2	1674.2	1470.1	2008
471	MM2	201140_s_at	RAB5C	-0.0298983	0.579484	0.569706	0.589053	0.775247	NaN	1	1	1	1.93298	1774.56	557.626	3430.2	3192.36	7103	1833.8	2605.5	1203.7	2316.4	1078.9	1795.9	1714.4	1840.1	1573.6	1323.8	3085.1	1635.2	1381	1456.5	1853.3	829.6	1321.6	784.8	1404.5	1747	2644.3	7922.2	6596.7	9198
470	MM2	223288_at	USP38	-0.0301571	0.977005	0.973938	0.979818	0.990738	NaN	1	1	1	1.13964	2449.78	847.771	2791.86	1049.15	5115	2868.5	3122.7	1854.5	3801.4	951.3	2450.7	3475.8	1016.5	2324.3	2180.1	3087.3	2946.8	1787.1	2429.9	2618.3	1926.4	3551.2	947.9	2174.9	2379.4	2342.3	3793.4	4169.1	4015.7
469	MM2	215295_at	DTNB	-0.0317654	0.984803	0.982275	0.987076	0.991566	NaN	1	1	1	1.15261	358.75	105.007	311.25	127.121	4924	304.9	442.5	457.9	396.4	285	471.5	174.6	285	232.5	316.3	303.5	532.2	344.8	475.4	422.8	309.6	62.6	417.5	331.9	414.9	123.1	271.4	414.3	344.4
468	MM2	205740_s_at	RBM42	-0.0325508	0.845631	0.838431	0.852593	0.939445	NaN	1	1	1	1.1063	2081.22	286.475	2302.45	380.715	5772	2320.5	2392.9	1718.1	1966.5	2273.2	2270.1	1633.4	2046.4	2224.9	1564.8	2099.1	2454.1	2268.8	1904.3	2670.7	2877.6	2156.4	2213.1	2544.2	1722.9	2111.6	1869.5	2710.7	2147.8
466	MM2	201595_s_at	ZC3H15	-0.0342034	0.777644	0.769379	0.785679	0.902783	NaN	1	1	1	1.06792	2621.82	535.079	2799.89	734.321	6112	2664.5	2452.9	1555.9	3136.5	2154.3	2438.8	2071.4	2741.1	2965.5	3822.7	2844	2782	2727.7	2348.2	1868.3	2127.3	2756.2	1805.2	2723.4	2532.8	3555.9	3599.5	3175.9	3854.4
465	MM2	223365_at	DHX37	-0.0345859	0.907419	0.901614	0.912977	0.973749	NaN	1	1	1	1.0057	664.857	293.461	668.65	391.128	5463	1288.4	762.7	341.5	467.2	589.5	844.8	625.8	248	435.9	433.6	1101.7	891.7	553.1	724.1	1354.5	188	1229.9	241	643.7	812.8	567.9	295.4	733.8	619.5
464	MM2	222824_at	NUDT5	-0.035469	0.912018	0.906342	0.917446	0.973749	NaN	1	1	1	1.04742	2909.84	766.462	3047.82	1059.28	5440	3978.9	3566	1740.6	3505.7	1877	2600.8	2846.3	3385.1	2238.7	3957.8	3701.5	2297.1	2301.8	2740.4	2116.1	2159.5	2776.9	2941.3	3425.5	3034.3	2368.2	5756.7	3394.1	2505.6
462	MM2	218404_at	SNX10	-0.0367333	0.939212	0.934404	0.943772	0.977943	NaN	1	1	1	1.03274	846.193	486.005	819.37	401.824	5304	531.1	580.8	974.4	1548.9	940	83.2	1693	426.6	788.6	384	1484.9	459.2	754.4	1197.6	746.3	325.6	1273.7	1130.4	389.8	1487.8	411.4	862.4	561.1	1005.2
461	MM2	201475_x_at	MARS	-0.0372409	0.811038	0.803248	0.818593	0.926638	NaN	1	1	1	1.15225	4636.4	1035.16	5342.3	1445.23	5945	5029.4	5503.9	5229.5	6327.7	4011.1	5343.7	3683.2	5568.8	3946.1	5326.9	5164.8	3101.7	3041.6	3631.2	3519.9	5962.9	6330.1	7383.2	7469.5	3414.7	5323.6	4739.5	5063.8	4215.8
460	MM2	201883_s_at	B4GALT1	-0.0384602	0.673865	0.664568	0.682942	0.814104	NaN	1	1	1	1.24417	1046.94	191.69	1302.58	512.274	6631	1268.3	1276.5	973.4	1092.8	1326.6	1082.1	1153.9	1224	862	914.8	939.8	835	1032.5	675.5	819.2	1895.7	2161.3	1867.7	1462.6	700.1	871.8	1089.4	1074.9	1083.1
453	MM2	208684_at	COPA	-0.0455251	0.883823	0.877421	0.889982	0.966084	NaN	1	1	1	1.02497	7601.49	1651.79	7416.29	2216.2	5581	7512.6	8679.7	5721.3	7087.6	9491.2	9182.4	10268.9	8118.7	4002.9	7327	6979.3	8852.4	6768	6428.8	9979.3	7760.2	9501.2	4876.8	10605.5	6413.8	7433.3	4274	5155.3	8163.5
449	MM2	224414_s_at	CARD6	-0.0471266	0.724055	0.715183	0.732703	0.850579	NaN	1	1	1	1.14858	2880.44	838.683	3308.41	1786.05	6380	2522.1	2307.2	2338.4	2682	3140.9	2574	5087.9	4105.4	3339.4	2400.3	3117.3	2167	2081.9	2462.4	2050.5	2693.8	3486.3	2137.5	1231.9	2667.3	1778.2	5575.3	4895.1	6568.2
448	MM2	228369_at	CNPY3	-0.0474907	0.788642	0.780524	0.796527	0.91136	NaN	1	1	1	1.03237	1817.91	542.401	1760.91	383.163	6057	1258.8	2710.5	1935.2	1393.3	1111.1	2411.1	2371.5	1342.2	1980.7	1443.7	1327.8	2259.2	1453.3	2452.4	1497.7	1237.8	1523.3	1579.4	1359.9	2098.2	1909.6	1898.5	2039.8	2464.9
446	MM2	210014_x_at	IDH3B	-0.0497212	0.820636	0.812999	0.828037	0.929195	NaN	1	1	1	1.08088	6717.36	1718.01	6214.71	1287.45	5897	6203.8	9752.2	6914.7	7737.6	9546.9	8565	5411.5	5773.8	3534.8	5826.8	5963.2	5998.2	5512.7	7301.9	8936.4	4787.1	4545	5588.1	6981.9	7145.6	6337.6	6207.7	6304.7	5313
445	MM2	219006_at	NDUFAF4	-0.0511107	0.820036	0.812389	0.827447	0.929195	NaN	1	1	1	1.1121	1562.54	667.394	1737.7	775.263	5900	1106.2	1272.3	1538.4	2046.7	1070.9	1614.7	1322.8	1728.1	970.9	1096.4	2446	1854.3	3182.1	625.7	845.9	1253.6	1269.8	1174.8	1744.1	2114	2561.2	2893.7	841.6	2678.3
443	MM2	203379_at	RPS6KA1	-0.0525016	0.758448	0.749945	0.766722	0.886612	NaN	1	1	1	1.06054	578.257	241.345	545.25	283.438	6208	457	604.7	688.4	212.7	480.3	389.4	1133.1	442.9	550.3	474.7	636.3	490.6	512.3	1022.9	531.5	786.2	673.2	1066.4	338.8	435.4	198.5	749.3	527.9	145.3
442	MM2	202373_s_at	RAB3GAP2	-0.0528704	0.691262	0.682097	0.700204	0.827221	NaN	1	1	1	1.04702	4697.25	1662.66	4918.11	1505.79	6544	4087.8	3461.4	7188.1	4128.7	6915	8396.2	5023.8	3946.5	4162.3	4863.1	3910.4	3903.1	2635.5	3139.6	4274.6	6872.1	3036.9	7217	6230.7	3946.5	3656	3661.4	5982.7	4303.2
440	MM2	218911_at	YEATS4	-0.0570559	0.912817	0.907165	0.918224	0.973749	NaN	1	1	1	1.11735	345.657	119.755	386.22	147.333	5436	336.6	156.2	464.8	373.9	301.5	417.6	287.1	443	313.1	505.1	343.2	149.3	217.7	530.1	401.3	526.7	274.6	242.2	251.1	373.2	337.5	730.4	332.4	392.8
439	MM2	238468_at	TNRC6B	-0.0575411	0.913417	0.907782	0.918806	0.973749	NaN	1	1	1	1.12688	2964.88	1407.22	2631.04	828.402	5433	2309.3	1711.6	1295.1	2865.8	3005.5	2266.8	6793.2	2644.7	3471.9	3114.1	2587.4	4976.8	1953.1	2513	3550	3451.2	3481.9	2479.7	1765.7	3016	3244.4	1357.2	2277.3	1687
438	MM2	218773_s_at	MSRB2	-0.0589042	0.846431	0.839245	0.853378	0.939445	NaN	1	1	1	1.08348	6094.58	2856.17	5624.99	1100.93	5768	4597.3	4652.3	4537.6	6818.8	6215.4	7261.5	14668.3	4628.9	4184	3326.1	8305.6	5729.7	6578.9	3819.7	5473.5	6363.4	4809	4131.4	5394.5	4630.9	5052	7936	6197.2	6262
437	MM2	206854_s_at	MAP3K7	-0.0616529	0.841232	0.83395	0.848276	0.939445	NaN	1	1	1	1.02535	1578.66	510.995	1618.67	505.998	5794	802	854.5	1520.1	1779.8	1294.8	2025.2	1706.1	2199.3	1377.7	1964.2	1939	881.1	2406	1351.4	1021.2	1489	1738.9	886.5	1753.1	2749.8	1630.4	1721.8	1409.8	1786.2
435	MM2	211047_x_at	AP2S1	-0.0646051	0.618676	0.609051	0.628088	0.788968	NaN	1	1	1	1.25241	6630.22	1560.69	8303.76	3094.27	6907	5019.3	5949.7	4213.4	6408	5670.4	7714.6	9916.3	8502.1	6363.6	5895.5	6945	8356.1	6845.7	5023.4	13291.1	4990.7	5751.1	5988	9431.3	6388.1	6369.4	7042.4	10795.9	12989.6
434	MM2	219701_at	TMOD2	-0.0649375	0.85223	0.845155	0.859065	0.941742	NaN	1	1	1	1.0615	95.1	60.3865	89.59	42.6299	5739	100.9	172.9	160.8	123.5	79.8	18.2	194	55.7	120.5	26.7	20.5	152.4	74.6	30.9	67.1	80.7	121.1	48.6	113.5	117.6	54.5	14.7	136.9	141.2
431	MM2	201574_at	ETF1	-0.0658263	0.641272	0.631765	0.650563	0.791377	NaN	1	1	1	1.12012	7502.19	1551.87	8403.32	3119.15	6794	8104.7	7846.1	5374.1	7858	7042	7619.2	8178.7	7229.8	8149.9	11456.2	8262.6	6281	6706.3	4922	6396.9	6288.3	8095.2	4653.2	7990.5	8728.4	10494.5	15456.5	5715	10214.7
428	MM2	208819_at	RAB8A	-0.0678753	0.871626	0.864949	0.878061	0.956893	NaN	1	1	1	1.05409	4056.99	870.996	4276.44	1220.23	5642	4361.2	5086.1	3582.2	3708.4	4044	5500.7	3593.8	5200.4	2821.1	4486.8	4637.8	2542.8	3731.4	3501.1	2758.4	5418.1	4246.5	3639.5	5857	3173.2	4696.2	3818.8	6175.7	2981
427	MM2	218909_at	RPS6KC1	-0.0731006	0.810238	0.802435	0.817805	0.926638	NaN	1	1	1	1.06698	1154	446.03	1231.3	295.181	5949	811.4	1355.2	1812.3	991.7	1822.1	1622.1	891	1055.5	1233.6	946.9	1123.4	1402	974.2	114.6	1038.1	1469.9	1063.2	1871	1444.7	1176.5	895.9	1113.5	1282.6	957.6
425	MM2	209425_at	AMACR	-0.0752779	0.463707	0.453837	0.473382	0.68993	NaN	1	1	1	1.02761	731.464	376.779	711.81	178.202	7682	1202.1	726.4	458.9	623.2	319.4	867	634.7	529.9	720.5	1824.4	688	591.9	538.3	515.8	650.5	503.4	740	667.2	1098.9	807.8	478.4	677.2	843.7	651
424	MM2	202060_at	CTR9	-0.0756178	0.669066	0.659735	0.678178	0.812208	NaN	1	1	1	1.00032	2680.09	548.077	2679.24	803.552	6655	2603.4	2693.4	2962.2	2247.3	1950.9	2127.4	2046.7	4013	3060.1	3291.1	2583.2	2407.1	2773.3	2762.2	1665.2	1836	2004	2351.4	2684.9	2974.6	2950.5	4467.4	2817	3041.4
423	MM2	207593_at	ABCG4	-0.0760009	0.769446	0.761077	0.777586	0.895323	NaN	1	1	1	1.13715	639.121	257.199	562.04	266.464	6153	1103	551	845.5	470.9	585.6	647.5	320.5	357.8	541.7	562.6	333.7	637.2	895.1	1095.6	710	865.9	908.5	801.2	651.8	578.2	372.4	237	250.9	244.5
422	MM2	201346_at	ADIPOR2	-0.0770261	0.626675	0.617089	0.636046	0.791377	NaN	1	1	1	1.04045	8924.02	1996.59	8577.05	982.137	6867	8862.1	7463.8	5886.3	8202	11040.1	9817.7	7035.7	7164.9	13290.1	8217.7	9233.8	8545.5	8431.6	11745	8748.9	8702.6	6768.5	8743	8008.5	7999.6	9236.7	9971.3	7745.4	9846
421	MM2	240383_at	UBE2D3	-0.0788714	0.895821	0.889711	0.901687	0.970793	NaN	1	1	1	1.16607	2019.26	675.142	2354.61	709.254	5521	872.9	756	2799.7	1660.6	2801	1363.1	2671.1	2015.9	2566.4	1721.3	1965.6	2480.3	2459.9	2135.9	3044.3	3248.6	3146.9	2306.7	1932.1	3061.9	1753.5	1573	2067.3	1411.8
420	MM2	226434_at	PPP1R35	-0.0792632	0.604279	0.59459	0.613756	0.786715	NaN	1	1	1	1.10772	4180.68	942.22	4631.03	2020.81	6979	3807.7	3748.5	4369.8	4051	6083.1	3552.3	3348	2687	4844.1	3357	4509	3914.6	4377.2	5880.2	2677.9	5530.9	4156.5	9823.1	4494.6	4125.8	3450.7	2871.7	4889.6	4289.5
419	MM2	32723_at	CSTF1	-0.0794813	0.642072	0.632569	0.651358	0.791377	NaN	1	1	1	1.27663	436.336	163.877	557.04	317.508	6790	401.6	481.8	328.3	271.9	422.8	160.5	338.5	312.8	377.7	635.5	483.7	473.7	779.1	640.8	512.5	406.6	338.6	426.3	227.9	477.9	392.4	1342	673.8	772.4
414	MM2	201410_at	PLEKHB2	-0.0923097	0.724255	0.715385	0.732901	0.850579	NaN	1	1	1	1.35435	5492.99	1997.12	7439.45	3749.49	6379	5214.3	6362	3256.6	5972.7	2586.6	3096.3	5591.6	3318.9	7429.3	9440.8	7288.1	6764.1	6431.2	4149.4	5496.2	3489.2	5165.9	4157.6	4999.3	7588.8	7166	15523.5	9348.6	11459.4
413	MM2	223154_at	MRPL1	-0.0925274	0.523495	0.513607	0.533182	0.746794	NaN	1	1	1	1.26997	3411.01	887.872	4331.87	1279.09	7383	3076.4	4534.2	2748.9	2697.8	2092.1	4027	2100.7	2282.5	3890.1	3891.7	4257.3	3539	4222	4394.5	3308.4	4131.4	3933.1	3168.1	5479.6	3919.9	3756.3	7380.5	3441.7	4799.7
412	MM2	201012_at	ANXA1	-0.0933184	0.140572	0.133684	0.1473	0.375602	NaN	1	1	1	1.4282	1468.56	2201.09	2097.41	1819.1	9298	949.2	1139.3	9033.2	901.3	1284.8	655.4	448.3	656.6	836.1	686.3	767.1	578.8	912.6	1710.9	585.9	1207.4	2250.5	1333.4	820	975	711.5	6323.9	3623.9	3142.6
410	MM2	202097_at	NUP153	-0.0974102	0.644071	0.63458	0.653346	0.791377	NaN	1	1	1	1.21559	3537.41	1346.08	2910.04	723.684	6780	4194.1	3104	2587.4	2506.1	2801.3	2053	2437	2633.7	5736.6	2839.9	2656.6	5090.9	4976	5907.1	3095.8	2372	1789.4	2348.3	2176.1	3538.8	3187	4125.7	2988.6	3478.7
408	MM2	209568_s_at	RGL1	-0.100517	0.638072	0.628547	0.647382	0.791377	NaN	1	1	1	1.00893	1671.67	569.345	1656.87	474.253	6810	1672.7	1170.3	2962	1759.4	2330.6	1903.5	2288.2	1659.3	1244.5	1280.4	1782.5	899.4	1424.1	1026.5	1702.6	2281.2	1975.4	2067.6	2057.8	1388.6	1352.1	903.4	1842.3	997.7
406	MM2	223218_s_at	NFKBIZ	-0.102661	0.575685	0.565895	0.585266	0.775247	NaN	1	1	1	1.27433	1810.94	811.767	2307.73	1618.51	7122	1044.9	1539.8	3982	1096.2	2621.9	1996.4	973.3	2304.4	1687.3	2420.9	1445.9	1231.4	1516.3	1492.5	712.9	1068.8	5608	2014.2	3143.4	1595.3	1000.3	1453.4	4492.4	1988.6
401	MM2	213364_s_at	SNX1	-0.108422	0.737652	0.728918	0.746161	0.864303	NaN	1	1	1	1.03132	1153.63	343.407	1118.59	355.605	6312	1024.5	885.8	1165.9	777.4	1359.7	1768.8	801.6	1779.3	1261.3	1494.2	785.8	1128.7	1075.8	842	1209.5	1254.2	852.3	546.6	1148.7	1436.1	1627	1493.9	909.7	707.9
400	MM2	212533_at	WEE1	-0.10973	0.69926	0.690162	0.708136	0.834814	NaN	1	1	1	1.12453	1628.28	834.389	1831.05	821.101	6504	1474.2	3418.2	2363.9	2465.9	1508	993.4	1326.9	925.5	2253.8	1654.7	2210.3	543.4	386	1271.7	948.5	3241.8	1143.2	770.6	2508.7	2612	1351.8	1834.5	2382.2	1517.2
397	MM2	203665_at	HMOX1	-0.11202	0.54809	0.538235	0.557741	0.758593	NaN	1	1	1	1.0367	1138.26	430.94	1180.04	352.781	7260	1560.3	748.8	2246.1	1051.7	1736.4	810.3	882.7	808.5	921.9	1114.8	907.3	1231.3	824.1	1091.5	1072.3	1086.6	1661.5	1300.1	959.4	817.2	728.4	1461.2	1761.6	952.1
396	MM2	214895_s_at	ADAM10	-0.112641	0.532693	0.522814	0.542369	0.753964	NaN	1	1	1	1.09446	1376.38	939.574	1257.59	560.447	7337	2449	1256.7	299.9	877.9	1089.6	2655.9	655.9	1842.6	722.8	3501.5	747.9	1726.1	466.1	977.4	1284.2	1178.7	1584.3	1084.6	2149.7	2087.1	896.3	425.9	643.7	1241.4
395	MM2	221539_at	EIF4EBP1	-0.114918	0.24875	0.240194	0.257134	0.508578	NaN	1	1	1	1.21459	2424.75	677.742	2945.08	1547.07	8757	1780.2	1642.8	3405.6	2374.1	2643.8	1400.7	3737.6	1709.2	2511.6	2427.9	3195.8	2424.4	2217.5	2475.3	3991.7	2833.9	2535.3	1967.4	2849.1	1543.5	3260.5	2426.6	6727.9	1314.9
394	MM2	228961_at	MIER3	-0.115567	0.289942	0.280964	0.298744	0.544315	NaN	1	1	1	1.17989	1715.65	394.77	2024.27	722.403	8551	1771.8	1738.3	1095.8	1775.5	2114.7	1879.9	894.8	1536.8	1366.4	2231.6	1656.3	2277.4	1886.6	1793.2	1845.3	2065.7	1981.9	870.2	1617	1960.6	1637.5	3505.1	2910.9	1848.5
391	MM2	208374_s_at	CAPZA1	-0.120486	0.525695	0.515808	0.535379	0.747819	NaN	1	1	1	1.1596	13407	4213.99	15546.8	5285.71	7372	17871	13818.1	18258.7	15719.4	6299.5	7329.3	20135.4	10951	13696.2	16209.8	14439.6	11450.3	13611.7	7908.5	14508.5	12940.1	22093	13207.4	8175.6	15600.7	15327.6	26729.2	11576.7	15309
388	MM2	32088_at	BLZF1	-0.122303	0.639672	0.630156	0.648973	0.791377	NaN	1	1	1	1.01846	124.443	69.0106	126.74	57.3074	6802	146.2	23.7	15.3	122.8	82.6	81.6	194.6	168.5	135.3	258.5	137.8	98.8	207.6	68.9	32.7	81.4	104.7	51.1	137.2	152.9	182	166.2	206.6	152.6
387	MM2	219017_at	ETNK1	-0.122516	0.640472	0.63096	0.649768	0.791377	NaN	1	1	1	1.04486	1483.68	449.9	1550.23	373.971	6798	1238	1033.5	996.1	1440.2	1209.4	1413.2	1673	1496.2	2688.4	939.3	1377.8	1712.5	1897.8	1656.1	1476.8	1248.3	1096.8	1839.8	1198.6	1763.2	1160.3	1579.6	2145.6	1993.3
385	MM2	201851_at	SH3GL1	-0.123974	0.280744	0.271851	0.289461	0.533371	NaN	1	1	1	1.32604	624.414	323.171	828	491.893	8597	274.3	1206.9	668.5	235	376.4	469.2	1114.7	605.4	1175.7	606.4	603.5	320.2	491	594.6	1608.7	609.2	397.6	685.2	244.2	1498.8	266.7	1023.5	1226.5	719.6
384	MM2	212420_at	ELF1	-0.124632	0.830434	0.822961	0.83767	0.934007	NaN	1	1	1	1.06895	2043.66	765.692	1911.85	731.191	5848	2468.9	2402	1170.6	1632.6	2893.5	1548.6	1352.3	1525.1	2123.8	1951.8	1498	1615.1	2369.2	4059.8	1290.3	2422.3	2504.5	1450.5	2771.5	2803.3	2095.8	641.5	1873.5	1265.3
383	MM2	201174_s_at	TERF2IP	-0.125919	0.675465	0.66618	0.684531	0.814104	NaN	1	1	1	1.04153	4169.66	1083.19	4342.84	1199.75	6623	5239.6	4905.8	6278.4	3363.7	4107.2	5788.8	3520.4	3712.2	4273.7	3949.4	3535.8	4377.5	2943.5	2379.2	4820.6	5736.6	3591.6	2837.2	6465	4614.8	4019.3	5025.4	3182.9	3135
382	MM2	202061_s_at	SEL1L	-0.126268	0.544291	0.534429	0.553948	0.758593	NaN	1	1	1	1.0729	5330.03	1023.98	4967.86	1354.32	7279	5217.6	5431.2	3287.2	5067.4	4014	4352.1	6723.1	5843.9	5237.1	7089.3	6312.5	5129.7	5050.7	5864.6	3908.3	2974.6	5811.9	2480.9	5292.3	5309.3	6380.1	5780.3	5803.9	5937
379	MM2	203803_at	PCYOX1	-0.127206	0.713657	0.704686	0.722404	0.844257	NaN	1	1	1	1.08036	324.107	194.786	300	239.396	6432	258.8	57.2	16	448.3	125.6	323.2	260.5	476.4	393.6	208.1	430.8	488.8	298	752.2	703.2	19.9	440.3	385.8	117	397	532.3	12.5	43.4	348.6
378	MM2	205811_at	POLG2	-0.127856	0.634073	0.624526	0.643406	0.791377	NaN	1	1	1	1.10116	692.807	238.079	762.89	223.556	6830	919.3	833.4	671.2	557.8	649.2	874.2	282.5	620.3	670.3	1033.1	194	734.2	699	960.8	782.7	881.2	451.6	1257.6	609.6	884.2	587.9	634.1	834.2	705.8
377	MM2	211758_x_at	TXNDC9	-0.128089	0.55009	0.540238	0.559736	0.759004	NaN	1	1	1	1.18182	4157.71	802.306	4913.66	1528.97	7250	3743.9	3714.6	3110.2	4327.8	2599.5	3180.1	4890.6	3988.6	4981.8	4189.6	5131.5	4498	4913	4938.8	4711.2	3511	4198.8	2825.5	4272.6	4416.4	5310.5	8260.3	5305.8	6324.5
376	MM2	218069_at	DCTPP1	-0.128627	0.472306	0.462424	0.48199	0.697255	NaN	1	1	1	1.03953	2925.73	1162.21	3041.37	1243.05	7639	3239	3006.7	3324.7	5684.5	2277.7	2575.7	2995.4	2050.4	3058.4	1165.7	4755.5	2554.6	2647.2	1624.7	3062	2289.3	2681.2	691.7	3201.6	2044.5	3338.6	3531.3	5139.9	4433.6
374	MM2	37232_at	KIAA0586	-0.131718	0.927614	0.922411	0.93257	0.973899	NaN	1	1	1	1.01483	513.071	147.506	520.68	156.045	5362	414.8	724.1	609.5	669.5	757.9	430	652.4	418.4	394.4	441.4	455.8	317.3	325.1	572.4	530.8	881.3	578.3	406.2	603.1	593.9	360.4	425.2	376.6	451
373	MM2	202264_s_at	TOMM40	-0.131896	0.637872	0.628346	0.647183	0.791377	NaN	1	1	1	1.08657	1339.96	303.634	1455.97	324.241	6811	1542.3	1938.8	1584.2	1625.6	1649.6	1386.7	1101.5	1032.6	920	1335.2	1079.6	1094.4	1032.5	1436.5	1316.9	1504.3	1529.4	2227.7	1542.4	951.8	1383.5	1259.4	1510.8	1333.5
371	MM2	226219_at	ARHGAP30	-0.1327	0.686063	0.676857	0.695047	0.822949	NaN	1	1	1	1.01715	1313.81	383.132	1336.34	360.304	6570	1015.2	1199.5	2371.8	945.5	1305.5	1171	1566.4	1073.6	1011	1314.9	884.1	1602.6	1504.3	1428	1463.6	1435.7	2096.4	1583.2	1301.6	959.3	1156.6	1173.6	1402.2	791.2
369	MM2	201253_s_at	CDIPT	-0.134716	0.616677	0.607042	0.626098	0.788968	NaN	1	1	1	1.01326	9602.96	6168.07	9477.28	4249.65	6917	7747.1	10804.5	17055.4	7779.9	12445.4	4520.9	26800.7	6827.7	6382.2	3703	10894.9	9886	4387.3	5206.5	10232.4	6798	16620.1	10503.1	4167.5	5581.6	5141.9	8181.8	14763.4	12783
368	MM2	206015_s_at	FOXJ3	-0.136477	0.478904	0.469016	0.488594	0.697255	NaN	1	1	1	1.04487	2648.4	626.746	2767.23	649.49	7606	2370.8	2461.8	2482.4	2248.9	2885.5	2176.9	2202.2	2681.2	3146	1865.3	2375.4	4402.3	3206.5	2572.4	2459.3	2499	2945.4	3529.4	2137.1	4144.7	2818	2803.8	2161.4	2174.2
367	MM2	200039_s_at	PSMB2	-0.136953	0.818436	0.810763	0.825873	0.929195	NaN	1	1	1	1.03776	5803.06	1236.72	6022.16	1239.87	5908	5534.7	4693	6114.3	5369.4	4848.3	5521.8	6386.6	4406.4	8339.7	3516.6	6301.8	7301.8	6511.8	6396.6	7354.6	6358.4	6260.4	6069.5	4657.3	6463.7	5188.4	8419.4	4831.6	4618.3
366	MM2	213413_at	STON1	-0.13726	0.319936	0.310706	0.328986	0.570924	NaN	1	1	1	1.1555	1038.21	855.368	898.5	338.32	8401	555.1	535.8	872.5	561.9	1054.5	381.7	2372	679.5	509.1	369.1	353.4	3068.7	1132.8	2088.9	779.4	638.4	760.6	983.7	1001.4	799.1	1243.9	802.6	1603.2	372.7
365	MM2	219445_at	GLTSCR1	-0.138348	0.426315	0.416528	0.43591	0.666529	NaN	1	1	1	1.16158	741.329	271.884	861.11	258.135	7869	959.3	321.6	963.8	552.3	840	1153.2	1049.5	806.9	935	451.1	363.1	820.1	741.4	421.3	861.6	915.3	838.5	935.9	1131.8	491.6	1260.4	591.6	1056.1	528.3
361	MM2	203239_s_at	CNOT3	-0.14099	0.39972	0.390027	0.409225	0.640821	NaN	1	1	1	1.15628	631.864	171.452	730.61	201.016	8002	807.3	995.7	681.4	617.5	692.9	788.7	401.4	449.2	435.5	663.3	387	639.5	614.2	672.5	589	566.2	699.2	1029.7	911.1	524.7	709.5	452.8	974.3	849.6
359	MM2	208240_s_at	FGF1	-0.142203	0.580284	0.570509	0.589851	0.775247	NaN	1	1	1	1.1267	446.5	178.571	503.07	267.935	7099	499.6	794.8	259.8	544.6	741.3	344.3	366.7	423.2	234.3	351.9	240.1	318.2	563.5	568.7	444.5	235	675.5	1085.4	637.1	444.2	607.4	196.1	475.7	229.8
356	MM2	214429_at	MTMR6	-0.143993	0.559688	0.549857	0.569313	0.765969	NaN	1	1	1	1.10769	1233.07	253.558	1365.86	525.244	7202	1415	1162.2	1069	1158.9	1394.8	1032.1	1284.9	1157.8	1930.7	1268.2	850.8	1083.8	1097.1	1357.7	1294.3	932.7	1034.3	769.8	939.9	1493.2	1608.8	1789.7	1256.7	2539.2
354	MM2	228198_s_at	FAHD2B	-0.144874	0.533693	0.523815	0.543367	0.753964	NaN	1	1	1	1.11517	3252.48	1010.69	2916.58	938.297	7332	4217.3	5031.8	2100.9	3043.9	2581.4	4914.2	2634.8	3172.8	4684.3	2831	2737	2834.6	2318.5	2432.2	1678.8	3767.6	2912.1	3432.2	2508.1	3352.1	1738.9	4255.6	3713.1	1807.3
353	MM2	230243_at	TRMT10A	-0.145045	0.707059	0.698028	0.715866	0.840152	NaN	1	1	1	1.05234	1315.52	276.029	1384.37	427.127	6465	1484.7	1272.8	1199.5	1153.4	1824.5	1001.8	1675.3	1085.7	1064.9	1398.5	1120.3	1761.2	1043.7	1331	845.6	1704.3	918.2	1435.9	1047.4	1244.6	1057.8	1994.7	1992	1603.2
352	MM2	205249_at	EGR2	-0.145093	0.645671	0.636189	0.654936	0.791417	NaN	1	1	1	1.12803	269.993	201.058	239.35	170.525	6772	628.6	265.4	708.1	171	182.1	64	403.8	248.8	433	164	191.4	71.9	104.7	143.1	62.3	67.8	292.3	375	248.6	78.8	61.2	513.4	456.2	237.9
351	MM2	224809_x_at	TINF2	-0.145857	0.606479	0.596799	0.615946	0.786715	NaN	1	1	1	1.03971	9882.38	1418.43	10274.9	1940.16	6968	11448.4	9035.3	8379.5	10242.5	9514.4	11358.6	11629.7	7858.9	9812.2	7910.6	8667.9	9419.8	11347.5	11728	13238.3	8019.5	10685.5	10197.2	10115.6	8008.1	9607.5	10636.2	8603.8	13636.8
350	MM2	202690_s_at	SNRPD1	-0.148867	0.30074	0.291666	0.309636	0.552268	NaN	1	1	1	1.29114	2297.16	647.899	2965.95	1694.54	8497	2155.2	2322.5	1599.2	2018.3	1080.6	2569.4	1529.6	2457.8	3173.2	2102.4	2590.8	2543.3	3615.9	2402	2707.5	1679.6	1675.6	1041.6	1976.7	2721.6	3022.7	6851.9	4495.8	3486.5
347	MM2	212887_at	SEC23A	-0.153617	0.658668	0.649267	0.667851	0.805393	NaN	1	1	1	1.11188	1059.89	336.865	1178.47	535.971	6707	472	479.6	836	1214.6	937.4	832.9	1447.6	1501.3	1433.8	989.8	1209.1	1096.9	1420.6	966.9	1700.6	745.2	945	379.1	581.6	1067.9	1287.1	2039.6	1716	1322.6
346	MM2	222997_s_at	MRPS21	-0.154127	0.394521	0.38485	0.404004	0.636528	NaN	1	1	1	1.02401	11754.5	4854.79	11478.9	3165.61	8028	12935.1	10505.9	9507.7	7620.6	6969.6	14004.3	8544.3	13949.5	26606.3	13495.9	9512.5	9408	9733.3	11769.7	10428.5	10731.6	7686.9	11197.5	18512.2	11603.1	11702.3	12506.6	13393.1	7027.3
344	MM2	214773_x_at	TIPRL	-0.155737	0.534493	0.524616	0.544166	0.753964	NaN	1	1	1	1.10693	1095.61	336.366	1212.76	394.938	7328	827.9	1248.4	291.3	1461.8	888	857.6	1114	935.2	875.2	1491.4	1375	1278.6	1233.5	1460.6	1243.7	1718.8	1608.9	1337.2	438.5	1362.3	1138	822.7	1540.4	917.1
343	MM2	213503_x_at	ANXA2	-0.156708	0.365327	0.355799	0.37467	0.608878	NaN	1	1	1	1.08553	29104.4	6012.28	31593.8	8278.21	8174	25986.8	21257.1	34062.4	24058.8	26353.5	25895.1	23439.3	25241.4	36691	43501.4	28098.7	31833.2	32309.1	28733.8	27618.1	28841.5	28682.8	17906.8	33332.9	34682.1	28423.8	50469.1	35709	30272
342	MM2	209457_at	DUSP5	-0.15871	0.129774	0.123113	0.136277	0.356173	NaN	1	1	1	1.46526	543.35	212.093	796.15	464.915	9352	442.3	597	387.5	797.3	851.7	651	652.3	615.9	609.3	486.9	714	471.5	289.9	40.3	226.1	721.3	983.6	736.5	705.3	681	386.9	875.1	680.2	1965.5
341	MM2	214792_x_at	VAMP2	-0.160254	0.595481	0.585757	0.604994	0.786715	NaN	1	1	1	1.42747	1059.52	355.811	1512.44	857.501	7023	1568.6	1409.9	1445.9	829.4	1285.7	1098.9	1278.3	700.2	729.4	908.4	646.8	1485.3	970.6	475.9	1035.9	2103.8	937.2	3052.8	798.3	743.6	732.2	1438.1	2785.9	1496.6
339	MM2	208953_at	LARP4B	-0.162969	0.54769	0.537834	0.557342	0.758593	NaN	1	1	1	1.11458	1725.8	504.65	1923.55	583.918	7262	1250.3	1306.1	1216.2	1430.6	1344.8	1698.2	1815	2045	1200.1	2411.8	1564.3	2865.8	1812	2201	2230.6	1864.5	1592.5	1033.1	1355.9	2347.2	3017.9	1759.7	1614.1	2420
338	MM2	220947_s_at	TBC1D10B	-0.164381	0.408718	0.398991	0.418257	0.642999	NaN	1	1	1	1.09495	3663.86	683.888	4011.74	658.111	7957	4120.9	3587.1	4587.6	3832.5	4715.1	4144.8	3946.6	3589.1	2378.1	3410	3245.5	2412.4	3889	3435.4	4951.2	4487.3	3868.7	3799.5	3996.4	3209.7	3054.8	3487.9	4879.2	4382.7
335	MM2	206271_at	TLR3	-0.166786	0.305939	0.296821	0.314879	0.558123	NaN	1	1	1	1.09212	552.221	196.059	603.09	283.286	8471	394.4	561.4	660.5	522.1	530.6	397.1	878.6	495.7	445.7	507	473.2	451.2	353.1	1060.5	290	683.8	1003.1	649.9	447.8	302	515.3	779.1	1060.9	299
331	MM2	213794_s_at	NGDN	-0.168678	0.580084	0.570308	0.589652	0.775247	NaN	1	1	1	1.09497	3707.53	1258.15	4059.65	1435.6	7100	5226.3	3246.1	5303	4590.2	6278.6	4122.9	2520.6	2863.7	2366.8	3069.5	2284.1	2807.6	2991.8	4234.2	2584.6	6439	3993.7	5887.4	5631.5	3853.2	3434.8	2294.7	3232	3245.6
329	MM2	218156_s_at	TSR1	-0.169899	0.517497	0.507604	0.527188	0.740328	NaN	1	1	1	1.2096	819.736	222.415	991.55	406.663	7413	964.6	1057.4	1070.4	700.4	678.2	706.7	451	805.3	759.7	638.3	1160.8	806.4	1126.5	550.6	756	506.4	615.1	638	1793.1	1186.9	919.8	1228.3	864.6	1407.3
328	MM2	201267_s_at	PSMC3	-0.17042	0.5025	0.492601	0.512197	0.722969	NaN	1	1	1	1.03466	1565.05	664.307	1619.3	826.254	7488	1825.5	1476.3	134.6	1766.6	1221.5	1194.2	1048.1	2435.5	1652.4	2308.8	2709.4	1435.2	1748.4	954.2	2180.4	577	1717.1	850	2211.7	2162.4	1929	552.9	1015.5	2997
327	MM2	225326_at	RBM27	-0.170854	0.216357	0.208205	0.22434	0.461013	NaN	1	1	1	1.15968	5625.35	1088.02	6523.61	1548.76	8919	5261.6	4111.8	3423.3	6195.2	5817.3	7191.3	5654.6	5785.6	4330.3	6347.4	6191.8	7259	5385	5800.7	6491.2	5774	6009.9	4265.3	5381.8	6494.3	5802	8513.6	9648.6	6855.4
326	MM2	78330_at	ZNF335	-0.171353	0.434713	0.424903	0.444331	0.671762	NaN	1	1	1	1.12127	578.771	195.369	648.96	328.667	7827	677.6	509.5	887.3	583.4	686	514.7	685.1	687	268.6	162.6	426.9	638.8	806	569.3	425.5	921.1	782.1	1276.2	725.8	808.2	678.6	252.4	403.8	215.9
325	MM2	226784_at	TWISTNB	-0.173553	0.609078	0.59941	0.618535	0.786715	NaN	1	1	1	1.03298	2685.84	526.912	2774.41	531.946	6955	2271.6	3512.6	2918.4	3309.7	3540.6	2507	2809.1	2580.8	1875.8	2994.5	2684.7	2006.3	2251.4	2339.3	2003.6	3080.9	2660.3	3123.1	2293	2974.4	3164.1	2166.9	2562	3715.8
324	MM2	211069_s_at	SUMO1	-0.174526	0.54829	0.538435	0.55794	0.758593	NaN	1	1	1	1.11817	4221.69	1137.63	4720.58	1318.32	7259	3113	3275.8	3281.8	4212.1	2729.1	3114.2	6330.5	4618.3	5186.1	4968.7	5833	4812.4	4519	3109.6	4186.5	3865.5	4406.8	2350	3818	5370.7	5185.8	7286.8	5490.5	5245.2
322	MM2	212724_at	RND3	-0.177335	0.506499	0.496601	0.516196	0.726653	NaN	1	1	1	1.06278	1864.29	847.243	1981.32	790.867	7468	1027.8	1736.4	2956.9	1819.7	4203.1	1515.8	1578.2	1267.7	1358.4	1125.7	2118.8	2045	2130.8	1215.7	2099.3	2178	1383.3	1881.6	1513.4	1580.8	2995.9	3453.3	2023.7	703.9
319	MM2	224662_at	KIF5B	-0.180952	0.307538	0.298407	0.316492	0.558658	NaN	1	1	1	1.19951	14929.3	3129.28	17907.9	6070.19	8463	17527.8	19884.6	9008.3	13863	10933.9	18570.7	17869.2	13313.6	13189	15989.6	17766.8	14171.6	12404.5	14517.6	9595.6	14738.2	14892.6	14900.8	20698.5	16675.6	16000.9	31317.8	16147.4	24111.2
318	MM2	203519_s_at	UPF2	-0.181291	0.265747	0.257005	0.274315	0.520762	NaN	1	1	1	1.04928	2746.36	743.071	2881.69	930.535	8672	2290.1	3598	2294.9	1872.7	2516	2766.9	1812	3621.9	2741.4	4026.1	2057.3	2566	2392.9	3892.8	1402.1	2893.2	2830.1	2869.8	2625	4696.1	3700.4	3427.9	2577.8	1794.5
316	MM2	208799_at	PSMB5	-0.182733	0.479104	0.469216	0.488795	0.697255	NaN	1	1	1	1.20491	6770.98	1654.98	8158.39	2485.97	7605	6375.9	4879.6	5331.3	5944.1	5751.8	5801.2	9319.7	5107.1	8901	5051.1	8763.5	9060.4	7845.5	6661.5	10737.2	6167.6	5099.6	6840.9	5972.5	6715.7	7140.6	12151.4	10053.9	10704.5
314	MM2	203250_at	SCAF8	-0.186429	0.574085	0.56429	0.583671	0.775247	NaN	1	1	1	1.076	3277.33	604.886	3526.4	739.276	7130	2515.5	3069.8	3650.5	3153.7	3784.6	2961.7	3270	3650.3	2399.2	4396.4	3566.2	3151.2	3972.4	2341.1	2546.2	3244.3	3598.2	2722.3	3355.4	3994.1	3572	5122.6	3092.3	4016.6
313	MM2	217968_at	TSSC1	-0.186681	0.572086	0.562285	0.581678	0.775247	NaN	1	1	1	1.05105	1203.85	331.875	1265.31	374.333	7140	1377.4	1583.9	648.7	1651.4	702.2	798.1	1145.7	1360.3	1079.2	1505.6	1303	933.1	1542.3	1223	1807	706	1099.7	990.1	701.1	1533.4	1477.6	1456.1	1536.6	1345.5
312	MM2	37943_at	ZFYVE26	-0.186823	0.460508	0.450642	0.470177	0.68993	NaN	1	1	1	1.00916	1405.47	423.386	1418.34	482.501	7698	1273.7	1247.5	864.2	1130.6	1038.2	1225.9	1059.9	1931.3	2513.2	1743.2	1445.2	1327.8	1385.1	1490.8	1459.8	1234.9	905.5	1907.4	698.7	1914.1	1486.6	1824.5	1933.1	818.8
311	MM2	202077_at	NDUFAB1	-0.188358	0.571086	0.561283	0.580681	0.775247	NaN	1	1	1	1.03027	11700.9	2405.94	12055.1	3776.93	7145	11559.8	8857.7	9694.7	12439.5	8765.2	10865.2	11315.4	9114.4	14330.3	9412.7	13048.7	15671.2	15477.3	13260.1	17125.8	8975.9	6923.2	6498.9	14087.8	13252.9	11974.5	13574.4	10906.8	17230.6
308	MM2	222637_at	COMMD10	-0.190735	0.20096	0.193026	0.208727	0.449047	NaN	1	1	1	1.36934	2993.54	716.316	4099.17	1796.07	8996	4165.6	3902.4	2466.9	3687.2	1615.5	3401.8	3468.6	2592.8	2995.6	3038.4	2520.8	3387.4	2271.6	2394.9	3550	2362.2	3481.6	2100.7	2925.4	3477.8	3679	7758.4	5947.9	5708.7
305	MM2	221559_s_at	MIS12	-0.195283	0.5017	0.491802	0.511398	0.722969	NaN	1	1	1	1.1246	972.8	339.955	1094.01	316.198	7492	833.5	497.7	675.9	827.2	1304.3	615.3	816.9	1156.5	1132.3	825.3	938.7	980.4	1167.2	1848	1086.9	840.1	950	1841.8	883.6	1154.6	778.6	1211.7	879.5	1313.3
304	MM2	209044_x_at	SF3B4	-0.196034	0.473905	0.464022	0.483592	0.697255	NaN	1	1	1	1.08625	2779.15	262.095	3018.84	595.829	7631	3023.9	3034.6	2605.5	3061.8	2920.7	2674	2981.2	2399.9	2392.3	2819.4	2509.6	3146.3	2841.6	2497.3	3206.9	3680.2	2672.1	3547.5	3640.4	2152.5	2328.4	2792.7	3653.7	2514
303	MM2	217797_at	UFC1	-0.196559	0.35173	0.342281	0.360994	0.60042	NaN	1	1	1	1.10914	10774.4	2282.26	11950.2	1847.86	8242	7591.8	8663.1	11101.2	10985.8	11890.5	10421.1	13831.2	11250.9	6692.9	9060.7	12577.9	12201.8	14793.8	9778.2	13589.6	10936.7	10698.4	8599.5	15349.4	11581.5	12598.1	13023.7	12136.8	10988.6
301	MM2	201084_s_at	BCLAF1	-0.198745	0.342931	0.333539	0.352142	0.589049	NaN	1	1	1	1.13049	7204.15	1661.64	8144.2	2545.56	8286	6381	8492	7587.1	6118.5	5942.4	7859.2	4584.3	9355.5	7518.1	10814.2	5840.3	7198.3	7799.7	5367.5	4915.6	6235.1	7149.4	4661.5	8366.8	9509.6	9879.5	13029.3	8025.2	9670
299	MM2	209077_at	TXN2	-0.198824	0.333133	0.323807	0.342279	0.580031	NaN	1	1	1	1.09724	3551.58	791.309	3896.93	833.848	8335	3087.4	3166.9	2837.5	3630.9	4074.6	3944	5445.9	3711.6	3631.1	3018.2	4466.5	3259.2	3288.2	2160.1	4292.3	4484.6	3270.1	5692.8	3640.4	3281.7	3716.8	2626.5	4110	3854.1
298	MM2	226941_at	ATF6	-0.200096	0.264947	0.256214	0.273507	0.520762	NaN	1	1	1	1.1619	8243.02	2194.05	9577.56	3104.88	8676	8061.2	10046.3	8194.9	8130.4	6341.8	7436.5	13614.2	6925.5	4171.7	10693.1	7509.8	8996.7	7544.4	7735.8	8967.4	6533.6	6763.9	6827.3	8987.3	7732.1	9099.4	12179.9	15998	12686.7
296	MM2	221483_s_at	ARPP-19	-0.202134	0.442511	0.432682	0.452147	0.676351	NaN	1	1	1	1.00593	14487.1	2868.15	14572.9	1481.3	7788	13213.5	14290.1	15733.1	17322.8	15412.3	13344.1	22650.9	11544.9	11275.9	14552.8	14617.1	13698.9	12608.6	12553.9	12871.5	14660.9	15251.1	13542.5	15119.8	12671.8	13271.5	17428.4	15412.6	15499.3
292	MM2	218007_s_at	RPS27L	-0.211597	0.264147	0.255422	0.272698	0.520762	NaN	1	1	1	1.10473	19343.3	3657.78	21369.1	7529.57	8680	19639.9	17091.4	24545.5	20372.5	19594.5	19656.5	27057.4	19244.7	17986.7	17210.5	22529.9	17978.3	15429.2	12469.8	15032.8	23950.3	20546.9	12079.5	13839.4	23032.6	15568.5	36377.1	27797.7	25466.4
291	MM2	203135_at	TBP	-0.211635	0.230554	0.222217	0.238721	0.484787	NaN	1	1	1	1.13077	1145.08	429.419	1294.82	353.403	8848	854.2	604.1	2382.3	1184	1316.5	1293.6	911.9	1378.9	1282.4	790.6	1037	786.2	1244.3	965.1	721.3	1099.7	1179.6	1075.5	1372.8	1365	1488.4	1347	2092.7	1206.2
288	MM2	203820_s_at	IGF2BP3	-0.213567	0.203159	0.195194	0.210959	0.451962	NaN	1	1	1	1.02609	218.529	150.22	224.23	43.431	8985	145.5	210.3	303.3	184.7	273.5	154	425.3	25.7	103.5	113.6	86.4	159.2	276.5	597.9	171.3	305	253.9	176.2	230.3	277	199.8	198.5	225.6	204.7
287	MM2	202572_s_at	DLGAP4	-0.214214	0.204359	0.196376	0.212175	0.452638	NaN	1	1	1	1.42982	1123.92	397.672	1607.01	729.198	8979	1387.3	1255.5	1350.2	793.8	1808.9	710.2	1915	1096.4	583.8	1102.3	1040.5	879.7	1115.4	695.9	1025.8	1710.1	1221.6	1577.4	1292.1	1004.3	1044.3	1410.4	2602.8	3181.3
286	MM2	203734_at	FOXJ2	-0.214754	0.461508	0.451641	0.471179	0.68993	NaN	1	1	1	1.01702	2511.71	480.461	2469.67	452.095	7693	2167.8	2300.2	3476.9	2452.6	3161.4	2649.7	3372.2	2482.8	2214.5	1966.9	2278.3	2289	2228.8	2122.9	2125.5	3215.9	2499	3088.8	2689.3	2513	2178.4	1871.7	2571.8	1943.3
285	MM2	202768_at	FOSB	-0.215379	0.480704	0.470815	0.490396	0.697573	NaN	1	1	1	1.07243	101.2	27.5438	108.53	52.7205	7597	74.7	68.6	110.5	96.2	118	154.5	84.6	105.1	148.4	87.9	96.3	74	125.4	72.6	122.4	147.8	116.5	187.3	178.7	58.2	110.9	39.6	46.8	77.1
283	MM2	210387_at	HIST1H2BG	-0.216814	0.336533	0.327183	0.345701	0.580031	NaN	1	1	1	1.39713	212.3	193.952	296.61	255.785	8318	394.3	237.6	328.3	166.6	18.5	108.6	37.6	119.7	646.4	119.5	18	57.6	201.5	518	898.6	231.6	178	22.2	462.7	450.4	257.8	80.8	115.7	268.3
281	MM2	221211_s_at	MAP3K7CL	-0.217772	0.213957	0.205838	0.221908	0.461013	NaN	1	1	1	1.20144	267.771	84.1439	321.71	170.473	8931	241.1	217.4	367.5	247.5	395.2	273	237.2	225.4	292.9	358.7	262.4	281.4	302.9	46.2	261.1	582.9	276.2	34	386.7	360.1	102.3	286.2	395.5	532.1
278	MM2	213656_s_at	KLC1	-0.218895	0.144971	0.137995	0.151788	0.381304	NaN	1	1	1	1.27639	4137.11	1532.43	5280.56	1198.24	9276	4827.2	4892	4956.4	1395.3	3800	3943	1769.6	5136.2	6127.1	6412.2	3193.3	4056.1	5143.1	2268	3953.1	5401.5	4857.6	5132.6	3319	6681.5	4868.6	6504.5	7116.4	4970.8
275	MM2	212793_at	DAAM2	-0.219585	0.474705	0.464821	0.484392	0.697255	NaN	1	1	1	1.00725	5553.57	2743.77	5513.59	1846.16	7627	7726.9	12498.3	2949.9	3830.2	8434	7920	4789.4	3666.1	2994.9	6562.3	3938.8	4132.5	3442.7	4864	2457.9	5839.5	8134.3	6591.7	4733.9	3878.1	5197	6667.5	7855.3	3780.7
274	MM2	200634_at	PFN1	-0.219707	0.04979	0.0454589	0.0539711	0.198779	NaN	1	1	1	1.63975	13924.4	3254.22	22832.6	11139.5	9752	18515.5	14759.4	9313.5	15769	11633.6	12425.9	16129.8	11937.2	11418.1	10181.1	19037.2	14221.9	11134.3	18465	17094.2	15893.3	16143.3	12673.6	21725.5	13562.1	16631.4	43870.4	37005.7	33726.4
272	MM2	226888_at	CSNK1G1	-0.226298	0.291142	0.282152	0.299955	0.544543	NaN	1	1	1	1.11273	1895.13	326.076	2108.77	756.545	8545	2015.7	1801.5	1700.7	2037.1	1565.9	2115.3	2562.4	1414	1831	1660.8	2263.9	2219.5	1855.8	1488.2	2809	1323.4	1879	1078.1	3523.2	1939.3	1337.8	2396	2562.3	2239.6
270	MM2	212626_x_at	HNRNPC	-0.235175	0.35193	0.34248	0.361196	0.60042	NaN	1	1	1	1.19189	8555.24	2415.84	10196.9	2492.2	8241	5192.7	8158.2	5270.1	9948.1	6642.6	6101.9	6888.5	10120.5	8673.8	9520.8	10294.1	12241.2	12880	7840.8	12218	7797	8485	6951.6	9199.5	8829.5	9981	15116	12399.4	10992.3
269	MM2	219694_at	FAM105A	-0.235296	0.310538	0.301382	0.319515	0.562085	NaN	1	1	1	1.37744	130.329	77.7057	179.52	82.6739	8448	142.3	37.7	232.9	263.6	172.4	41.9	133.1	42.7	117.1	50.6	40.6	155.7	190	204	168.1	240.8	24.9	306.4	164.3	183	99.1	217.6	262.4	128.6
267	MM2	219382_at	SERTAD3	-0.235622	0.623275	0.613672	0.632664	0.791377	NaN	1	1	1	1.00551	999.007	293.661	1004.51	243.579	6884	864.3	1136.2	744.3	648.4	1567.4	887.7	1382.9	822.6	836.9	715.6	751.3	1437.2	1052.6	1138.7	1320.7	1121.9	1001.1	1212.1	872.9	852	551.5	795.8	1300.5	1016.6
266	MM2	231297_at	DOT1L	-0.236758	0.262148	0.253444	0.270678	0.520762	NaN	1	1	1	1.19368	264.586	199.239	315.83	197.29	8690	110.2	147.1	641.1	223.4	140.2	441.1	74.3	149.6	370.5	129.8	698.1	256.5	153.7	168.6	167.9	205.5	83.7	296.8	259.8	599	149.5	675.9	453.5	266.7
264	MM2	226786_at	RFX1	-0.240473	0.396321	0.386642	0.405811	0.637395	NaN	1	1	1	1.10513	4949.91	1566.01	5470.27	1435.47	8019	8218.7	6171.4	3689.7	4683.5	3075	3121.1	5634.8	4975.2	6004.6	4641.3	7203.1	3132.9	3891.4	4856	4716.8	5887	5614.1	6912.9	3192.2	7619.4	6948.3	3686.2	4751.4	5374.4
262	MM2	213017_at	ABHD3	-0.243187	0.0105979	0.00853379	0.0125169	0.0723234	NaN	1	1	1	3.11537	432.671	196.425	1347.93	1073.42	9948	232.9	400.9	341.6	497.8	250.9	478.5	413.8	402	743.6	387.4	399.2	178.7	401.1	929	778.1	477.3	725.7	647.3	617.3	1099	682.9	2533.4	2337.1	3581.2
260	MM2	223196_s_at	SESN2	-0.246202	0.363327	0.353811	0.37266	0.607551	NaN	1	1	1	1.22971	1570.86	508.703	1931.7	408.375	8184	993.6	1991.3	1792.9	2025.1	1926.3	1438	2068.3	2136.1	1299.9	302.3	1649.8	1617.2	1130.4	1620.9	2523.8	2119.6	2129.3	1596.8	1502	2576.5	1662.5	2059.7	1479	1667.8
259	MM2	225462_at	TMEM128	-0.248475	0.0317936	0.0282901	0.0351499	0.147301	NaN	1	1	1	1.32013	4714.47	849.92	6223.73	2086.76	9842	5463.9	3800.1	4803	4524.9	2744.5	4128.6	5146.6	4522.3	6220.1	4660.8	4208.7	5048.1	5457.6	5273.4	4274.9	5674.2	5317	6314.3	4667.7	8717.2	4851.3	10915.7	6552.5	4952.5
257	MM2	224692_at	PPP1R15B	-0.249865	0.389922	0.380271	0.399385	0.635196	NaN	1	1	1	1.26141	4727.94	1392.81	5963.88	2519.98	8051	5649	6308	2714.9	3053.8	6111.4	4203	3648	5405.1	7033	3996.8	3717.3	6350.7	3433.3	4566.8	5639.6	4042	4458.7	5143.5	11849.3	4886.9	2673.6	6602.3	6688	7654.9
256	MM2	204159_at	CDKN2C	-0.251067	0.280944	0.27205	0.289663	0.533371	NaN	1	1	1	1.04936	621.386	377.707	652.06	340.957	8596	575.4	381.8	437.7	286.1	1571.6	811.9	332	990.4	1104.4	664.6	418	506	363.3	256.2	595.7	515.4	123.1	814.4	726.1	537	724.3	969.8	1291.8	223
255	MM2	218545_at	CCDC91	-0.254818	0.211958	0.203867	0.219881	0.459393	NaN	1	1	1	1.20368	1376.19	295.282	1656.49	603.331	8941	929.1	955.1	1067.5	1577.7	1525.5	1470.8	1663.5	1827.6	1645.1	1537.1	1221	980.3	1526.2	1340.1	1032.5	1108.9	1574.9	781.4	1271.9	1933.1	2101.6	2687.7	1895.5	2177.4
253	MM2	226923_at	SCFD2	-0.255381	0.103779	0.097729	0.109674	0.317627	NaN	1	1	1	1.11155	6218.24	1623.1	6911.88	1448.31	9482	5018.4	5719	5767	5223.1	8850.6	6577	10452.8	6269.4	5105.1	5873.9	6142.3	6650.5	4362.7	5043.6	6964.7	9925	5888.4	6793.4	8715	5640.1	7246.2	5103.4	6458.5	6384.1
251	MM2	222011_s_at	TCP1	-0.25639	0.386923	0.377286	0.396373	0.632349	NaN	1	1	1	1.00106	1493.04	493.925	1494.63	425.095	8066	1180.9	1195.7	1976.6	1537.1	1643.2	1144.8	2916.3	1693.6	1007.9	1645.2	1268.9	1272.8	1315.8	1103.8	1298.9	1459.7	1735.5	534.3	2075.9	1582.2	1195.9	1500.3	1723.4	1840.2
250	MM2	201232_s_at	PSMD13	-0.257096	0.206159	0.198149	0.214001	0.453092	NaN	1	1	1	1.07582	2145.94	550.96	2308.64	426.948	8970	2131	2170.3	2781.3	2709.1	1454.7	1575.5	1939.9	1895.6	3386.2	1579.3	2665.4	1865.2	1827.8	2061.9	2896.7	2151.8	2807.1	2371.2	2264.3	2675.8	2245	1993.5	1428.6	2252.4
249	MM2	202277_at	SPTLC1	-0.261214	0.109778	0.103578	0.115823	0.326105	NaN	1	1	1	1.17278	4548.26	644.39	5334.12	1798.78	9452	4252	3684.2	3268.7	4567.8	4425.4	4052.2	4966.8	4272.7	5692.4	5298.5	4778.2	5037.6	4365.8	5013.3	5801.3	4614.7	3487.8	2928.6	4369.4	6197.2	4639.1	9324.8	5637.8	6340.5
248	MM2	202799_at	CLPP	-0.262437	0.167966	0.160562	0.175208	0.403919	NaN	1	1	1	1.33486	1000.72	497.275	1335.82	467.836	9161	565.4	1040.7	415.7	1178.9	1806.2	1345.2	1549	1201	1155.9	1181.7	1459.9	592.6	316.8	201.1	1820.2	441.9	1442.9	1157.6	826.2	1069.9	1556.5	1648	1419.4	1975.6
246	MM2	202920_at	ANK2	-0.265474	0.323335	0.31408	0.33241	0.570924	NaN	1	1	1	1.44902	1177.16	645.512	1705.74	970.281	8384	521.3	1033.7	2592	897.5	1882.2	1341.5	1623	1979.5	324.2	1278.5	866	625.9	637.4	877.6	610.4	1057	1300.1	798.7	2723	2034.3	874	1533.1	3459.8	2667
245	MM2	203643_at	ERF	-0.265812	0.172166	0.164688	0.17948	0.40675	NaN	1	1	1	1.48133	749.829	392.367	1110.74	656.679	9140	665.1	782.9	451.9	948.2	1174.8	142.1	693.7	1622.7	235	750.7	981.3	699.3	1004.8	345.1	1348.6	1124.5	701.8	888.5	656.9	133.4	1448.9	649.5	2430.9	1724.4
240	MM2	225694_at	CDK12	-0.270137	0.436313	0.426498	0.445934	0.671762	NaN	1	1	1	1.13567	2897.54	581.915	3290.64	621.921	7819	3707.5	2581.7	2369.9	2528.3	2408.2	2765.9	2629.6	2478.8	3386.8	3450.2	1868.2	3270.7	3328.8	3790.9	4564.5	2775.7	2804.8	2645.1	4084.2	3540	3099.3	2993.6	3431	2968.2
239	MM2	207438_s_at	SNUPN	-0.270539	0.159368	0.152117	0.166457	0.396458	NaN	1	1	1	1.22419	2048.6	522.257	2507.88	703.325	9204	2382.7	2002.6	1237.2	2087.4	1387	1946.8	1857.4	1836.1	3254.1	2566.6	1523.7	2533.8	2100.9	1964.1	3211.3	1501.8	1934.9	2701.8	2527.1	2119.4	2088.2	3333.9	2005.1	3655.3
237	MM2	227188_at	EVA1C	-0.273557	0.173765	0.166261	0.181107	0.408146	NaN	1	1	1	1.53631	1326.2	645.867	2037.45	1394.82	9132	965.2	1078.2	1102.7	1070.1	2899	2086.3	745.2	1578.6	1964.1	1230.9	732.8	584.9	853.6	1675.2	994.5	1721	1297	1945.1	1152.9	1629	1047.1	1880.8	5594.9	3112.2
236	MM2	226128_at	BROX	-0.274167	0.094781	0.0889676	0.100439	0.295459	NaN	1	1	1	1.36164	9499.45	2404.67	12934.8	5564.29	9527	8525.8	11669.5	7304.8	10571.1	6735.9	9987.7	15510.2	6522.1	8303.4	10130.3	10410.7	11229.2	7412	8679.6	11798.1	7190.7	9812.4	6346.1	15306.7	11342.5	8516	22426.1	15497.5	21111.9
235	MM2	204435_at	NUP58	-0.274408	0.287742	0.278784	0.296525	0.542201	NaN	1	1	1	1.34195	614.457	216.22	824.57	287.121	8562	431.9	61.4	675.3	570.6	705.4	577.9	860.8	814.4	685.2	488.9	877.7	449.2	601.8	801.9	506.5	492.2	574.6	640.6	1059.7	1149.8	613.5	1066.6	915.8	1226.4
234	MM2	227079_at	DHX8	-0.274834	0.29974	0.290675	0.308628	0.552268	NaN	1	1	1	1.09484	2216.73	762.359	2426.96	451.057	8502	1643.4	1376.7	2614.7	2373.6	1781.7	2215.4	4186.3	1038	2625.1	2056.8	2781.2	1712.3	2533.3	2095.7	3013.1	1881	2267.9	2586	2906.7	1942.3	2509.3	2473	2915.9	1774.4
233	MM2	226155_at	FAM160B1	-0.2755	0.109578	0.103383	0.115618	0.326105	NaN	1	1	1	1.23879	6168.4	1226.55	7641.38	1966.97	9453	5811.9	7329.7	6087.8	6114.2	5687.4	6006.3	4210.3	5946.1	8622.1	6037.4	6165.1	5511.1	4498.3	8329.9	6066.6	5780.7	6821.1	6367.8	6556.4	7952.5	8465.3	12393.9	7061.2	8948.3
231	MM2	218542_at	CEP55	-0.278311	0.107978	0.101822	0.113978	0.326105	NaN	1	1	1	1.68207	202.15	104.504	340.03	241.508	9461	397.6	270.7	114.1	364.5	158.6	194.3	65.9	59.5	248	168.1	234.8	189.2	279.4	85.4	106.6	66.1	174.2	591.5	875.5	398.6	265.7	313.9	357.6	250.6
227	MM2	202670_at	MAP2K1	-0.282089	0.143771	0.136819	0.150564	0.380128	NaN	1	1	1	1.17338	1574.29	264.066	1847.24	521.759	9282	1208	1881.6	1676.7	1769.4	1464.5	1448.4	2204.5	1353.7	1652.3	1526	1640.4	1451.8	1544.7	1218	1302	1253.2	1782.9	1520.7	2720	1737.4	1442.5	2467.5	1795.5	2450.7
224	MM2	228365_at	CPNE8	-0.284037	0.0515897	0.0471866	0.0558435	0.20196	NaN	1	1	1	1.48944	2489.75	825.035	3708.33	1497.57	9743	2145.2	2401.7	1831.4	2993.2	1340.1	2592.9	1740.5	2326.2	4491.5	2542.2	2430.7	1830.5	2411.8	3778.6	2623.1	2977.3	2829.4	3165.8	2371.2	3043.3	3615.3	5025.5	7354.6	4077.8
223	MM2	202860_at	DENND4B	-0.287619	0.363127	0.353612	0.372459	0.607551	NaN	1	1	1	1.21818	2622.16	640.417	3194.26	1187.74	8185	3693.8	2321.4	3377.8	2237.1	3440.5	3160	3073.7	2653.2	1578.6	2413.2	2180.5	2627.2	1820.8	2132.4	2341.8	3517.1	3184.2	3906.2	6040.3	3014.2	2975.8	1875.3	3088.3	1999.4
221	MM2	202433_at	SLC35B1	-0.288513	0.44891	0.439066	0.458559	0.681386	NaN	1	1	1	1.15643	3158.83	708.225	3652.95	1296.02	7756	2682.9	2895.7	2356.2	3706.9	2523	2801	4575.6	2808.8	3332.2	2857.6	4137.8	3644.7	3730.4	2170.8	4928.2	2793.6	2927.2	2205.2	1993.5	3515.9	3435.2	4874	3795.8	6060.9
217	MM2	224171_at	LSM14B	-0.296817	0.128974	0.12233	0.13546	0.355912	NaN	1	1	1	1.3417	350.971	264.531	470.9	252.796	9356	46.5	159.5	268.5	105	188.3	102.1	879.3	708.3	270.7	343.3	335.3	809.9	363.3	333.6	872.7	380.9	432.5	656.4	517.2	795.5	116.3	132.6	322.9	482
216	MM2	202322_s_at	GGPS1	-0.297379	0.0921816	0.08644	0.0977694	0.290948	NaN	1	1	1	1.03028	2465.84	891.024	2540.51	391.614	9540	1833.8	2065.5	2027.4	1758.2	2526.2	2067.3	3148.8	1871.4	5041.6	1931.8	2151.1	3471.7	2246.3	2380.7	2506.8	2095.5	2325.3	2630	3148.3	3037.6	1866.8	2519	2502	2773.8
215	MM2	200050_at	ZNF146	-0.29753	0.334933	0.325594	0.34409	0.580031	NaN	1	1	1	1.11588	2727.26	743.574	3043.28	948.114	8326	2447.5	2265.8	3998.5	2472.3	2245.7	1950.8	1740.2	3285.6	2917.5	2010.7	2398.3	2925.8	4120.8	3402.1	2298.1	2901.4	2340.1	3114.9	3056.3	4098.9	3445.6	4903	1572.2	2702.3
214	MM2	204286_s_at	PMAIP1	-0.299107	0.493701	0.483805	0.503399	0.714381	NaN	1	1	1	1.28123	96.15	74.8194	123.19	82.6399	7532	71.3	13.6	33.5	180.2	111.7	7.6	189.5	72.6	153.1	35.3	147.8	85.3	236.1	8.5	99.1	74.5	154.3	15.3	156.7	50.2	24.2	240.9	182.9	233.8
212	MM2	204444_at	KIF11	-0.301031	0.190762	0.182982	0.198376	0.441902	NaN	1	1	1	1.43726	232.436	131.034	334.07	138.514	9047	389.6	473	76.4	265.3	57.4	37.3	247.3	201.9	314.6	247.4	350.1	309.3	176.5	108	380	317.8	176.8	148.4	629.8	405.1	416.3	339.8	293.3	233.4
211	MM2	226565_at	TMEM99	-0.301648	0.165367	0.158008	0.172563	0.40102	NaN	1	1	1	1.13676	3277.48	764.555	3725.72	1553.93	9174	3262.2	3245.5	3801.9	2301.1	3077.8	3491.2	3079.6	2892.2	5123.1	2588.6	2211.3	3788.1	2915.7	4106.4	4583.1	2495.5	2196.4	1962.2	4750.7	2270.8	6880.3	4337.2	3396.5	4384.5
209	MM2	201381_x_at	CACYBP	-0.303075	0.29934	0.290278	0.308225	0.552268	NaN	1	1	1	1.15521	3147.7	1061.98	3636.26	1305.67	8504	1870.8	2930.6	2723	2169.9	2266	3203.4	2176.1	3020.1	5860.1	3613.4	3463.3	4288.5	3987.6	2495	3589.1	1774	2254.8	2563.1	5213.7	2834.7	3806.8	5754.5	4687	3884.9
208	MM2	204618_s_at	GABPB1	-0.303462	0.29854	0.289485	0.307418	0.552268	NaN	1	1	1	1.02162	1289.63	417.642	1317.51	319.09	8508	841.4	1039.9	2022.4	925	1179.5	2203.3	1116.9	1021.8	1133.4	1606.1	1158.7	1615.8	1271.7	918.9	991.8	1535.6	1863.3	1449.9	1607.1	1405.2	1353.7	940.8	1132.4	895.3
207	MM2	224815_at	COMMD7	-0.304472	0.19876	0.190859	0.206495	0.447453	NaN	1	1	1	1.0977	9674.96	2772.78	10620.2	2420.51	9007	7111.9	8719.4	11276.3	9041.6	11740.7	7302	17562.1	7973.1	9993.1	9799.9	11187	9269.8	7101.1	7371.4	10981.8	9542.9	7189.5	6594	10438.6	10526.1	12111.8	14636.5	11483.3	12697.7
205	MM2	219258_at	TIPIN	-0.306652	0.14957	0.142504	0.156476	0.381989	NaN	1	1	1	1.43369	163.864	114.782	234.93	105.02	9253	28.7	59.1	221.8	35.4	86.6	50.4	59.4	235.8	213.9	168	179.1	379.3	347.9	228.7	173.3	280.2	201.3	202.1	42.5	401.5	306.9	314.2	297.5	129.8
204	MM2	223705_s_at	GPBP1	-0.309974	0.0143971	0.0120026	0.0166456	0.0855358	NaN	1	1	1	1.51496	7443.41	1925.61	11276.5	4296.46	9929	8086.2	10932.2	6004.8	7675.6	5687.5	8378.3	3385.1	6936.2	9515.9	8549	8192.6	5615.1	6335.5	8913.7	6195.2	8784.4	9072.6	7696.2	11522.4	9474.2	10325.5	20871.7	14909.7	13912.6
203	MM2	200046_at	DAD1	-0.312334	0.14977	0.1427	0.15668	0.381989	NaN	1	1	1	1.13098	10427.4	2465.68	11793.2	3003.23	9252	9062.1	7934.8	6802.4	13598.8	8626.6	12112.8	15169.4	10803.5	10414.4	11753.8	11167.3	12324.5	9196	7017.8	11409.6	6746.5	11346.1	6680.5	14212.9	11107.4	13827.8	14826.5	13262.8	14512.2
202	MM2	223076_s_at	NSUN2	-0.312812	0.121176	0.114706	0.127489	0.342209	NaN	1	1	1	1.24616	3314.84	662.614	4130.82	1178.25	9395	4100	3180.3	3820.7	3434.4	2525.4	3688.4	2564.6	2309.4	3088.6	2575.5	3529.1	3289.4	3690.7	4611.3	3039.3	4039.6	3805.2	4699.2	5335.5	2998.8	3914.6	6661	3972.3	2842.7
201	MM2	202591_s_at	SSBP1	-0.31503	0.196561	0.188692	0.204263	0.446938	NaN	1	1	1	1.14582	4140.74	1074.37	4744.55	1665.6	9018	3409.2	3043.9	2545.8	3525.6	6573	4453.2	2981.5	3927.6	4602.7	3939.9	4197.6	4585.5	5673.8	4511.1	5069	2968.5	2940.8	2999.8	3540.8	4804.2	5077.9	7994.7	6074.1	5975.7
200	MM2	200870_at	STRAP	-0.315348	0.124975	0.118419	0.131373	0.346771	NaN	1	1	1	1.13378	10328.5	1679.64	11710.2	3371.79	9376	8440.2	9607.7	9613.9	10640.2	7364	10733.7	13601.4	9618.7	11943.4	9857.5	9400.3	9510.2	11449.2	12818	11533.2	7755.3	11277.6	7266.4	10677.3	11437.1	11305.2	19016.6	11655.9	15177.4
199	MM2	238757_at	DBF4B	-0.315815	0.271146	0.262348	0.279769	0.522628	NaN	1	1	1	1.08784	973.621	264.114	1059.14	277.239	8645	734.5	887.8	1586.3	1015.5	843.7	730	1010.5	1336.9	641.8	719.3	1116.5	1120.3	807.6	1080	1002.9	1310.9	787.5	1247.5	560	1387.9	1291.1	1176.7	1069.4	757.5
198	MM2	202625_at	LYN	-0.316599	0.00259948	0.00156184	0.00349473	0.02574	NaN	1	1	1	1.90126	481.95	160.537	916.31	516.165	9988	214.9	339.8	590.1	602.3	327.5	704.1	602.5	324.4	724.9	374.4	552.4	333.8	566.9	489.3	504.9	643.7	698.8	481.7	1087.8	775.6	716.9	1110.2	889	2254.5
197	MM2	201123_s_at	EIF5A	-0.318102	0.461308	0.451442	0.470979	0.68993	NaN	1	1	1	1.42225	2800.87	2356.94	3983.54	2929.66	7694	7065.8	5170.3	2603.3	4824.5	523.1	426	4417.8	4011.6	1072.8	448.5	5958.7	902.5	883.5	903.8	4843.9	3874.5	1070.7	3312.4	636.8	2766.5	4993.9	971.8	8123	9241.9
193	MM2	200797_s_at	MCL1	-0.328941	0.185763	0.178061	0.193299	0.432305	NaN	1	1	1	1.22891	6795.92	2160.58	8351.57	2984.71	9072	7157.4	4618.3	6774.3	4837	11335.5	5789.1	4889.5	5956.9	9971.7	9584.5	5291.9	4505.8	7599.1	6831.9	8870.2	5345.6	9968.8	5978.2	8718.7	9522.5	5231.6	7436.7	7094.3	15349.1
190	MM2	209061_at	NCOA3	-0.331297	0.0657868	0.0608587	0.0705644	0.244282	NaN	1	1	1	1.26295	704.179	221.892	889.34	221.627	9672	784.7	505.3	775.1	427.1	1106.9	1044.3	552.3	693.1	836.5	784.9	673.5	781.5	600.9	292.4	976	612.4	934.3	536.8	829.3	1166.5	795.6	999.2	1239.9	803.4
189	MM2	212190_at	SERPINE2	-0.333273	0.336533	0.327183	0.345701	0.580031	NaN	1	1	1	1.22595	18800.6	6885.15	23048.6	7392.94	8318	29495.2	23431.6	30653.6	25258.8	7741.6	16409.1	17360.4	13853.3	21750.7	19399.3	19262.8	8621.5	15898.7	14071.4	14100	23054.4	30133.8	15781.7	25615.1	23098.3	15258.6	34322.9	17149.1	31972
188	MM2	232103_at	BPNT1	-0.33352	0.0653869	0.0604721	0.0701502	0.244282	NaN	1	1	1	1.22787	1382.24	423.715	1697.2	385.029	9674	1457.9	615.1	1360.3	1379.4	1179.5	918.9	1651	1412	1595.7	1091.4	1327	2436.3	1186.9	1739.9	1531	1356.1	1607.8	2031.1	1674.5	1508.5	1034.5	1861.4	1965.1	2402
186	MM2	204853_at	ORC2	-0.336397	0.255749	0.247114	0.26421	0.518123	NaN	1	1	1	1.38551	351.186	218.999	486.57	271.04	8722	434	124.5	151.8	399.3	137.1	275.6	62.2	678.3	394.6	708.3	536.9	316.9	107.7	589.4	75.5	424	583.5	201.7	195	654	497.5	545.4	955.9	733.2
184	MM2	226230_at	PPP4R3B	-0.338799	0.287143	0.27819	0.295919	0.542201	NaN	1	1	1	1.19724	4247.29	1074.89	5085.03	1746.83	8565	4526	5365.6	3417.3	4206.6	2761.2	3907	5945.1	3396.6	4010.6	5917.5	5702.1	3257.5	3319.7	3729.2	3716.9	2864.7	4311.5	3545	5550.9	3994.7	5551.9	8320.5	5599.6	7394.6
183	MM2	212333_at	FAM98A	-0.342902	0.0921816	0.08644	0.0977694	0.290948	NaN	1	1	1	1.27193	2614.85	640.405	3325.91	896.766	9540	1938.7	1795	1883.5	2032.1	2210	2766.5	2924.4	3496.5	3714.2	3376.8	2611.2	2907.2	2896.9	2054.9	2800.3	1989.8	2510.2	2720.7	3847	3519.1	2920.7	5011.9	3974	3965.4
182	MM2	204622_x_at	NR4A2	-0.342989	0.0313937	0.0279113	0.034729	0.146795	NaN	1	1	1	1.25914	561.964	516.284	707.59	244.113	9844	581.6	342.2	353.7	250.6	833.5	467.2	490.5	269.9	2242.1	340.2	184.2	378	402	731.8	631.5	543.7	693.8	1290.4	833.6	835.5	428.3	721.5	587.2	510.4
180	MM2	229302_at	TMEM178	-0.343606	0.0137972	0.0114522	0.0159977	0.0849708	NaN	1	1	1	1.82105	609.543	381.097	1110.01	571.628	9932	404.9	579.8	1710.6	654.3	730.1	560	639.4	407.4	404.9	342	94.3	587	415.5	1003.4	975.3	716.7	795.5	1021.7	797.4	1600.9	796.4	920	901.7	2574.5
179	MM2	222641_s_at	FAM222B	-0.345558	0.14937	0.142308	0.156272	0.381989	NaN	1	1	1	1.07603	7812.99	2662.17	8407.01	1422.44	9254	9119.6	6240	5675.5	7208.6	8295.1	7744.7	15681.9	5157.1	8893.7	6721.8	5986.5	9831.4	6655.4	6170.5	8609.5	9204.2	8241.8	11099.9	6802.6	6206.4	7382	7983	9511.8	9028.9
178	MM2	232432_s_at	SLC30A5	-0.347481	0.242751	0.234265	0.251066	0.500365	NaN	1	1	1	1.16599	2928.84	701.928	3415.01	990.056	8787	3801.1	3733.1	1752.8	3057.1	2110	2687	1793	2771.6	3953.3	3314.7	2847.9	3264.5	2616.3	3301.4	2843.4	2184.4	3584.6	2138	3897.4	3777.7	3503	4627.9	2534.6	5059.1
177	MM2	202892_at	CDC23	-0.348383	0.268946	0.260172	0.277547	0.520762	NaN	1	1	1	1.12412	1445.61	376.971	1625.04	541.973	8656	1288.2	1222.9	1241.1	1298.7	1184.3	1085.7	1346.2	1153	2202.3	1166.5	1417.7	1732.4	2245.1	1654.4	1681.6	1113.9	881.5	1040.4	1548.1	1871.8	1590.4	2669.9	2193.9	1658.9
176	MM2	202324_s_at	ACBD3	-0.348556	0.236153	0.227746	0.244389	0.492432	NaN	1	1	1	1.1759	2541.96	1006.64	2989.08	1103.26	8820	2160.7	2207.6	1777.7	1447.8	1827.4	1610.1	2081.5	2486.5	4047.5	4692.8	2061.9	3993.1	2205.4	2987.4	2313.2	2209.7	1919.3	1159.5	2914.7	3650	2969.5	3963.7	4238.6	4552.6
174	MM2	203599_s_at	WBP4	-0.352877	0.219356	0.211164	0.227379	0.463493	NaN	1	1	1	1.12209	1537.81	249.877	1725.56	364.208	8904	1847	1977.5	1705.4	1412.7	1578.6	1740.8	1514.5	1309.8	1373.1	1479.4	1087.3	1232.3	1498.1	1772.8	1144.9	1493.4	2201.9	1533.6	1782.4	1970.9	1665.1	2291.9	1349	1822.5
173	MM2	241342_at	TMEM65	-0.355554	0.00719856	0.00548803	0.00876432	0.0526851	NaN	1	1	1	1.91002	1720.14	614.702	3285.5	1773.26	9965	1621.8	2507.8	2623.2	2232.8	871	960.2	2194.8	897.7	1034.3	1718.1	1816.6	2107.6	1316.7	2179.4	1997.9	1863.2	1957.8	1857.9	4689.1	3355.6	1808.1	5028.3	3320.8	6976.3
171	MM2	203341_at	CEBPZ	-0.355848	0.143571	0.136623	0.15036	0.380128	NaN	1	1	1	1.15514	1551.4	477.041	1792.09	451.496	9283	1676.8	1269.1	1308.1	1436.9	961.7	1187.5	677.4	1520.1	2232.2	2456.8	1706.9	1643.3	2026.3	1616.5	992.7	1521.5	1914.7	1147.4	1742	2093.6	2335.8	2298.9	1980.5	1893.8
170	MM2	219424_at	EBI3	-0.357935	0.258348	0.249686	0.266838	0.518123	NaN	1	1	1	1.03493	43.3071	21.2646	44.82	20.3204	8709	31.7	61.4	77.2	22.9	29.7	30	32.9	34.5	37.3	31.7	24.5	56.9	41.4	94.2	51.5	27	80.2	55	58	47.7	16.1	18.2	58.9	35.6
167	MM2	212099_at	RHOB	-0.360148	0.0905819	0.0848848	0.0961252	0.289518	NaN	1	1	1	1.62622	3170.14	1739.53	5155.36	2793.75	9548	3387.2	2698.3	5453.2	3402.4	5192.9	3143.8	2686.2	1397.4	1573.4	7209.7	3084.5	1163.5	1416.9	2572.6	2466	4330.9	4784.9	3306.7	6731.5	1513.9	3570.3	5755.7	10438.6	8655.1
165	MM2	230379_x_at	NDUFAF7	-0.366062	0.084783	0.0792522	0.0901608	0.281681	NaN	1	1	1	1.45793	678.35	336.929	988.99	484.273	9577	1151	1228.9	1311.6	714.3	465.2	543.7	331.7	751.5	543.3	524.8	685.5	242.5	323.3	679.6	454.5	947.5	1011.4	779.8	447.8	1025.1	708.2	1687.3	1941.8	886.5
164	MM2	221688_s_at	IMP3	-0.372974	0.0869826	0.081388	0.0924241	0.283395	NaN	1	1	1	1.22921	4003.03	613.007	4920.57	1232.22	9566	3743.4	4178.2	2850	4688.1	4602.1	4577	3166.4	3730.5	4744.4	3410.1	4675.4	3601.8	4104.7	3970.3	6027.1	4704.6	3256.2	4148.3	3904.9	3818.6	4759.5	5473.4	7297.3	5815.8
163	MM2	204566_at	PPM1D	-0.373665	0.267946	0.259181	0.276537	0.520762	NaN	1	1	1	1.091	1458.1	328.543	1590.78	307.792	8661	1874.6	1102.5	1397.2	1516.3	2050.6	1686.2	1301.7	1051.7	954.7	1754.9	1510.8	1688.1	1383.4	1140.7	1767.2	1838.3	1614.2	1210.7	1631.8	1891.4	1073.7	1825.6	1217.1	1837.8
162	MM2	219098_at	MYBBP1A	-0.380205	0.241752	0.233278	0.250055	0.500347	NaN	1	1	1	1.13128	1692.94	315.85	1915.19	460.721	8792	1753.3	1451.8	2001.3	2087.6	2075.1	1484.1	1231.8	1687	1242.5	1345.8	1783.3	1650.2	1716.5	2190.9	1310.3	2162.2	2229.9	2416.8	2609.5	1318.3	1936.4	1488.4	2064.3	1615.8
161	MM2	218254_s_at	SAR1B	-0.380911	0.00319936	0.00204916	0.00420612	0.0288514	NaN	1	1	1	1.94874	951.443	336.525	1854.11	965.822	9985	847.9	711.3	347.6	952.7	696.5	595.9	1478	1245.1	691.7	936.2	1294.4	884.7	1209.1	1429.1	1826.3	870.1	1148	1443.5	1104.5	1108.6	1442.3	3368.2	3132.7	3096.9
160	MM2	213010_at	PRKCDBP	-0.381305	0.00779844	0.00602026	0.00943231	0.0562602	NaN	1	1	1	1.66144	1227.05	429.544	2038.67	863.902	9962	1321.1	1433.2	1487.1	790.5	1523.9	911.6	728.3	1609.4	1603	464.2	903.1	1292.6	1076.6	2034.1	1793.1	1682.5	1775	3764.4	1957.8	1837.1	831.9	1477.1	1943	3324.8
153	MM2	227548_at	ORMDL1	-0.39416	0.084783	0.0792522	0.0901608	0.281681	NaN	1	1	1	1.18537	2194.06	969.481	2600.77	748.439	9577	962.6	1571.3	1470.3	2383.7	2331.9	1660.2	2497.4	2100.3	4759.2	1961.4	1759.3	1342.3	2396.2	3520.8	1460.2	2738.2	2754.1	2460.7	3013.1	3804	1687.4	2697.3	3470.6	1922.1
151	MM2	219357_at	GTPBP1	-0.397162	0.0241952	0.0211202	0.027123	0.120976	NaN	1	1	1	1.20643	2586.66	593.657	3120.62	747.08	9880	1786.8	2887.2	2657.6	2001.5	2638.9	2495.2	2592.9	2227	2625.1	2233.6	2562.6	4281.8	2186	3037	3358.5	3391.3	3599.3	2656.3	3083.1	1809.8	2536.2	3137.5	4658.8	2975.4
150	MM2	209448_at	HTATIP2	-0.397245	0.0419916	0.0379942	0.045841	0.176089	NaN	1	1	1	2.7507	742.25	645.072	2041.71	2212.75	9791	352.8	118.3	550.5	1917.7	851.4	304.6	1609.7	612.1	406.3	523	2094.6	437.8	220.5	392.2	598.9	784.5	1821.2	1199.6	1939.8	1941.3	407.4	2146.5	1483.7	8094.2
149	MM2	220668_s_at	DNMT3B	-0.39799	0.0891822	0.0835243	0.0946859	0.28686	NaN	1	1	1	1.32838	475.871	271.307	632.14	174.699	9555	338.7	84	1123.7	395.6	754.4	344.7	614	479	195.7	404.9	498.9	416.9	784.4	227.3	530.1	562.5	319.1	962.4	552.8	745.4	539	739.1	746.4	624.6
148	MM2	219128_at	C2orf42	-0.398222	0.0395921	0.0357042	0.0433322	0.169441	NaN	1	1	1	1.23166	1434.84	265.159	1767.24	486.2	9803	1007.9	1257.2	1473.8	1555.9	1909.4	1024.4	1915.1	1339.2	1380.5	1543.5	1410.1	1500.7	1271.3	1498.8	1484.9	2002.7	1282.4	2400.1	993.1	1984.8	1490.9	2093.6	2441.7	1498.2
144	MM2	206613_s_at	TAF1A	-0.405276	0.146371	0.139367	0.153215	0.381989	NaN	1	1	1	1.13875	273.229	95.6638	311.14	61.5736	9269	265.7	151.3	216.2	187.1	387	189.1	229.6	288	406.4	203.8	195.2	454.9	370.9	280	274.8	280.6	359.5	342.4	287	370.6	402.6	338.7	201.6	253.6
143	MM2	200996_at	ACTR3	-0.407307	0.114377	0.108065	0.120532	0.334459	NaN	1	1	1	1.31138	4257.09	1119.58	5582.67	2433.53	9429	2596.6	3778.8	3390.4	3294.8	3238.5	4866	5784.6	4193	6216.6	6057.6	3800.1	4322.5	4523.9	3535.8	7272.9	3280.1	4359.1	1671	5047.2	7573.1	3601.9	7535	5869.4	9617
142	MM2	225171_at	ARHGAP18	-0.407924	0.0725855	0.06743	0.0775888	0.256333	NaN	1	1	1	2.09473	1051.77	732.155	2203.18	1266.33	9638	1947.3	1573.1	1956.3	1314.9	533.3	914.8	896.3	658.7	518.6	2625.8	690.6	107.2	753.2	234.7	512.5	1719.9	3116.3	890	1575.2	2569.1	1677.6	4096.7	1649.9	4224.6
138	MM2	218478_s_at	ZCCHC8	-0.415143	0.0653869	0.0604721	0.0701502	0.244282	NaN	1	1	1	1.3187	1955.63	601.782	2578.89	702.463	9674	1921.8	2731.6	2034.8	1399.9	1948.5	1395.1	1224.3	2232.2	1972.2	3376.3	1795	1857	1144.6	2345.5	1641.3	1943.1	2084.8	2970.5	1965.1	2789.1	2170.8	3618.6	3450.7	3154.9
137	MM2	225191_at	CIRBP	-0.416198	0.121976	0.115487	0.128306	0.342209	NaN	1	1	1	1.22061	9028.08	4898.35	11019.8	3834.11	9391	6780.9	17382.7	12486.7	5295.2	6762.8	11639.4	331.1	15700.1	12086	10750	4228.7	3578.1	7121.2	12250.2	2667.6	10540.4	11027.3	14851.8	13538.6	13171.8	13055.8	5865	12638.7	12841
135	MM2	202635_s_at	POLR2K	-0.420226	0.00059988	0.000120654	0.000942625	0.00977224	NaN	0.302939	1	1	2.24711	1512.7	401.592	3399.2	1958.64	9998	2163.6	1120.5	1277	1496.3	996.1	1254	1081.1	1542.5	1312.5	1400.4	1740.8	2283.9	2005.4	1503.7	1733.7	1530.3	2190.8	1751.3	5588.6	3718.5	2836.5	5297.3	2220.3	7124.7
134	MM2	202352_s_at	PSMD12	-0.42102	0.0409918	0.0370395	0.044796	0.173957	NaN	1	1	1	1.21408	2505.39	515.974	3041.75	473.62	9796	2482.9	2552.5	1651.8	2005.8	2007.2	2077	2811.9	2432.2	3689	2246.8	2602.8	2915.1	3055.2	2545.3	2527.9	2770.9	2778.5	3093.9	2452.6	3699.2	2776.1	3857.1	3122.6	3338.7
133	MM2	226000_at	CTTNBP2NL	-0.422063	0.0117976	0.00962341	0.0138267	0.0754153	NaN	1	1	1	1.34449	1181.77	273.118	1588.88	413.161	9942	1305.9	1330.3	1056	1368.5	1457.8	808.2	1033.7	1216.7	754.5	1212.7	1188.3	1612.1	1461	739.1	1993.5	1185	1679.9	1120.6	1304.6	1753.6	1350.9	2483	1458.5	1559.2
132	MM2	224689_at	MANBAL	-0.422747	0.0757848	0.0705274	0.0808903	0.263516	NaN	1	1	1	1.19007	9306.69	2300.9	11075.6	2794.83	9622	7941	10796.1	9193.2	8299.6	11396.2	10267.7	7598.5	6392.6	15817.2	8398.4	9187.1	9102.9	7759.2	8144	12342.6	7096.4	8388.7	10563.9	8754.8	11309.3	10299.1	13333.4	11784.4	16883.8
131	MM2	212087_s_at	ERAL1	-0.422953	0.0213957	0.0184975	0.024148	0.110253	NaN	1	1	1	1.24261	2063.69	346.718	2564.36	578.166	9894	2328.9	2645.6	2207.5	2741.4	1879.4	2218.8	2088.1	1612.7	1576.5	1923.3	1971.7	1776.5	1814.7	2106.5	2126.4	2785.4	2252	3896.9	3107.8	2532.8	2448.3	2129.3	2410	1954.7
126	MM2	208805_at	PSMA6	-0.431711	0.154369	0.147211	0.161366	0.388345	NaN	1	1	1	1.18453	7397.21	1804.05	8762.19	2250.55	9229	6707.8	5370.8	7458.4	6598.3	4731.8	6985.2	7409.6	5724.8	10634.6	6361.8	6802.2	10250.3	9325.2	9200.2	10175.1	7785.9	8828.3	4023.9	7088.5	11744.9	8402.5	11546.1	9501.2	8525.5
124	MM2	228277_at	FBXL19	-0.433065	0.00719856	0.00548803	0.00876432	0.0526851	NaN	1	1	1	1.48313	1257.49	345.169	1865.03	878.264	9965	1136.8	1816.7	655.3	1616.1	1467.9	1138.5	1191.4	1254.9	1201	1545.6	615.7	1005.6	1539.8	1419.6	1902.7	1273	1503.1	2084.5	1740.1	1024.6	1782.5	1238.7	1937.2	4163.9
119	MM2	201027_s_at	EIF5B	-0.444705	0.0171966	0.0145877	0.0196595	0.0933792	NaN	1	1	1	1.35472	1977.66	630.23	2679.18	883.286	9915	1930	2446.6	2334.4	1432.7	1539.6	1437.7	1458.1	1769.9	2421.7	1826.9	1705.4	1704.1	1874.6	3805.5	1581.8	3274.6	2590.3	1927.4	2266.2	2702.4	4783	2958.1	2395.7	2312.3
117	MM2	212539_at	CHD1L	-0.447174	0.192561	0.184754	0.200204	0.444034	NaN	1	1	1	1.2053	4436.11	1603.35	5346.83	1685.39	9038	3793.4	2921.9	3297.5	6075.3	3598.1	6455.2	3869.5	4948.5	6962.4	2947.4	6999	2043.3	4447.2	3746.9	3311.3	4780	5809.1	3690.4	9109.1	3853.5	5275.4	5553.1	6651.7	5434.7
116	MM2	200875_s_at	NOP56	-0.447392	0.0545891	0.0500684	0.05896	0.210439	NaN	1	1	1	1.30613	2549.11	1031.79	3329.47	864.735	9728	2370.4	2404.3	5092.4	2435.7	2382.6	2119.2	451.8	2502.6	1869.9	2307.6	2560.7	2153.9	3780.7	3255.7	1984.5	2708.5	2707.2	2674.8	4252.5	4078.6	4777.3	3612.5	3491.5	3007.3
114	MM2	238650_x_at	WDR89	-0.453101	0.0309938	0.0275326	0.0343079	0.146279	NaN	1	1	1	1.15422	5358.57	2379.95	6184.98	1302.36	9846	4437.1	4656.4	6828	3696.5	5311.2	5535.4	13034.9	4377.6	3743.3	5245.8	5757.3	4067.5	3891.6	4437.4	4901.7	6452.1	8143.3	7685.9	6791.1	4285.4	6113.4	5866.7	4562.4	7047.8
113	MM2	224909_s_at	PREX1	-0.45573	0.108578	0.102407	0.114593	0.326105	NaN	1	1	1	1.22253	1329.95	440.384	1625.9	535.227	9458	1271.1	836.4	1332.7	1111.5	1074.8	966.5	1185.8	1774.7	1955.9	1233.1	2279.1	1304.5	1616	677.2	2253.3	1069.7	1829.3	1484.7	1940.3	2341.5	1585.4	582.6	1351.9	1820.3
112	MM2	212785_s_at	LARP7	-0.456945	0.170166	0.162723	0.177446	0.40675	NaN	1	1	1	1.15738	1746.68	694.084	2021.57	554.008	9150	1468.2	2017.6	1609.5	1064.1	1329.5	1791.3	554.3	2836.5	2626.3	2620.8	1264.9	1133.2	1574.7	2562.6	739.6	1839	2262.4	1459.5	2082.2	2427.7	2102.3	2311.8	2457.9	2533.3
111	MM2	204354_at	POT1	-0.458836	0.0777844	0.0724644	0.082952	0.265413	NaN	1	1	1	1.14642	1507.11	333.079	1727.79	385.847	9612	1322.1	1211.9	1327.1	1232.5	2141.1	1462.1	1234.9	2007.8	1539.3	1718.3	1231.8	2042.4	1344.6	1283.7	1784.1	990.2	1502.1	1668.4	1843.1	1674.5	1898.5	2557	1699.9	1660.1
108	MM2	201935_s_at	EIF4G3	-0.465593	0.0109978	0.00889649	0.0129543	0.0730775	NaN	1	1	1	1.51197	1433.44	407.985	2167.32	932.188	9946	1220	1447.1	870.6	1189.2	1106.1	1660.6	857.2	2370	1650.8	1321.6	1203.1	1665.2	1788.9	1717.8	1272.1	1809.8	1299.2	2464.7	1732.3	4446.1	2627.1	2222.4	1506.2	2293.3
107	MM2	227402_s_at	UTP23	-0.465804	0.0867826	0.0811933	0.092218	0.283395	NaN	1	1	1	1.45509	2003.4	1156.54	2915.12	1268.55	9567	2451.4	1555.4	353.9	1431	1645	1325.6	1401	1213	3087.5	2354.4	1382.1	3522	1476.7	4848.6	2989.1	2428.1	2601.1	2806.8	4058.7	5455.9	2558.7	950.3	1593	3709.5
105	MM2	218134_s_at	RBM22	-0.468106	0.160168	0.152903	0.167272	0.396494	NaN	1	1	1	1.31768	1483.37	447.727	1954.61	830.709	9200	955.5	1105.9	1267.9	1139.3	1677.1	876.6	2043.9	1881.8	2002.2	1988	981.2	1299.9	1488.6	2059.3	2155.1	1191.4	1571.6	807	868.5	2678	1840.3	2985.3	3007.9	2441
104	MM2	218769_s_at	ANKRA2	-0.469883	0.0593881	0.054687	0.0639389	0.227205	NaN	1	1	1	1.1747	2304.1	780.363	2706.62	884.313	9704	2039.7	2244.5	1984.6	1317.4	2129.5	2462.8	1739.8	3593.3	2730.8	4189.9	1444	1853.4	2110.8	2416.9	1370.7	3022.4	2279.5	2832.2	1454.5	3043.3	3511.4	4180.7	3161.6	2209.9
102	MM2	202627_s_at	SERPINE1	-0.476806	0.0333933	0.0298072	0.0368326	0.151917	NaN	1	1	1	1.57064	243.55	135.359	382.53	160.161	9834	375	486	344.3	288.4	402.7	241	226.3	132.2	67.7	316	264.9	132.2	56.2	76.8	321.2	250.8	424.9	523	513.7	363.6	432.3	254.1	95.7	646
100	MM2	206833_s_at	ACYP2	-0.486486	0.0107978	0.00871529	0.0127359	0.0727055	NaN	1	1	1	1.26216	753.357	157.238	950.86	184.892	9947	744.9	777.4	999	798.4	713.7	894.7	608.3	983.7	571.1	451.9	911.5	710.7	646.1	735.6	844.1	852.1	894.1	783.5	1204	924.8	962.4	1343.9	761.8	937.9
99	MM2	202744_at	SLC20A2	-0.48713	0.0177964	0.0151445	0.0203033	0.0956085	NaN	1	1	1	1.5318	392.643	146.228	601.45	146.316	9912	427.6	641.8	441.3	593.5	420.4	506.5	479	447.4	218.9	201.5	263	412.2	274.8	169.1	680.6	513.3	502.3	445.7	678.4	616.1	854.5	524	414.9	784.7
96	MM2	225447_at	GPD2	-0.493911	0.0359928	0.0322764	0.0395615	0.159442	NaN	1	1	1	1.23562	4099.29	900.229	5065.16	1445.61	9821	4324.4	4897.3	2682.1	3543.4	4135.2	5794.1	3751.8	3600.9	4976.2	4644.8	2566.3	3643.4	3933.6	4896.6	5560	3431.6	4783.3	2782.9	4051.8	4835.2	5665.5	7890.5	5943.6	5707.2
95	MM2	218571_s_at	CHMP4A	-0.494283	0.0761848	0.0709144	0.0813024	0.263516	NaN	1	1	1	1.12492	2525.19	889.76	2840.65	513.508	9620	2024.4	2463.8	1658	2241.5	1629.7	2010.5	3994.5	2247.9	4695.3	2707	2802.8	1811.9	1997.1	3068.3	3098.5	3073.7	1968	2006.4	2889.4	3050.7	3661.1	3088.7	2723.5	2846.5
94	MM2	202133_at	WWTR1	-0.494625	0.0511898	0.0468024	0.0554274	0.20196	NaN	1	1	1	1.71891	862.864	674.831	1483.19	532.404	9745	194.7	198.4	2253.8	395.2	1050.6	26.7	1187.4	1187.3	890.5	20.3	427.3	1175.4	1656.3	1416.2	1803	1674.4	696.7	1208.3	1616.5	1341.6	2403	1536.9	1886.2	665.3
90	MM2	202596_at	ENSA	-0.50472	0.0157968	0.0132925	0.018155	0.0906523	NaN	1	1	1	1.47539	4923.03	1569.04	7263.39	2472.51	9922	7017.6	5858.7	3711.7	4922.5	2347.1	4534.7	1771.4	6033.8	7535.3	4934.5	5580.8	4694.4	4947.2	5032.7	7701.3	4312.3	5774	3526.4	6071	8597.4	6277.2	9467.9	9927.7	10978.7
89	MM2	222875_at	DHX33	-0.515231	0.0339932	0.0303764	0.0374626	0.151917	NaN	1	0.9999	1	1.15024	7151.71	1598.41	8226.16	1292.21	9831	6749.3	6880.3	9314	5978.5	7015.2	6270.8	11748.6	6213.2	7529.3	6411.2	7297.5	5780.4	5924.1	7011.5	6408.8	9015.6	6989.3	10556.1	8545.7	7014.7	8105.9	9336.3	7334.1	8955.1
87	MM2	205474_at	CRLF3	-0.527641	0.00519896	0.00373937	0.00651414	0.0437579	NaN	1	0.9993	0.9999	1.18356	2240.39	218.56	2651.63	511.916	9975	2296.7	2244.4	2277.2	1875.3	2231.3	2002.1	2289.1	1947.7	2517.2	2389	1989.4	2379.6	2293.2	2633.3	2047.4	2771.1	3360.1	3555.6	2222.3	2724.7	2134.7	2839.5	2617.6	2243.3
86	MM2	203680_at	PRKAR2B	-0.527765	0.0711858	0.0660761	0.0761439	0.254956	NaN	1	0.9993	0.9999	1.48721	290.321	223.688	431.77	217.73	9645	135.2	269.9	495.6	302	824.4	50.9	108.5	296.8	305	124.7	199.2	73.5	238.6	640.2	324.9	536.9	364.2	87.4	705	602.6	76.5	628.7	540.5	451
84	MM2	222024_s_at	AKAP13	-0.537119	0.139772	0.1329	0.146484	0.375452	NaN	1	0.9986	0.9999	1.32457	1766.31	1015.78	2339.6	801.822	9302	1076.6	526.9	488	1405.8	3547.7	3523.2	3108	2097.6	1036	2338.5	1540.5	1475.7	1247.6	1316.2	1571.6	3002	2895.4	2155	1532.5	2747	1441.8	1428.2	3501.5	3121
83	MM2	201798_s_at	MYOF	-0.546467	0.0163967	0.0138469	0.0188002	0.0920038	NaN	1	0.998	0.9996	1.642	1525.3	1117.95	2504.55	1256.8	9919	1542.5	2016.1	1084.4	626.6	1422.4	582.7	1138.1	772	2350.6	4766.6	643.5	711.2	1323.8	2373.7	1814.8	1461.5	2740.1	2593.6	1324.9	2509.6	1064.1	2978.1	3139.7	5419.1
82	MM2	202220_at	KIAA0907	-0.548418	0.0327934	0.0292376	0.0362013	0.150552	NaN	1	0.9979	0.9995	1.39078	3828.77	1391.04	5324.96	1740.81	9837	6064.7	5765.2	4361.8	2609.6	3392.7	3513.7	1748.5	4951.9	2845.8	5383.7	2450.8	2892.4	2671.6	4950.4	1903	4290.9	4363.6	7633.8	7983.1	6142.2	5119.1	4786.9	5740.6	5286.4
81	MM2	225094_at	KMT5A	-0.552226	0.0337932	0.030186	0.037252	0.151917	NaN	1	0.9977	0.9995	1.27651	1090.66	332.682	1392.24	665.465	9832	1229.5	1216.2	1255.8	872.7	842.1	1144.7	1307.4	823.5	1126	935.4	1952.6	608.8	732.6	1222	598.2	384.5	2033.8	2012.7	1776.5	1220.8	1714.1	481.6	1933.2	1767
80	MM2	202499_s_at	SLC2A3	-0.552384	0.0441912	0.040096	0.0481372	0.181435	NaN	1	0.9976	0.9994	1.36683	365.343	259.532	499.36	145.069	9780	242.8	38.1	426.3	214.8	732.9	218.8	919.3	374.2	237	763.2	157.4	249.5	354.3	186.2	395.1	443.9	586.7	527.1	710	349.5	390.5	291.5	651	648.3
74	MM2	205745_x_at	ADAM17	-0.57069	0.157768	0.150547	0.164828	0.394421	NaN	1	0.994	0.9975	1.19321	1034.79	278.451	1234.73	240.137	9212	685.1	791.5	1484.7	812.9	905.3	744	1333.6	1353.4	849.8	866.8	1054	1349.5	1355.6	900.9	1510.3	1484.6	1156	1102.1	862.9	1575.7	1293.4	936	1147.2	1279.1
73	MM2	227342_s_at	MYEOV	-0.575556	0.00079984	0.000235002	0.00122569	0.01122	NaN	0.403919	0.9923	0.9966	3.0357	700.693	370.43	2127.09	1268.03	9997	910.1	1120	112.3	323.4	1403.1	959.6	525.1	669.1	830.1	741.7	1034.9	577.6	399.2	203.5	1296.4	1330.1	1708.5	3882.7	4316.3	920.9	564.2	2530.6	1680	3041.2
69	MM2	222825_at	OTUD6B	-0.597766	0.00059988	0.000120654	0.000942625	0.00977224	NaN	0.302939	0.9829	0.9918	2.60844	1584.61	508.753	4133.37	2354.63	9998	1458.4	1646.4	1469.1	1819.2	1589.8	1285.4	879.9	1481.7	1245	1123.8	1020.9	2309.4	2219	2636.6	1893.6	2031.5	2543	2295.6	5136.3	4898.8	2462.1	7975.6	4039.4	8057.8
66	MM2	226939_at	CPEB2	-0.610146	0.00139972	0.000639906	0.0020184	0.0176715	NaN	0.706859	0.9752	0.9867	1.50318	23923.3	5981.3	35961.1	8888.89	9994	20996.4	26690.5	26458.5	17958.6	25556.9	36074	24537.6	31703.5	24400.9	29986.9	17864	17289	18239	17170.1	32575.6	30857.3	28983.4	34910.5	26623	36419.9	30721.6	57570	39682.4	41267.1
65	MM2	200958_s_at	SDCBP	-0.617282	0.00039992	3.03285e-05	0.000639896	0.00961712	NaN	0.20196	0.9685	0.9824	1.32821	35539.9	4344.13	47204.5	10399.2	9999	36443.1	38170.1	31521.4	38987.3	27871.6	38048.4	44436.9	30115.5	38029.2	35050.8	36246.5	35898.2	36485	30255.1	49478.6	43334.4	35236.8	45914.9	50521.1	37537.7	45247.2	73377.4	43415.6	47981
64	MM2	207243_s_at	CALM2	-0.620171	0.0637872	0.058928	0.0684948	0.2422	NaN	1	0.9665	0.9805	1.11484	31754	4967.07	35400.5	4993.35	9682	31854.7	28401.7	27489.1	38446.1	29273.1	28185.1	40884.9	29277.5	33980.1	24649.3	37759.3	28926.9	37002.4	28425.5	32414.8	34465.9	32651.8	24467.1	35602.5	37335	41733.7	41566.6	36108	37660.1
62	MM2	215716_s_at	ATP2B1	-0.622399	0.0163967	0.0138469	0.0188002	0.0920038	NaN	1	0.9648	0.9793	1.62237	665.693	274.034	1080	342.333	9919	351.1	311.9	424.4	771.7	732.7	709.4	672.3	1287.3	1083.1	561.9	430.8	503.3	818.1	661.7	1299.4	785.7	936.5	427.9	918	1584.8	1320.4	1138.2	964.7	1424.4
61	MM2	226337_at	GORAB	-0.637238	0.00679864	0.00513562	0.00831809	0.0512435	NaN	1	0.9484	0.9663	1.89027	1185.74	440.272	2241.38	1091.38	9967	1289.4	1706.6	1588.4	1166.8	1411.1	1317.2	183.5	1476.9	592.7	1147.6	838.6	891.4	1206.7	1783.5	1183.7	1623	1581.9	1013.3	3119.4	3451.2	822.8	3506.7	3280.5	2831.3
60	MM2	226744_at	METTL16	-0.651427	0.0235953	0.0205576	0.0264868	0.119156	NaN	1	0.9257	0.9497	1.64406	9157.21	4008.2	15055	4731.3	9883	12111.6	8129.3	6260.4	7275.7	6475.3	8889.7	5689.1	6883.5	6245.9	16932.8	8961.6	8320.4	7388.4	18637.3	9998.8	13201.6	17058.5	11597.5	11907.5	14290.8	11216.7	16841.8	18651.1	25785.8
57	MM2	234988_at	VCPIP1	-0.657183	0.0019996	0.00108915	0.00276802	0.02295	NaN	1	0.9204	0.9429	1.98152	632.771	348.217	1253.85	473.187	9991	594.5	623.5	864.7	1357.7	385.5	101.1	670.1	641.4	266.1	1182	219	815.8	544.7	592.7	883.7	1011.5	808.4	1107.4	1071.5	1239.5	1205.8	1286.5	1433.2	2491
55	MM2	226003_at	KIF21A	-0.666521	0.00059988	0.000120654	0.000942625	0.00977224	NaN	0.302939	0.9004	0.9279	2.30399	4657.16	2152.63	10730.1	4966.06	9998	7312.5	4661.6	4521.4	2619.5	2058.1	5518.3	1455.4	4869.5	7829.3	8547.2	2399.1	4784	3730.1	4894.2	5732	5997.5	4693	12804.4	10550.1	8091.3	16187.3	15697.2	18962.8	8585
52	MM2	212033_at	RBM25	-0.680403	0.00659868	0.00495918	0.00809366	0.0504899	NaN	1	0.8685	0.9008	1.9489	3262.91	1558.85	6359.09	2958.72	9968	4127.6	4471.1	4524.7	1737.6	1847.7	3178.4	1488.7	3982.9	5023.8	4307	1267.5	2195	1531.4	5997.3	1270.8	3797.4	6830.5	7392.3	3471.7	6689.6	6490.1	6694.4	11606.8	9347.3
51	MM2	242794_at	MAML3	-0.686972	0.0009998	0.000362139	0.00149689	0.0132868	NaN	0.504899	0.8507	0.8857	1.70433	6172.79	1337.19	10520.5	4180	9996	6048.4	8017.8	4798.7	6950.9	3875.9	6510.3	4729.6	6345.8	6440.3	4538.6	6397.1	5725.1	7948.8	8091.8	12330.4	9213.4	11152.3	6573.9	5440.5	8006.2	13507.9	16253	5843	16884.4
50	MM2	228468_at	MASTL	-0.690214	0.0143971	0.0120026	0.0166456	0.0855358	NaN	1	0.8445	0.8797	1.4742	615.879	305.61	907.93	266.526	9929	891.2	642.8	981.7	468.4	659.7	342.3	455.6	363.6	1269.5	807.2	409.9	475.6	96.5	758.3	574.9	1048.8	875.5	1277.4	789.3	582.5	574.2	1144.9	1156.5	1055.3
47	MM2	203714_s_at	TBCE	-0.71184	0.00219956	0.00124471	0.00301234	0.0236336	NaN	1	0.7837	0.8239	1.58418	1579.64	536.162	2502.42	574.503	9990	1133.4	1588.7	2556.8	1507.8	1676.7	1586.1	1148.7	1501.9	2842.4	846.6	1604.3	1650.7	1267.8	1203	1905.4	2418.5	2351	3258	3788.4	2355.7	2411.5	2198.3	2253.6	2083.8
46	MM2	214288_s_at	PSMB1	-0.722947	0.00619876	0.00460854	0.0076447	0.0489121	NaN	1	0.7464	0.7887	1.47068	13138.6	3441.48	19322.7	6175.04	9970	9776	11072	20200.4	13061.7	16410.7	16024	16486	11448.7	12424.6	10014.2	15123.3	8619.3	14494.5	8785.4	7622.1	19182.6	24823	12973.2	21725.5	20264.3	14614	27853.8	25152.1	19016.1
44	MM2	208901_s_at	TOP1	-0.727942	0.0059988	0.00443378	0.00741953	0.0480856	NaN	1	0.7293	0.7718	1.24513	3563.09	546.243	4436.5	871.186	9971	3603.4	3507.3	3121.4	3120.2	3774.4	3290.6	2607.1	3989.7	4110	4547.5	3090.6	3830.5	4233.4	3057.2	3573.2	4891.9	4703	4495.8	3505.8	5268.8	5713.8	3009.8	5112.9	4090
43	MM2	225291_at	PNPT1	-0.733903	0.00359928	0.00238076	0.00467484	0.0313386	NaN	1	0.7064	0.7506	1.27012	4526.95	555.084	5749.75	1301.3	9983	4549.9	4026.8	5505.6	4131.4	4548.9	4287.7	3417.8	4598.3	4298.5	4301	5260.2	4277	5178.5	4995.7	3693.1	4294.2	4954.5	6144.9	5879.1	5711.6	5668.2	6429.5	8461.9	6260.5
42	MM2	213682_at	NUP50	-0.734238	0.00119976	0.000497967	0.00176049	0.0155354	NaN	0.605879	0.7054	0.7499	1.29809	2624.72	359.73	3407.12	830.636	9995	2625.3	2037.8	2844.4	3363.5	2659.4	2178.2	2433.3	2789.6	2456.9	3035.5	2426.8	3032.7	2463.2	2399.5	1986.6	3255.8	2686.5	2944.9	3595.1	3825.7	4560.4	4679.1	2922.9	3614.2
39	MM2	223163_s_at	ZC3HC1	-0.756895	0.00279944	0.00172295	0.00373333	0.0271869	NaN	1	0.6314	0.6752	1.3377	4841.76	596.502	6476.83	1389.87	9987	4306.9	5349	4515.5	4340.5	6304.7	4943	4950.6	4627.5	4858	4026.6	5419.4	4809.4	4189.5	5144.1	7435.8	5672	4216.3	6834.3	5851	4984.7	5730	7674.5	8445.1	7924.6
37	MM2	212614_at	ARID5B	-0.789414	0.00579884	0.00425962	0.00719408	0.0472325	NaN	1	0.5189	0.5613	1.27167	30218.2	6638.94	38427.6	6938.38	9972	36846.5	28531.6	24758.2	37345.1	44438.3	25463.7	31387.5	18981.6	22981.2	29332.8	28353.3	29430	29101	36104.5	33973.9	49067.4	40454.2	40242.6	39397.9	42637.3	32477	40141.9	23570.9	42312.8
36	MM2	212408_at	TOR1AIP1	-0.800591	0.0019996	0.00108915	0.00276802	0.02295	NaN	1	0.4778	0.5211	1.58974	5002.82	1462.47	7953.21	2380.77	9991	5387.1	5672.4	4121.7	3822.8	6305.2	7209.5	6074.5	4644.7	3502.5	7820.6	3919.3	4760.4	2837.3	3961.5	5744.7	5024.2	8413.5	5078.3	9296.3	6690.4	7205.6	9844.1	10245.5	11989.5
35	MM2	214662_at	WDR43	-0.806358	0.00059988	0.000120654	0.000942625	0.00977224	NaN	0.302939	0.4587	0.5003	1.42075	1370.08	159.462	1946.54	521.324	9998	1284.7	1100.9	1627.7	1453	1508.4	1303.8	1208.9	1285.6	1416.4	1345.1	1331.8	1336.3	1280.5	1698	1533.3	1699.9	1483.5	1860.9	1081.6	2397.6	2297.5	2407.4	2786	1917.7
33	MM2	225124_at	PPP1R9B	-0.823988	0.00019996	0	0.000299498	0.00593999	NaN	0.10098	0.3989	0.4392	2.32516	1645.87	760.914	3826.91	1559.1	10000	2872.2	3077.5	2095.5	1662.3	1643.3	1813.8	980.2	2154.9	1111.4	1730.8	1712.1	1085.2	421.8	681.2	2466.6	5001.6	3563.7	3662.7	4457.8	2679.2	1618.6	3262.4	7196.8	4359.7
27	MM2	207543_s_at	P4HA1	-0.876905	0.00019996	0	0.000299498	0.00593999	NaN	0.10098	0.2575	0.2862	1.76165	3947.23	708.601	6953.65	1742.32	10000	4207.4	4091.8	3417.1	3867.6	2448.8	5181.5	3668.5	3558.4	4376.7	4330.6	3284.5	4743.8	3437.8	4646.7	5828.8	5366.3	5195	5869.7	9068.7	6989.2	5961.5	10390.4	6556.6	8310.3
25	MM2	223096_at	NOP58	-0.909033	0.00219956	0.00124471	0.00301234	0.0236336	NaN	1	0.1922	0.2151	1.88947	5166.65	2687.47	9762.25	3266.76	9990	4670.6	5195.1	6921.4	3663	3117	6656.2	477.4	5195.8	5163.5	4085.8	4268.6	4332.6	5889.3	12696.8	1886	7995.4	9417.4	8624.2	12537.4	10580.4	10466.3	10341.6	13497.3	12276.5
24	MM2	203743_s_at	TDG	-0.914797	0.00059988	0.000120654	0.000942625	0.00977224	NaN	0.302939	0.1823	0.2044	1.60767	906.093	244.108	1456.7	430.783	9998	644.1	760	852.8	1094.3	1123.8	368.5	948.9	840.6	1277.6	898.2	916.1	1019.5	1239.3	701.6	978	1010.4	1435.4	1753.1	734.1	1729.5	1374.6	2031.1	1894.2	1626.6
23	MM2	225848_at	ZNF746	-0.924219	0.00079984	0.000235002	0.00122569	0.01122	NaN	0.403919	0.167	0.188	1.57726	3162.57	835.528	4988.2	1078.28	9997	3116.8	2812.2	3305.5	3473.2	5098.2	3643	4183.1	2223.4	2433.6	3221.3	3730.3	2396.7	2502.2	2136.5	3399.7	4951.5	4501.7	6647.6	4926.5	3512.4	4396.3	5914.4	5508.7	6123.2
20	MM2	212222_at	PSME4	-1.03449	0.00019996	0	0.000299498	0.00593999	NaN	0.10098	0.049	0.0579	1.50672	2232.61	308.659	3363.92	869.863	10000	2432.3	1879.7	1997.3	2814	2497.8	2527	1993.4	1896	2079.1	2574.9	2263.5	1958.9	1917.3	2425.4	1869.1	2690.3	3727.1	2723.9	2818.8	4659.3	3230.3	3565.6	3843.5	4511.3
19	MM2	221059_s_at	COTL1	-1.03647	0.00179964	0.000935863	0.00252097	0.0216385	NaN	0.908818	0.049	0.0564	1.75437	783.143	363.092	1373.92	350.815	9992	429.6	670.3	1330.6	523	1381.1	548.6	1509.9	670.5	850.5	817.4	539.5	660.8	643.9	388.3	1748.4	1618.9	1525.1	1162.2	1670.2	1680.4	1203.9	1188.4	1338.1	603.6
17	MM2	209781_s_at	KHDRBS3	-1.04923	0.00039992	3.03285e-05	0.000639896	0.00961712	NaN	0.20196	0.0426	0.0492	2.1943	670.236	336.923	1470.7	553.47	9999	861.4	652.3	1330	699.4	734.4	365.2	523.2	733	562.8	1367.1	561	330.3	445.6	217.6	1445.8	2228.1	835.3	397.8	2011	1830	1139.3	1666	1442.1	1711.6
16	MM2	225562_at	RASA3	-1.07236	0.00039992	3.03285e-05	0.000639896	0.00961712	NaN	0.20196	0.032	0.0375	5.083	381.879	415.832	1941.09	1063.56	9999	561.1	210.3	208.3	87.8	240.1	253.6	178.6	499.7	167.2	196.7	236.8	607.4	180.7	1718	3132.9	1961.7	816.8	3706.2	959.5	1634.2	1735	2493	2617.3	354.3
5	MM2	214853_s_at	SHC1	-1.52152	0.00019996	0	0.000299498	0.00593999	NaN	0.10098	0.0003	0.0007	2.48917	5805.85	2695.61	14451.7	3851.34	10000	4193.4	3857.5	3522.4	4330.6	9264.6	5185.2	13454.6	7866.6	4964.6	4969.8	4597.4	5653.4	4330.7	5091.1	15813.2	14764.4	12555.9	18469.9	11315.3	20287	7621.2	10810.7	16218.9	16660.9
4	MM2	217986_s_at	BAZ1A	-1.52758	0.00019996	0	0.000299498	0.00593999	NaN	0.10098	0.0002	0.0006	2.47741	802.029	271.47	1986.95	528.53	10000	968.5	764	903.8	732.7	727.9	375.1	794.3	1262.2	1352.1	922.6	692.4	492.7	727.5	512.6	1317.4	1791.9	2829.4	2110.5	1583.8	2098.4	1346.1	1976.1	2833.7	1982.2
