# Supplementary material for: Transposase mapping identifies the genomic targets of BAP1 in uveal melanoma
Source: BMC Med Genomics. 2018 Nov 6;11:97. doi: 10.1186/s12920-018-0424-0 (PMC6219186; doi:10.1186/s12920-018-0424-0)
Supplement: Supplementary file 10 — GSEA terms associated with top BAP1 target genes. Gene set enrichment analysis on the subset of 79 BAP1 targets that were able to discriminate molecular class in primary tumors. Each row gives the name of the curated GSEA term, the number of overlapping genes (size), enrichment score (ES), nominal enrichment score (NES), nominal p-value, false discovery rate (FDR), family-wise error rate (FWER), and rank-at-max value calculated by the GSEA software. (XLSX 12 kb) [file 12920_2018_424_MOESM10_ESM.xlsx]

## Sheet: Sheet1
NAME	SIZE	ES	NES	NOM p-val	FDR q-val	FWER p-val	RANK AT MAX	LEADING EDGE
ONKEN_UVEAL_MELANOMA_UP	15	0.687438	2.68745	0	0.000857143	0.001	30	tags=87%, list=30%, signal=106%
GARY_CD5_TARGETS_DN	6	0.752688	2.07521	0	0.056584	0.112	28	tags=100%, list=28%, signal=131%
PUJANA_BRCA1_PCC_NETWORK	18	0.479611	2.06205	0.0037594	0.04215	0.125	44	tags=83%, list=44%, signal=123%
GO_NUCLEAR_BODY	5	0.776596	1.98491	0.00473934	0.339779	0.393	25	tags=100%, list=25%, signal=127%
RYTTCCTG_ETS2_B	5	0.757096	1.8814	0.00231481	0.07924	0.204	5	tags=60%, list=5%, signal=60%
DACOSTA_UV_RESPONSE_VIA_ERCC3_DN	17	0.444977	1.8532	0.00706714	0.163729	0.505	43	tags=82%, list=43%, signal=121%
WEI_MYCN_TARGETS_WITH_E_BOX	12	0.48823	1.77988	0.0149701	0.219501	0.679	48	tags=92%, list=48%, signal=156%
GO_MOLECULAR_FUNCTION_REGULATOR	13	0.485895	1.77443	0.0290698	0.710018	0.876	28	tags=69%, list=28%, signal=84%
LEE_BMP2_TARGETS_DN	11	0.499545	1.73047	0.0291545	0.244573	0.786	39	tags=82%, list=39%, signal=120%
GO_ENZYME_REGULATOR_ACTIVITY	11	0.490879	1.71423	0.0424929	0.689615	0.954	28	tags=73%, list=28%, signal=90%
GARY_CD5_TARGETS_UP	5	0.659574	1.67655	0.0320197	0.280363	0.885	36	tags=100%, list=36%, signal=149%
RODRIGUES_THYROID_CARCINOMA_POORLY_DIFFERENTIATED_UP	6	0.602151	1.67371	0.0241546	0.248465	0.892	42	tags=100%, list=42%, signal=163%
BERENJENO_TRANSFORMED_BY_RHOA_UP	6	0.602151	1.60515	0.0462287	0.321757	0.962	42	tags=100%, list=42%, signal=163%
PHONG_TNF_RESPONSE_VIA_P38_COMPLETE	5	0.585106	1.50271	0.0719101	0.479366	0.995	43	tags=100%, list=43%, signal=168%
REACTOME_ADAPTIVE_IMMUNE_SYSTEM	5	0.510638	1.23879	0.218824	0.931951	1	50	tags=100%, list=51%, signal=192%
TGCCAAR_NF1_Q6	5	0.476263	1.19416	0.256018	0.905656	0.997	6	tags=40%, list=6%, signal=40%
MARSON_BOUND_BY_E2F4_UNSTIMULATED	6	0.430589	1.17779	0.236715	1	1	42	tags=83%, list=42%, signal=136%
SCGGAAGY_ELK1_02	8	0.378803	1.16982	0.263889	0.737676	0.998	30	tags=63%, list=30%, signal=82%
MONNIER_POSTRADIATION_TUMOR_ESCAPE_UP	9	0.365678	1.15001	0.308357	0.995204	1	32	tags=67%, list=32%, signal=90%
KEGG_NEUROTROPHIN_SIGNALING_PATHWAY	5	-0.596584	-1.29346	0.187708	0.187708	0.113	8	tags=40%, list=8%, signal=41%
ZWANG_TRANSIENTLY_UP_BY_1ST_EGF_PULSE_ONLY	12	-0.565566	-1.53561	0.109467	1	1	6	tags=25%, list=6%, signal=23%
FREAC4_01	5	-0.729644	-1.547	0.112245	0.378017	0.998	21	tags=80%, list=21%, signal=96%
CHYLA_CBFA2T3_TARGETS_UP	5	-0.723404	-1.55735	0.107084	1	1	32	tags=100%, list=32%, signal=140%
LIU_PROSTATE_CANCER_DN	6	-0.692309	-1.55875	0.109777	1	1	18	tags=67%, list=18%, signal=77%
RNGTGGGC_UNKNOWN	8	-0.657657	-1.57088	0.105845	0.365409	0.997	14	tags=38%, list=14%, signal=40%
YATTNATC_UNKNOWN	7	-0.661441	-1.58031	0.111667	0.371808	0.993	30	tags=86%, list=30%, signal=114%
SOX9_B1	6	-0.727768	-1.59252	0.0951586	0.394633	0.992	2	tags=17%, list=2%, signal=16%
LASTOWSKA_NEUROBLASTOMA_COPY_NUMBER_DN	6	-0.716768	-1.64726	0.0887772	1	1	2	tags=17%, list=2%, signal=16%
FOXO4_02	5	-0.792787	-1.67397	0.0253623	0.371797	0.909	9	tags=60%, list=9%, signal=63%
GO_RESPONSE_TO_WOUNDING	7	-0.722536	-1.68088	0.0499168	0.97403	1	8	tags=29%, list=8%, signal=29%
GO_LOCOMOTION	11	-0.653671	-1.69235	0.0232558	0.955546	1	16	tags=45%, list=16%, signal=48%
BENPORATH_SUZ12_TARGETS	5	-0.77996	-1.69603	0.0434028	1	0.988	16	tags=80%, list=16%, signal=91%
GO_BEHAVIOR	5	-0.810331	-1.72803	0.0197368	1	0.994	6	tags=40%, list=6%, signal=40%
GO_SINGLE_ORGANISM_BEHAVIOR	5	-0.810331	-1.73058	0.016129	1	0.994	6	tags=40%, list=6%, signal=40%
TTANTCA_UNKNOWN	5	-0.803558	-1.73808	0.0255102	0.345657	0.693	14	tags=60%, list=14%, signal=66%
CAGGTG_E12_Q6	13	-0.634264	-1.74482	0.0214067	0.405474	0.668	12	tags=31%, list=12%, signal=30%
GO_CELL_JUNCTION	12	-0.646834	-1.74658	0.0305233	1	0.987	22	tags=67%, list=22%, signal=75%
GO_NEGATIVE_REGULATION_OF_CELL_DEATH	10	-0.707251	-1.789	0.02	1	0.953	13	tags=40%, list=13%, signal=41%
GO_CELLULAR_RESPONSE_TO_STRESS	14	-0.657242	-1.82054	0.0116618	1	0.889	8	tags=29%, list=8%, signal=27%
GO_RESPONSE_TO_EXTERNAL_STIMULUS	12	-0.695216	-1.85039	0.0046225	1	0.769	8	tags=33%, list=8%, signal=32%
FOXO3_01	7	-0.78622	-1.85615	0.00166667	0.162915	0.292	21	tags=86%, list=21%, signal=101%
MEISSNER_BRAIN_HCP_WITH_H3K4ME3_AND_H3K27ME3	9	-0.753353	-1.87838	0.00319489	0.267271	0.392	15	tags=67%, list=15%, signal=71%
TAATTA_CHX10_01	7	-0.798467	-1.9427	0.00813008	0.0604751	0.08	6	tags=43%, list=6%, signal=42%
TTGTTT_FOXO4_01	22	-0.644225	-1.99688	0	0.0477706	0.033	21	tags=50%, list=21%, signal=49%
ONKEN_UVEAL_MELANOMA_DN	14	-0.8	-2.24274	0	0	0	32	tags=100%, list=32%, signal=127%
